# Supplementary material for: The effect of acetaminophen on ubiquitin homeostasis in Saccharomyces cerevisiae
Source: PLoS One. 2017 Mar 14;12(3):e0173573. doi: 10.1371/journal.pone.0173573 (PMC5349473; doi:10.1371/journal.pone.0173573)
Supplement: S1 Table — (XLS) [file pone.0173573.s003.xls]

## Sheet: Readme
Legend of the following sheets:
Template	Order of the spotnumbers on the 1536 screen plates.
Default_NaturalSpots	Output file from CellProfiler; Columns A, B, E and P were used for analysis.
Integrated Intensity	Data and selection of hits of four plates with each 1536 positions. Each plates has been grown twice.
	Average: average integrated intensity of all colonies on the plate.
	Stdev: Standard deviation of the average of the integrated intensity of all colonies on the plate.
	MAX 95%: 95% confidence interval calculated as average + 2x stdev
	Column B, H, N, T: Knockout genes on plate 1-4
	Column C, I, O, U: Integrated intenisty of plates 1-4 in the first screen (Screen_080513)
	Column D, J, P, V: Integrated intensity of plates 1-4 in the second screen (Screen_080605)
	Column E, K, Q, W: Selection of hits of plates 1-4 in the first screen. If Integrated intensity > MAX 95%, the colony is selected as 'hit' (TRUE)
	Column F, L, R. X: Selection of hits of plates 1-4 in the second screen. If integrated intensity > MAX 95%, the colony is selected as 'hit' (TRUE).
	Column G, M, S, Y: Selection of true hits of plates 1-4 that are reproducible in both screens (both TRUE).
Hits	Summary hits selected in the sheet Integrated intensity.

## Sheet: Template
	1	2	3	4	5	6	7	8	9	10	11	12	13	14	15	16	17	18	19	20	21	22	23	24	25	26	27	28	29	30	31	32	33	34	35	36	37	38	39	40	41	42	43	44	45	46	47	48
	49	50	51	52	53	54	55	56	57	58	59	60	61	62	63	64	65	66	67	68	69	70	71	72	73	74	75	76	77	78	79	80	81	82	83	84	85	86	87	88	89	90	91	92	93	94	95	96
	97	98	99	100	101	102	103	104	105	106	107	108	109	110	111	112	113	114	115	116	117	118	119	120	121	122	123	124	125	126	127	128	129	130	131	132	133	134	135	136	137	138	139	140	141	142	143	144
	145	146	147	148	149	150	151	152	153	154	155	156	157	158	159	160	161	162	163	164	165	166	167	168	169	170	171	172	173	174	175	176	177	178	179	180	181	182	183	184	185	186	187	188	189	190	191	192
	193	194	195	196	197	198	199	200	201	202	203	204	205	206	207	208	209	210	211	212	213	214	215	216	217	218	219	220	221	222	223	224	225	226	227	228	229	230	231	232	233	234	235	236	237	238	239	240
	241	242	243	244	245	246	247	248	249	250	251	252	253	254	255	256	257	258	259	260	261	262	263	264	265	266	267	268	269	270	271	272	273	274	275	276	277	278	279	280	281	282	283	284	285	286	287	288
	289	290	291	292	293	294	295	296	297	298	299	300	301	302	303	304	305	306	307	308	309	310	311	312	313	314	315	316	317	318	319	320	321	322	323	324	325	326	327	328	329	330	331	332	333	334	335	336
	337	338	339	340	341	342	343	344	345	346	347	348	349	350	351	352	353	354	355	356	357	358	359	360	361	362	363	364	365	366	367	368	369	370	371	372	373	374	375	376	377	378	379	380	381	382	383	384
	385	386	387	388	389	390	391	392	393	394	395	396	397	398	399	400	401	402	403	404	405	406	407	408	409	410	411	412	413	414	415	416	417	418	419	420	421	422	423	424	425	426	427	428	429	430	431	432
	433	434	435	436	437	438	439	440	441	442	443	444	445	446	447	448	449	450	451	452	453	454	455	456	457	458	459	460	461	462	463	464	465	466	467	468	469	470	471	472	473	474	475	476	477	478	479	480
	481	482	483	484	485	486	487	488	489	490	491	492	493	494	495	496	497	498	499	500	501	502	503	504	505	506	507	508	509	510	511	512	513	514	515	516	517	518	519	520	521	522	523	524	525	526	527	528
	529	530	531	532	533	534	535	536	537	538	539	540	541	542	543	544	545	546	547	548	549	550	551	552	553	554	555	556	557	558	559	560	561	562	563	564	565	566	567	568	569	570	571	572	573	574	575	576
	577	578	579	580	581	582	583	584	585	586	587	588	589	590	591	592	593	594	595	596	597	598	599	600	601	602	603	604	605	606	607	608	609	610	611	612	613	614	615	616	617	618	619	620	621	622	623	624
	625	626	627	628	629	630	631	632	633	634	635	636	637	638	639	640	641	642	643	644	645	646	647	648	649	650	651	652	653	654	655	656	657	658	659	660	661	662	663	664	665	666	667	668	669	670	671	672
	673	674	675	676	677	678	679	680	681	682	683	684	685	686	687	688	689	690	691	692	693	694	695	696	697	698	699	700	701	702	703	704	705	706	707	708	709	710	711	712	713	714	715	716	717	718	719	720
	721	722	723	724	725	726	727	728	729	730	731	732	733	734	735	736	737	738	739	740	741	742	743	744	745	746	747	748	749	750	751	752	753	754	755	756	757	758	759	760	761	762	763	764	765	766	767	768
	769	770	771	772	773	774	775	776	777	778	779	780	781	782	783	784	785	786	787	788	789	790	791	792	793	794	795	796	797	798	799	800	801	802	803	804	805	806	807	808	809	810	811	812	813	814	815	816
	817	818	819	820	821	822	823	824	825	826	827	828	829	830	831	832	833	834	835	836	837	838	839	840	841	842	843	844	845	846	847	848	849	850	851	852	853	854	855	856	857	858	859	860	861	862	863	864
	865	866	867	868	869	870	871	872	873	874	875	876	877	878	879	880	881	882	883	884	885	886	887	888	889	890	891	892	893	894	895	896	897	898	899	900	901	902	903	904	905	906	907	908	909	910	911	912
	913	914	915	916	917	918	919	920	921	922	923	924	925	926	927	928	929	930	931	932	933	934	935	936	937	938	939	940	941	942	943	944	945	946	947	948	949	950	951	952	953	954	955	956	957	958	959	960
	961	962	963	964	965	966	967	968	969	970	971	972	973	974	975	976	977	978	979	980	981	982	983	984	985	986	987	988	989	990	991	992	993	994	995	996	997	998	999	1000	1001	1002	1003	1004	1005	1006	1007	1008
	1009	1010	1011	1012	1013	1014	1015	1016	1017	1018	1019	1020	1021	1022	1023	1024	1025	1026	1027	1028	1029	1030	1031	1032	1033	1034	1035	1036	1037	1038	1039	1040	1041	1042	1043	1044	1045	1046	1047	1048	1049	1050	1051	1052	1053	1054	1055	1056
	1057	1058	1059	1060	1061	1062	1063	1064	1065	1066	1067	1068	1069	1070	1071	1072	1073	1074	1075	1076	1077	1078	1079	1080	1081	1082	1083	1084	1085	1086	1087	1088	1089	1090	1091	1092	1093	1094	1095	1096	1097	1098	1099	1100	1101	1102	1103	1104
	1105	1106	1107	1108	1109	1110	1111	1112	1113	1114	1115	1116	1117	1118	1119	1120	1121	1122	1123	1124	1125	1126	1127	1128	1129	1130	1131	1132	1133	1134	1135	1136	1137	1138	1139	1140	1141	1142	1143	1144	1145	1146	1147	1148	1149	1150	1151	1152
	1153	1154	1155	1156	1157	1158	1159	1160	1161	1162	1163	1164	1165	1166	1167	1168	1169	1170	1171	1172	1173	1174	1175	1176	1177	1178	1179	1180	1181	1182	1183	1184	1185	1186	1187	1188	1189	1190	1191	1192	1193	1194	1195	1196	1197	1198	1199	1200
	1201	1202	1203	1204	1205	1206	1207	1208	1209	1210	1211	1212	1213	1214	1215	1216	1217	1218	1219	1220	1221	1222	1223	1224	1225	1226	1227	1228	1229	1230	1231	1232	1233	1234	1235	1236	1237	1238	1239	1240	1241	1242	1243	1244	1245	1246	1247	1248
	1249	1250	1251	1252	1253	1254	1255	1256	1257	1258	1259	1260	1261	1262	1263	1264	1265	1266	1267	1268	1269	1270	1271	1272	1273	1274	1275	1276	1277	1278	1279	1280	1281	1282	1283	1284	1285	1286	1287	1288	1289	1290	1291	1292	1293	1294	1295	1296
	1297	1298	1299	1300	1301	1302	1303	1304	1305	1306	1307	1308	1309	1310	1311	1312	1313	1314	1315	1316	1317	1318	1319	1320	1321	1322	1323	1324	1325	1326	1327	1328	1329	1330	1331	1332	1333	1334	1335	1336	1337	1338	1339	1340	1341	1342	1343	1344
	1345	1346	1347	1348	1349	1350	1351	1352	1353	1354	1355	1356	1357	1358	1359	1360	1361	1362	1363	1364	1365	1366	1367	1368	1369	1370	1371	1372	1373	1374	1375	1376	1377	1378	1379	1380	1381	1382	1383	1384	1385	1386	1387	1388	1389	1390	1391	1392
	1393	1394	1395	1396	1397	1398	1399	1400	1401	1402	1403	1404	1405	1406	1407	1408	1409	1410	1411	1412	1413	1414	1415	1416	1417	1418	1419	1420	1421	1422	1423	1424	1425	1426	1427	1428	1429	1430	1431	1432	1433	1434	1435	1436	1437	1438	1439	1440
	1441	1442	1443	1444	1445	1446	1447	1448	1449	1450	1451	1452	1453	1454	1455	1456	1457	1458	1459	1460	1461	1462	1463	1464	1465	1466	1467	1468	1469	1470	1471	1472	1473	1474	1475	1476	1477	1478	1479	1480	1481	1482	1483	1484	1485	1486	1487	1488
	1489	1490	1491	1492	1493	1494	1495	1496	1497	1498	1499	1500	1501	1502	1503	1504	1505	1506	1507	1508	1509	1510	1511	1512	1513	1514	1515	1516	1517	1518	1519	1520	1521	1522	1523	1524	1525	1526	1527	1528	1529	1530	1531	1532	1533	1534	1535	1536

## Sheet: Default_NaturalSpots
NaturalSpots
	Object Nbr	CenterX (NaturalSpots, Location)	CenterY (NaturalSpots, Location)	IntegratedIntensity (NaturalSpots, Intensity_Resize)	MeanIntensity (NaturalSpots, Intensity_Resize)	StdIntensity (NaturalSpots, Intensity_Resize)	MinIntensity (NaturalSpots, Intensity_Resize)	MaxIntensity (NaturalSpots, Intensity_Resize)	IntegratedIntensityEdge (NaturalSpots, Intensity_Resize)	MeanIntensityEdge (NaturalSpots, Intensity_Resize)	StdIntensityEdge (NaturalSpots, Intensity_Resize)	MinIntensityEdge (NaturalSpots, Intensity_Resize)	MaxIntensityEdge (NaturalSpots, Intensity_Resize)	MassDisplacement (NaturalSpots, Intensity_Resize)	Area (NaturalSpots, AreaShape)	Eccentricity (NaturalSpots, AreaShape)	Solidity (NaturalSpots, AreaShape)	Extent (NaturalSpots, AreaShape)	EulerNumber (NaturalSpots, AreaShape)	Perimeter (NaturalSpots, AreaShape)	FormFactor (NaturalSpots, AreaShape)	MajorAxisLength (NaturalSpots, AreaShape)	MinorAxisLength (NaturalSpots, AreaShape)	Orientation (NaturalSpots, AreaShape)
Set #1, 080513_para37gr_01_crop_warp.tif	1	25	25	0.342863	0.342863	0	0.342863	0.342863	0.342863	0.342863	0	0.342863	0.342863	0.929333	1	0	1	1	1	0	12.5664	1.1547	1.1547	0
	2	49.0286	26.4	17.824	0.509256	0.0538749	0.441811	0.63658	7.44674	0.465421	0.021121	0.441811	0.51302	2.66032	35	0.611084	1	0.714286	1	19.3137	1.06586	7.59421	6.01132	35.9913
	3	72	25.5	7.60847	0.543462	0.0356313	0.498562	0.600793	7.60847	0.543462	0.0356313	0.498562	0.600793	0.98829	14	0.762211	0.777778	0.7	2	7.41421	2.48491	6.33519	4.10095	18.0137
	4	96.5385	24.6923	7.80528	0.600406	0.0349092	0.545514	0.66344	5.88572	0.588572	0.0307053	0.545514	0.66344	0.921515	13	0.400998	0.866667	0.65	2	0	163.363	4.78162	4.38034	17.2543
	5	121.067	23.7333	9.30426	0.620284	0.0391482	0.568335	0.689613	5.96485	0.596485	0.0178385	0.568335	0.629139	1.26139	15	0.717299	1	0.75	1	11.6569	1.17666	5.38384	3.75127	27.5488
	6	145.956	23.2	32.1152	0.713672	0.111899	0.520754	0.890612	12.319	0.615951	0.0668146	0.520754	0.741608	1.91224	45	0.518486	1	0.803571	1	22.4853	1.02525	8.28999	7.08865	35.6198
	7	170.444	23.1111	5.61343	0.623715	0.0350288	0.574479	0.690535	4.9229	0.615362	0.0261675	0.574479	0.64492	0.375438	9	0.771372	0.75	0.6	2	7.41421	1.59744	4.85276	3.08822	10.7507
	8	195.636	22.4091	13.7462	0.624828	0.049005	0.557436	0.730634	8.36157	0.597255	0.0288406	0.557436	0.648363	1.55358	22	0.698168	0.956522	0.733333	1	15.6569	0.996429	6.43328	4.60581	22.2676
	9	220.632	22.3684	11.6667	0.614038	0.0462633	0.548819	0.710764	10.3748	0.610279	0.0475247	0.548819	0.710764	0.693172	19	0.755935	0.791667	0.633333	2	7.41421	3.37238	7.12041	4.66135	14.655
	10	246.3	21.5	6.23719	0.623719	0.0536822	0.560495	0.730136	5.57022	0.618913	0.0546088	0.560495	0.730136	0.699347	10	0.559701	0.666667	0.5	3	0	125.664	5.17814	4.2911	36.1277
	11	271.588	21.6471	10.9619	0.644818	0.0538786	0.572531	0.754176	6.74719	0.613381	0.028242	0.572531	0.659871	0.894022	17	0.642005	0.944444	0.708333	1	13.0711	1.07896	5.48919	4.20856	10.9956
	12	296.743	21.7143	23.7616	0.678904	0.0945109	0.520709	0.817236	13.8118	0.627808	0.0795713	0.520709	0.817236	1.15248	35	0.639916	0.875	0.729167	2	20.4853	0.952787	8.33417	6.40435	4.22505
	13	321.429	21.8095	13.4646	0.641172	0.0780917	0.512002	0.790282	11.3862	0.632567	0.0782575	0.512002	0.790282	0.380118	21	0.722269	0.807692	0.7	2	10.8284	1.88615	7.24622	5.01158	13.7237
	14	347.139	21.6111	24.2791	0.67442	0.0982466	0.520009	0.825592	10.2261	0.601536	0.0663113	0.520009	0.753679	2.10554	36	0.537306	1	0.857143	1	19.0711	1.12298	7.43522	6.27077	17.0294
	15	372.211	21.6316	11.8297	0.622614	0.0639648	0.541953	0.741581	8.36707	0.597648	0.0525841	0.541953	0.715986	1.38846	19	0.703824	0.863636	0.791667	2	14.2426	1.02764	6.29242	4.46998	6.2644
	16	397.714	21.4286	8.64922	0.617802	0.0620288	0.532	0.761965	8.08688	0.622068	0.0623876	0.532	0.761965	0.159097	14	0.855203	0.777778	0.583333	2	8.24264	2.05942	7.01457	3.6356	18.071
	17	423.2	21.15	12.3104	0.615521	0.073619	0.529196	0.763399	10.9331	0.607396	0.0731867	0.529196	0.763399	0.0414148	20	0.743274	0.740741	0.571429	3	17.6569	0.722043	7.24905	4.84953	33.0949
	18	450	25	0.441007	0.441007	0	0.441007	0.441007	0.441007	0.441007	0	0.441007	0.441007	0.790535	1	0	1	1	1	0	12.5664	1.1547	1.1547	0
	19	474.667	20.9333	9.56435	0.637623	0.047666	0.549132	0.710405	6.84364	0.622149	0.0430132	0.549132	0.707094	1.28906	15	0.844847	1	0.833333	1	12.2426	1.07486	6.09301	3.25981	5.41373
	20	499.532	21.0638	33.0142	0.702429	0.10732	0.511278	0.864001	11.9006	0.595031	0.0399227	0.511278	0.663578	1.94015	47	0.615219	1	0.839286	1	22.4853	1.07082	8.76994	6.91383	25.895
	21	525.107	21.0357	17.8899	0.638925	0.0854237	0.512839	0.774847	8.606	0.573734	0.0467142	0.512839	0.662349	1.75431	28	0.717568	0.965517	0.8	1	17.0711	1.07746	7.24214	5.04406	14.0184
	22	550.071	20.7143	17.0602	0.609294	0.0788586	0.517315	0.75186	9.74311	0.573124	0.0680897	0.517315	0.746929	1.00636	28	0.744828	0.875	0.666667	2	18.4853	0.926733	7.75843	5.17686	34.9187
	23	575.056	20.7778	35.7994	0.662952	0.115034	0.489641	0.864354	12.1221	0.551006	0.0478626	0.489641	0.637162	1.91464	54	0.527318	0.964286	0.75	1	25.3137	0.98003	9.09918	7.73129	36.9682
	24	600	25	0.475603	0.475603	0	0.475603	0.475603	0.475603	0.475603	0	0.475603	0.475603	0.741609	1	0	1	1	1	0	12.5664	1.1547	1.1547	0
	25	625.84	21	15.59	0.623602	0.0775309	0.518647	0.774285	9.46832	0.59177	0.0690914	0.518647	0.740411	0.850164	25	0.687137	0.862069	0.714286	2	17.0711	0.962016	7.01647	5.09767	22.857
	26	651.714	20.7143	14.0337	0.66827	0.0834356	0.524222	0.806222	8.0473	0.619023	0.0600417	0.524222	0.727648	0.552602	21	0.589694	0.954545	0.7	1	15.0711	1.02174	5.92273	4.78335	-1.0227
	27	677.125	20.75	10.6861	0.667881	0.0634553	0.554516	0.761575	8.50247	0.654036	0.060705	0.554516	0.747031	1.23213	16	0.589134	0.842105	0.8	2	0	201.062	5.57732	4.50668	2.65727
	28	701.831	21.2857	57.8154	0.75085	0.120323	0.50854	0.902374	15.71	0.604233	0.0582865	0.50854	0.712246	1.28173	77	0.275823	0.987179	0.77	1	30.1421	0.997709	10.2003	9.80463	-39.6362
	29	726.84	21	15.7598	0.630393	0.0848714	0.52419	0.80211	9.61252	0.600782	0.0806932	0.52419	0.80211	0.794939	25	0.687137	0.862069	0.714286	2	17.0711	0.962016	7.01647	5.09767	22.857
	30	752.556	21.1667	11.3065	0.628139	0.0735449	0.524015	0.739479	7.82634	0.602026	0.0681613	0.524015	0.739479	0.203055	18	0.509138	0.818182	0.6	2	14.4853	0.943288	5.71417	4.9181	-32.7642
	31	778	21	13.3979	0.637996	0.0755116	0.542982	0.76776	7.20507	0.600422	0.0728582	0.542982	0.76776	1.54747	21	0	1	0.84	1	13.6569	1.22842	5.21901	5.21901	0
	32	803.043	21.087	14.9578	0.650337	0.0776511	0.531275	0.783395	7.72979	0.594599	0.0452398	0.531275	0.699734	1.07988	23	0.492929	1	0.766667	1	15.0711	1.11905	5.9233	5.15368	20.9181
	33	829.2	24.2	22.1163	0.631894	0.0859758	0.486213	0.791918	12.2058	0.581228	0.0619112	0.486213	0.761596	5.65666	35	0.96563	0.4375	0.21875	2	16.4853	1.43858	22.3165	5.80055	-69.4718
	34	853.48	20.92	15.7089	0.628358	0.0895502	0.486097	0.778815	9.30513	0.581571	0.0709776	0.486097	0.766301	1.13199	25	0.629021	0.892857	0.714286	2	17.0711	0.962016	6.80978	5.29384	-3.92939
	35	878.167	21.2	18.6559	0.621865	0.0827347	0.518785	0.809313	10.312	0.572887	0.0513437	0.518785	0.691053	0.996782	30	0.552204	0.882353	0.714286	2	19.0711	0.935815	7.13869	5.95159	10.0364
	36	903.233	21.4667	18.9349	0.631162	0.0946618	0.471029	0.7795	9.84443	0.579084	0.0725864	0.471029	0.756477	1.19882	30	0.570253	0.909091	0.714286	2	18.4853	0.992928	7.17878	5.89714	22.9083
	37	928.032	21.1613	19.2765	0.621822	0.0665051	0.539939	0.771897	9.27763	0.579852	0.0320263	0.539939	0.646408	1.05698	31	0.656323	0.96875	0.738095	1	18.4853	1.02603	7.35174	5.54674	9.25635
	38	953.25	21.25	12.7058	0.63529	0.0509522	0.546698	0.703021	7.33668	0.61139	0.0502702	0.546698	0.699339	1.70547	20	0.268543	1	0.8	1	13.6569	1.16993	5.26624	5.0728	45
	39	978.588	21.2353	10.7923	0.63484	0.0490635	0.561335	0.714019	6.74466	0.613151	0.0457517	0.561335	0.708907	0.628214	17	0.546263	1	0.68	1	13.0711	1.07896	5.25938	4.40533	41.5328
	40	1003.5	21.2727	13.8426	0.629208	0.0552948	0.534096	0.725176	7.07774	0.589811	0.0325012	0.534096	0.654578	1.32446	22	0.52681	1	0.733333	1	14.4853	1.15291	5.86722	4.98704	0
	41	1028.41	21.2941	10.9351	0.643243	0.0500271	0.566966	0.717566	8.1086	0.623739	0.03951	0.566966	0.677496	0.939404	17	0.334363	0.85	0.68	2	13.6569	0.994437	5.30591	5.00053	19.6447
	42	1053.38	21.6154	8.27721	0.636709	0.0382639	0.577208	0.70393	5.57817	0.619797	0.0300804	0.577208	0.661103	1.06321	13	0.50579	1	0.8125	1	10.2426	1.29246	4.47037	3.8564	45
	43	1077.88	21.5882	11.1115	0.653618	0.0546468	0.573576	0.772151	6.83921	0.621746	0.0303355	0.573576	0.670543	1.39949	17	0.610959	1	0.85	1	12.2426	1.21817	5.30899	4.20293	15.1716
	44	1102.8	22.1	6.28114	0.628114	0.0266873	0.56801	0.653074	5.631	0.625667	0.0270902	0.56801	0.653074	1.36834	10	0.630126	1	0.833333	1	9.41421	1.15866	4.25833	3.30656	26.5651
	45	1126.95	21.9	12.2786	0.613929	0.0413568	0.556096	0.696761	7.05534	0.587945	0.0248511	0.556096	0.640418	1.31156	20	0.383662	0.952381	0.8	1	13.6569	1.16993	5.34166	4.93288	26.5651
	46	1151.53	22.1333	9.26001	0.617334	0.0352876	0.566007	0.684249	5.98827	0.598827	0.0247206	0.566007	0.639149	1.09074	15	0.46188	1	0.75	1	11.6569	1.17666	4.76095	4.22269	75.9638
	47	1175.33	22.6667	14.3384	0.597433	0.0479799	0.526903	0.680949	7.32355	0.56335	0.0276685	0.526903	0.622778	0.918642	24	0.605992	0.96	0.666667	1	15.8995	1.05602	6.34712	5.04895	28.6324
	48	1199	23	4.85159	0.539066	0.0134035	0.519273	0.563209	4.28838	0.536048	0.0105659	0.519273	0.553032	1.95482	9	0	1	1	1	8	1.39626	3.4641	3.4641	0
	49	26.0625	52.0625	27.9566	0.436822	0.0477356	0.362393	0.558804	15.407	0.416404	0.03843	0.362393	0.522769	3.04753	64	0.661404	0.8	0.581818	3	25.8995	1.11148	11.8534	8.89039	-23.4477
	50	48.0385	50.3077	12.9368	0.49757	0.0488752	0.426325	0.617384	6.47362	0.462401	0.0229421	0.426325	0.497179	2.70595	26	0.70765	1	0.742857	1	16.4853	1.06866	6.98406	4.93468	3.3387
	51	72.125	50.125	4.32965	0.541206	0.0225438	0.508907	0.581885	3.74776	0.535395	0.0166651	0.508907	0.553379	1.729	8	0.580948	1	0.888889	1	7.41421	1.41995	3.65148	2.97209	45
	52	96.1579	49.1579	11.1526	0.586977	0.0506233	0.517629	0.67345	6.09486	0.554078	0.024714	0.517629	0.586717	1.60309	19	0.508644	1	0.76	1	13.0711	1.20589	5.39656	4.64631	45
	53	120.583	48.4167	7.29117	0.607597	0.041935	0.564859	0.683744	6.65159	0.60469	0.0426946	0.564859	0.683744	0.840112	12	0.63901	0.8	0.75	2	10.8284	1.0778	5.16398	3.97213	-45
	54	145	48.3529	10.842	0.637762	0.0700932	0.546086	0.771869	5.94049	0.594049	0.0361197	0.546086	0.650226	0.847155	17	0.288647	1	0.68	1	12.4853	1.17473	4.89097	4.68279	0
	55	169.615	47.6154	7.95721	0.612093	0.0356793	0.545747	0.67283	5.38522	0.598358	0.0303293	0.545747	0.642122	1.39532	13	0.50579	1	0.8125	1	10.2426	1.29246	4.47037	3.8564	-45
	56	194.857	47.3333	13.4	0.638095	0.0525446	0.546031	0.748626	7.95727	0.612097	0.0393682	0.546031	0.678296	1.78054	21	0.489649	1	0.84	1	14.2426	1.13582	5.68768	4.9592	-39.6079
	57	220.476	47.381	13.4395	0.639978	0.0460981	0.557274	0.725725	7.31943	0.609952	0.0319674	0.557274	0.662775	1.11997	21	0.625938	0.954545	0.7	1	14.4853	1.1005	5.98826	4.67008	-3.70933
	58	244.083	45.0417	37.5257	0.781786	0.159864	0.488775	0.994525	19.4592	0.694971	0.14734	0.488775	0.956015	0.962515	48	0.4932	0.8	0.666667	3	25.3137	0.871138	9.23611	8.03464	-68.9921
	59	271	46.6667	11.4804	0.637801	0.0349424	0.585712	0.698812	7.43825	0.619854	0.0235331	0.585712	0.659685	1.96008	18	0.598506	1	0.9	1	12.8284	1.18287	5.4569	4.37163	0
	60	296.609	46.3478	14.8607	0.646116	0.0593407	0.538576	0.757676	7.86245	0.604804	0.0342928	0.538576	0.674409	1.59567	23	0.579114	1	0.766667	1	15.0711	1.11905	6.1508	5.01442	-13.4658
	61	321.706	46.7059	10.704	0.629647	0.0413643	0.574723	0.709576	7.31244	0.60937	0.0222583	0.574723	0.636843	1.64727	17	0.693797	1	0.85	1	12.8284	1.11715	5.67098	4.08407	-26.2782
	62	346.842	46.2632	11.8781	0.625163	0.0477858	0.544398	0.693422	7.29481	0.607901	0.0382955	0.544398	0.683425	1.26994	19	0.663104	0.95	0.76	1	13.6569	1.11143	5.84853	4.37778	-50.092
	63	372.118	46.5882	10.57	0.621765	0.0523273	0.554771	0.726516	6.61129	0.601027	0.0309865	0.556399	0.66436	1.71386	17	0.610959	1	0.85	1	12.2426	1.21817	5.30899	4.20293	-15.1716
	64	398.143	46.8571	4.19825	0.59975	0.0446734	0.548677	0.657128	4.19825	0.59975	0.0446734	0.548677	0.657128	0.219657	7	0.732883	0.7	0.583333	2	0	87.9646	4.48622	3.05222	-57.5084
	65	422.95	46.25	12.4587	0.622936	0.051981	0.557137	0.75243	7.12829	0.594024	0.0251783	0.557137	0.652923	1.57246	20	0.625466	1	0.8	1	13.6569	1.16993	5.81642	4.53827	-42.9202
	66	448.5	46.5	8.64128	0.617234	0.0552871	0.550203	0.701822	5.94575	0.594575	0.0470758	0.550203	0.700791	1.50135	14	0.652071	1	0.875	1	10.8284	1.25743	4.91838	3.72891	-45
	67	475	50	0.460856	0.460856	0	0.460856	0.460856	0.460856	0.460856	0	0.460856	0.460856	0.762465	1	0	1	1	1	0	12.5664	1.1547	1.1547	0
	68	498.609	45.8261	14.9442	0.649748	0.067342	0.549584	0.793169	9.40133	0.626756	0.0617847	0.549584	0.766174	0.438532	23	0.461786	0.851852	0.638889	2	16.4853	0.94535	6.19637	5.49613	54.4852
	69	524.217	46.1304	14.1059	0.613302	0.0496232	0.532264	0.715964	7.61947	0.586113	0.031991	0.532264	0.667543	1.36733	23	0.533293	0.958333	0.766667	1	15.0711	1.11905	5.98555	5.06336	-30.0432
	70	549.308	45.8462	15.6295	0.601136	0.0554983	0.517363	0.72462	9.36493	0.585308	0.0587777	0.517363	0.72462	0.198615	26	0.479846	0.83871	0.619048	2	17.8995	0.914709	6.5467	5.74376	-85.5851
	71	574.292	45.7917	14.4668	0.602782	0.0415951	0.501506	0.681469	8.08322	0.577373	0.0333403	0.501506	0.621056	2.23963	24	0.605047	1	0.8	1	15.6569	1.08701	6.35293	5.05814	80.6803
	72	600.045	45.5455	13.7908	0.626857	0.0562863	0.525498	0.740655	8.54712	0.610509	0.0579331	0.525498	0.740655	0.9442	22	0.597788	0.88	0.733333	2	15.0711	1.07039	6.3151	5.06253	64.8177
	73	625.19	46.1429	13.2205	0.629548	0.0521251	0.553987	0.722265	7.99241	0.614801	0.0489977	0.553987	0.718681	1.86034	21	0.336163	1	0.84	1	14.2426	1.13582	5.44058	5.12396	-69.6994
	74	650.9	46.05	12.5126	0.625629	0.0582141	0.542037	0.726478	7.05174	0.587645	0.0346984	0.542037	0.667041	1.34429	20	0.383662	0.952381	0.8	1	13.6569	1.16993	5.34166	4.93288	-63.4349
	75	676.25	46.05	12.5589	0.627946	0.045054	0.551231	0.715507	7.37997	0.614997	0.0489759	0.551231	0.715507	1.55961	20	0.625466	1	0.8	1	13.6569	1.16993	5.81642	4.53827	47.0798
	76	701.5	45.7857	17.523	0.62582	0.0595873	0.534018	0.743293	8.11876	0.579912	0.0266072	0.534018	0.625819	1.72284	28	0.187044	1	0.777778	1	16.4853	1.15086	6.1101	6.00227	0
	77	726.655	46.2759	17.7196	0.611022	0.0510227	0.524842	0.725162	8.80834	0.587223	0.0415042	0.524842	0.666886	1.73198	29	0.50838	1	0.805556	1	17.0711	1.11594	6.64016	5.71806	-35.4498
	78	752.231	46.0385	15.3863	0.591779	0.034522	0.531073	0.664855	8.73531	0.582354	0.0358729	0.531073	0.664855	1.58837	26	0.748261	0.962963	0.742857	1	17.0711	1.0005	7.21766	4.78823	11.4619
	79	777.172	46.1034	17.6324	0.608013	0.0414927	0.544364	0.690407	8.85708	0.590472	0.030494	0.550816	0.658884	2.25043	29	0.685325	1	0.828571	1	17.0711	1.11594	7.19677	5.24096	9.96858
	80	802.667	45.9259	16.3178	0.604361	0.0456614	0.523864	0.687905	10.5536	0.586313	0.0427229	0.523864	0.687905	1.85306	27	0.620331	0.9	0.771429	2	18.2426	0.916314	7.07289	5.54755	-4.12972
	81	825	50	0.45052	0.45052	0	0.45052	0.45052	0.45052	0.45052	0	0.45052	0.45052	0.777082	1	0	1	1	1	0	12.5664	1.1547	1.1547	0
	82	852.2	46.12	15.1188	0.604753	0.0628481	0.495277	0.744369	8.65007	0.576671	0.0456534	0.495277	0.657672	1.8693	25	0.377169	0.961538	0.833333	1	16.2426	1.05668	6.00885	5.56507	11.7493
	83	878.034	46.4138	17.1787	0.592369	0.051177	0.532234	0.735823	7.84926	0.560661	0.0174888	0.532234	0.600181	1.07945	29	0.52522	1	0.690476	1	17.3137	1.08656	6.71316	5.71267	-6.63532
	84	902.609	46.3478	14.0432	0.610573	0.0516907	0.530617	0.707909	7.63432	0.587255	0.0378963	0.530617	0.667158	1.81702	23	0.579114	1	0.766667	1	15.0711	1.11905	6.1508	5.01442	-13.4658
	85	926.859	45.0707	78.3792	0.791709	0.148171	0.501039	0.958362	16.9577	0.584748	0.0577012	0.501039	0.702537	1.3602	99	0.363773	0.99	0.818182	1	33.5563	1.04181	11.6819	10.8815	39.9708
	86	952.5	46.2222	11.0312	0.612844	0.0396109	0.560377	0.700396	7.15158	0.595965	0.032701	0.560377	0.658361	2.00934	18	0.570424	1	0.9	1	12.8284	1.18287	5.38402	4.42217	90
	87	975	50	0.444726	0.444726	0	0.444726	0.444726	0.444726	0.444726	0	0.444726	0.444726	0.785276	1	0	1	1	1	0	12.5664	1.1547	1.1547	0
	88	1003.5	46.1667	7.34742	0.612285	0.0319419	0.558191	0.657579	6.73681	0.612437	0.0334963	0.558191	0.657579	0.516799	12	0.597614	0.8	0.6	2	0	150.796	4.98888	4	18.4349
	89	1027.78	46.5	10.9528	0.60849	0.0412356	0.553839	0.700508	7.14517	0.595431	0.0368784	0.553839	0.666269	1.72424	18	0.570424	1	0.9	1	12.8284	1.18287	5.38402	4.42217	0
	90	1052.5	46.5	13.5103	0.614104	0.036391	0.561553	0.670104	8.37458	0.598185	0.0337063	0.561553	0.657869	2.24671	22	0.761135	1	0.916667	1	14.8284	1.10346	6.66082	4.32016	12.5574
	91	1078	46.5714	8.49818	0.607013	0.0330843	0.560155	0.656342	6.08784	0.608784	0.0354341	0.560155	0.656342	0.752918	14	0.182448	0.933333	0.7	1	11.6569	1.09821	4.42934	4.355	0
	92	1101.18	46.4286	17.7116	0.632556	0.0477502	0.567779	0.73165	10.4181	0.61283	0.0426031	0.567779	0.707563	0.542159	28	0.585891	0.875	0.666667	2	18.4853	0.926733	7.03848	5.70391	35.9456
	93	1126.44	46.625	9.69799	0.606124	0.0263051	0.564982	0.647684	6.61814	0.601649	0.0259577	0.564982	0.64386	1.72554	16	0.585014	1	0.8	1	12.2426	1.14652	5.17257	4.19508	23.7448
	94	1151.13	46.9333	8.89065	0.59271	0.0220123	0.561056	0.629417	6.46084	0.587349	0.022366	0.561056	0.629417	1.65905	15	0.699497	0.9375	0.75	1	12.2426	1.07486	5.39135	3.85285	8.1301
	95	1174.95	47.1905	12.1521	0.578669	0.0302912	0.532249	0.633414	7.28985	0.560758	0.0192115	0.532249	0.594632	2.02855	21	0.532962	1	0.84	1	14.2426	1.13582	5.7201	4.84	36.1362
	96	1199.5	47.8333	3.20171	0.533618	0.0184072	0.51062	0.556275	3.20171	0.533618	0.0184072	0.51062	0.556275	0.257338	6	0.810726	0.666667	0.5	2	4.82843	2.21952	4.74427	2.77742	16.3676
	97	26.1364	77.5091	47.1498	0.428635	0.0490895	0.365758	0.584974	16.5529	0.394116	0.0156486	0.365758	0.432149	1.44191	110	0.758371	0.696203	0.470085	3	35.799	1.02078	16.9089	11.0216	-71.7409
	98	48.9737	74.8684	18.7771	0.494133	0.0474492	0.435468	0.603082	9.27636	0.463818	0.0242818	0.435468	0.527856	1.76002	38	0.677134	0.844444	0.678571	2	21.0711	0.980272	8.48616	6.24462	-19.6812
	99	72.2222	74.5	10.0634	0.559077	0.0444695	0.496751	0.64042	6.36611	0.530509	0.0155591	0.496751	0.553412	2.3973	18	0.570424	1	0.9	1	12.8284	1.18287	5.38402	4.42217	0
	100	96.1111	73.4444	10.7028	0.594603	0.0504782	0.526127	0.694751	6.2418	0.567436	0.0316327	0.526127	0.615217	1.52989	18	0.476106	1	0.72	1	13.0711	1.14243	5.26122	4.62666	-30.9107
	101	120.455	73.7273	6.7262	0.611472	0.0617007	0.547982	0.735698	6.1037	0.61037	0.0649239	0.547982	0.735698	0.639343	11	0.469838	0.785714	0.6875	2	0	138.23	4.67569	4.12747	40.2688
	102	144.8	72.8667	9.36158	0.624105	0.0484232	0.555722	0.715023	6.00812	0.600812	0.0387678	0.555722	0.702318	0.122295	15	0.659199	0.882353	0.6	1	12.4853	1.03653	5.26181	3.95672	-48.3945
	103	169.615	72.6154	8.0716	0.620893	0.0370025	0.572901	0.692607	5.44036	0.604484	0.024954	0.572901	0.635649	1.3923	13	0.50579	1	0.8125	1	10.2426	1.29246	4.47037	3.8564	-45
	104	195	72	14.7705	0.642195	0.0664612	0.523081	0.76976	8.48574	0.606124	0.0475395	0.523081	0.695291	2.06184	23	0.555145	1	0.92	1	14.8284	1.15362	6.00965	4.99855	-45
	105	225	75	0.470007	0.470007	0	0.470007	0.470007	0.470007	0.470007	0	0.470007	0.470007	0.749524	1	0	1	1	1	0	12.5664	1.1547	1.1547	0
	106	245.333	71.625	15.5975	0.649898	0.0674563	0.545131	0.793676	8.59909	0.61422	0.0495805	0.545131	0.726174	0.527577	24	0.69186	0.923077	0.666667	1	16.4853	0.986452	6.71697	4.84987	-60.0964
	107	270.385	71.7692	8.25603	0.635079	0.0298913	0.582702	0.68564	6.28519	0.628519	0.0310745	0.582702	0.68564	1.2823	13	0.403255	0.928571	0.8125	1	10.8284	1.16761	4.44914	4.07136	-59.0362
	108	296	71.4706	10.932	0.643058	0.0547725	0.5339	0.725312	6.87434	0.62494	0.0549365	0.5339	0.702952	0.926428	17	0.52055	0.944444	0.68	1	13.0711	1.07896	5.27244	4.50177	-45.8423
	109	321.143	71.1429	4.30439	0.614912	0.0484459	0.565207	0.691409	4.30439	0.614912	0.0484459	0.565207	0.691409	0.341618	7	0.520729	0.777778	0.583333	2	6.82843	1.43535	4.12674	3.52309	85.9349
	110	346.6	71.7333	9.53229	0.635486	0.0584847	0.543147	0.735261	8.12915	0.625319	0.05442	0.543147	0.708067	0.733272	15	0.571895	0.789474	0.6	2	12.8284	0.985725	5.47618	4.49225	-36.5708
	111	375	75	0.464019	0.464019	0	0.464019	0.464019	0.464019	0.464019	0	0.464019	0.464019	0.757992	1	0	1	1	1	0	12.5664	1.1547	1.1547	0
	112	396.02	70.8824	36.5344	0.716361	0.137452	0.503146	0.918808	12.1548	0.578799	0.0514037	0.503146	0.670371	1.48852	51	0.617926	0.962264	0.809524	1	23.8995	1.03371	9.15997	7.2019	8.47291
	113	422.706	71.0588	10.7693	0.63349	0.0411826	0.560579	0.705958	7.43886	0.619905	0.0396046	0.560579	0.687263	0.355231	17	0.46605	0.85	0.68	2	13.0711	1.07896	5.40334	4.78065	-51.0474
	114	447.615	71.6154	8.02843	0.617571	0.0227044	0.589817	0.659545	5.48448	0.609387	0.0215654	0.589817	0.659545	1.38695	13	0.50579	1	0.8125	1	10.2426	1.29246	4.47037	3.8564	-45
	115	473.872	71.0769	26.563	0.681103	0.0918765	0.50579	0.829638	10.926	0.607	0.0730622	0.50579	0.788801	1.533	39	0.630164	0.975	0.795918	1	20.4853	1.06168	8.08872	6.28059	-48.8157
	116	498.722	71.1667	11.0003	0.611128	0.0408272	0.540971	0.683609	6.51287	0.592079	0.0385524	0.540971	0.682526	0.905718	18	0.573185	0.947368	0.72	1	13.0711	1.14243	5.41372	4.43614	-58.4139
	117	523.25	70.875	4.85211	0.606513	0.0372629	0.57376	0.684158	4.85211	0.606513	0.0372629	0.57376	0.684158	0.521996	8	0.591874	0.727273	0.5	2	8.24264	1.17681	4.63344	3.73469	55.7239
	118	551.027	72.4791	222.608	0.84642	0.150072	0.472368	0.996223	29.2928	0.585856	0.0952454	0.472368	0.804466	0.475338	263	0.427607	0.966912	0.769006	1	58.2843	0.940344	19.3193	17.4639	40.9727
	119	574.357	71.2143	8.22032	0.587166	0.0275456	0.549351	0.641945	5.16658	0.574064	0.0179686	0.549351	0.605459	0.849175	14	0.611429	1	0.7	1	11.0711	1.20739	4.88141	3.86266	-65.6424
	120	600.105	71.0526	11.9911	0.631109	0.057152	0.537634	0.732308	8.51935	0.608525	0.0427606	0.537634	0.707624	1.12106	19	0.58019	0.826087	0.76	2	14.2426	1.02764	5.9489	4.84527	-51.4494
	121	625.182	71.2727	6.63567	0.603243	0.036651	0.559361	0.66335	5.38876	0.598751	0.0387867	0.559361	0.66335	0.17838	11	0.490431	0.846154	0.6875	1	10.2426	1.09362	4.23074	3.687	-50.3098
	122	650	75	0.4515	0.4515	0	0.4515	0.4515	0.4515	0.4515	0	0.4515	0.4515	0.775696	1	0	1	1	1	0	12.5664	1.1547	1.1547	0
	123	675.842	71.1579	11.6409	0.61268	0.056116	0.547152	0.736142	6.3682	0.578927	0.0206051	0.547152	0.628103	1.20829	19	0.508644	1	0.76	1	13.0711	1.20589	5.39656	4.64631	-45
	124	701.214	71.5	17.1816	0.613627	0.0727001	0.495697	0.744859	7.81066	0.557905	0.0394868	0.495697	0.60589	1.40503	28	0.187044	1	0.777778	1	16.4853	1.15086	6.1101	6.00227	90
	125	727.633	70.7975	58.8756	0.745261	0.138014	0.48945	0.932615	15.7017	0.581546	0.0724658	0.48945	0.740883	1.23506	79	0.662481	0.9875	0.79798	1	30.7279	0.986174	11.673	8.74397	21.5498
	126	751.606	71.1515	21.7796	0.659989	0.0849388	0.521585	0.823023	9.48999	0.593124	0.0529173	0.521585	0.677541	0.595293	33	0.251889	0.942857	0.673469	1	19.3137	1.00495	6.74329	6.52586	-46.7518
	127	777.214	71.3571	8.31863	0.594188	0.0528146	0.532027	0.719321	5.10726	0.567473	0.022445	0.532027	0.607746	0.810814	14	0.611429	1	0.7	1	11.0711	1.20739	4.88141	3.86266	-24.3576
	128	800	75	0.459782	0.459782	0	0.459782	0.459782	0.459782	0.459782	0	0.459782	0.459782	0.763984	1	0	1	1	1	0	12.5664	1.1547	1.1547	0
	129	827.1	71.3333	17.677	0.589235	0.0663503	0.47937	0.776419	8.16498	0.544332	0.0323646	0.47937	0.584668	1.28917	30	0.4891	0.967742	0.714286	1	17.8995	1.05543	6.74874	5.88643	5.6458
	130	852.156	71.4688	19.7442	0.617007	0.0762181	0.493788	0.764593	8.9047	0.556544	0.0418855	0.493788	0.620234	1.69206	32	0.462088	0.941176	0.761905	1	18.4853	1.05912	6.88808	6.10858	0.97224
	131	877.405	71.25	64.2845	0.765291	0.139971	0.479926	0.930089	19.2988	0.622542	0.112902	0.479926	0.874162	1.02265	84	0.229124	0.913043	0.763636	2	33.3137	0.896507	10.6606	10.377	40.8811
	132	902.357	71.2143	8.81489	0.629635	0.0503685	0.558669	0.721565	7.50061	0.625051	0.0496045	0.558669	0.721565	0.0885681	14	0.652802	0.823529	0.56	2	13.0711	0.888554	5.64638	4.27729	-42.9327
	133	927.368	71.2632	11.993	0.631209	0.0516758	0.564484	0.713704	7.35855	0.613212	0.047128	0.564484	0.71089	1.52236	19	0.435664	1	0.76	1	13.6569	1.11143	5.33889	4.80559	72.504
	134	950	75	0.480849	0.480849	0	0.480849	0.480849	0.480849	0.480849	0	0.480849	0.480849	0.73419	1	0	1	1	1	0	12.5664	1.1547	1.1547	0
	135	977.476	71.4762	13.1808	0.627658	0.0541769	0.543399	0.719397	7.82004	0.601542	0.0427121	0.543399	0.68202	1.30017	21	0.642611	0.913043	0.7	1	15.0711	1.02174	6.11837	4.68785	-18.9729
	136	1001.5	73.5	58.6821	0.752334	0.146325	0.499817	0.934508	14.8867	0.572564	0.0599096	0.499817	0.732587	1.28673	78	0.493329	0.975	0.78	1	30.1421	1.01067	10.7412	9.34313	58.9378
	137	1027.59	71.4545	13.4614	0.611883	0.0402189	0.550927	0.722192	7.77802	0.598309	0.0327453	0.550927	0.661251	1.64939	22	0.666588	0.956522	0.733333	1	15.0711	1.07039	6.28295	4.68348	-12.4856
	138	1052.94	71.4375	9.73628	0.608518	0.0366362	0.569821	0.683169	7.19136	0.59928	0.0339968	0.569821	0.676848	0.688003	16	0.610994	0.888889	0.666667	2	0	201.062	5.51866	4.36876	-7.32369
	139	1076.88	71.28	34.6441	0.692882	0.0718946	0.560945	0.802517	13.0666	0.622218	0.0357694	0.560945	0.673476	1.85672	50	0.684929	0.961538	0.793651	1	23.8995	1.01344	9.43309	6.87304	8.1561
	140	1102.45	71.3636	6.55343	0.595766	0.0194319	0.574219	0.643084	4.77577	0.596971	0.0228453	0.574219	0.643084	0.420522	11	0.478395	0.916667	0.6875	1	9.65685	1.21715	4.16333	3.65601	18.4349
	141	1126.5	71.5	9.63805	0.602378	0.0376313	0.552979	0.695755	6.02892	0.602892	0.0433189	0.552979	0.695755	0.524494	16	0.752619	1	0.666667	1	12.4853	1.10563	5.70551	3.75683	-24.6994
	142	1151.15	71.9231	7.74781	0.595986	0.030219	0.556111	0.667029	5.34698	0.594108	0.0336885	0.556111	0.667029	0.94121	13	0.643062	1	0.65	1	11.0711	1.12115	4.88676	3.74235	-16.2356
	143	1174.84	72	14.4643	0.578572	0.0283358	0.54129	0.642603	9.1019	0.568869	0.0275744	0.54129	0.642603	1.18563	25	0.687137	0.862069	0.714286	2	17.0711	0.962016	7.01647	5.09767	22.857
	144	1199.79	72.3571	7.61859	0.544185	0.0250718	0.505345	0.588566	4.78959	0.532177	0.0205219	0.505345	0.561384	0.821131	14	0.611429	1	0.7	1	11.0711	1.20739	4.88141	3.86266	24.3576
	145	30.0317	101.877	118.732	0.41807	0.0384993	0.366992	0.625758	41.0089	0.398145	0.0125464	0.366992	0.430984	8.43089	284	0.651822	0.823188	0.649886	5	55.6985	1.11016	24.3394	18.4583	-69.4047
	146	47.8858	104.84	98.325	0.448973	0.0408922	0.39717	0.633822	51.5541	0.433228	0.0190396	0.400375	0.473826	4.53619	219	0.583126	0.727575	0.608333	7	39.6569	1.66489	22.3072	18.1219	31.676
	147	72.975	99.325	21.0368	0.52592	0.0591169	0.4338	0.650018	13.0134	0.500516	0.0447193	0.4338	0.642316	1.23011	40	0.854823	0.851064	0.571429	2	16.2426	1.69068	11.2893	5.85822	-23.9319
	148	96.9333	98.0667	17.6376	0.58792	0.0645868	0.509563	0.727247	8.75937	0.547461	0.0297658	0.509563	0.602778	2.47989	30	0.702449	0.967742	0.857143	1	17.6569	1.08306	7.40112	5.26763	-4.69399
	149	120.308	98.0769	8.1098	0.623831	0.043173	0.561449	0.687879	5.48275	0.609194	0.0415875	0.561449	0.682862	0.29823	13	0.486713	0.928571	0.65	1	11.0711	1.12115	4.56548	3.98823	-61.2356
	150	150	100	0.440485	0.440485	0	0.440485	0.440485	0.440485	0.440485	0	0.440485	0.440485	0.791274	1	0	1	1	1	0	12.5664	1.1547	1.1547	0
	151	169.714	97	4.322	0.617429	0.0386174	0.558635	0.666542	3.70289	0.617148	0.0422954	0.558635	0.666542	0.57215	7	0.353094	1	0.777778	1	6.82843	1.43535	3.23669	3.02821	90
	152	194.556	97.2222	5.71254	0.634726	0.060325	0.57288	0.740214	5.71254	0.634726	0.060325	0.57288	0.740214	0.418161	9	0.552427	0.75	0.5625	2	8	1.39626	4.49681	3.74837	19.9028
	153	220.391	96.7391	14.9297	0.649118	0.0646681	0.55679	0.784171	7.96834	0.612949	0.0439464	0.55679	0.718596	0.458594	23	0.632244	0.92	0.638889	1	15.8995	1.01202	6.38377	4.94595	-58.9486
	154	245.5	96.5	12.9645	0.648224	0.052424	0.576719	0.750972	7.58132	0.631777	0.0603954	0.576719	0.750972	1.50856	20	0.717137	1	0.833333	1	13.6569	1.16993	6.1101	4.25833	90
	155	270.3	96.7	6.38988	0.638988	0.0455857	0.575171	0.709561	4.4033	0.629043	0.0462005	0.575171	0.707124	0.22659	10	0.592258	1	0.625	1	9.07107	1.23896	4.16333	3.3546	-45
	156	295.727	96.0909	6.98809	0.635281	0.0512005	0.569678	0.735037	6.31894	0.631894	0.0526547	0.569678	0.735037	0.209877	11	0.678868	0.785714	0.55	2	11.0711	0.948661	5.22824	3.83889	70.4822
	157	321.313	96.3125	10.2947	0.643416	0.0574688	0.545456	0.743694	7.5496	0.629133	0.0572189	0.545456	0.743694	1.22761	16	0.689494	0.941176	0.8	1	12.8284	1.05144	5.58418	4.04457	-80.4006
	158	347.786	96.5	8.85658	0.632613	0.0396116	0.577981	0.690399	8.20997	0.631536	0.0410155	0.577981	0.690399	0.601348	14	0.750251	0.636364	0.466667	4	12.8284	0.92001	6.8026	4.49756	-33.5658
	159	372.125	96.5	9.75516	0.609698	0.0237816	0.556891	0.643369	6.60325	0.600296	0.0225109	0.556891	0.627108	0.895091	16	0.522964	0.941176	0.64	1	13.0711	1.01549	5.18505	4.4195	-62.6556
	160	396.889	96.3333	5.54853	0.616503	0.045045	0.550058	0.702786	4.30093	0.614418	0.0516553	0.550058	0.702786	0.524901	9	0.665812	1	0.75	1	8.24264	1.32392	4.05369	3.02454	-69.6994
	161	422.615	96.4615	8.04072	0.618517	0.0245506	0.58281	0.653406	6.78324	0.616658	0.0259271	0.58281	0.653406	0.699894	13	0.63934	0.8125	0.65	2	9.41421	1.50626	5.31146	4.08411	-75.2443
	162	448.071	96.2143	8.78719	0.627657	0.0335049	0.570903	0.672354	5.52656	0.614063	0.0331072	0.570903	0.669986	0.0830332	14	0.615137	0.933333	0.56	1	11.8995	1.05729	5.01031	3.95023	-57.1812
	163	473.25	96.4167	7.31557	0.609631	0.0251475	0.580241	0.658235	5.4629	0.606989	0.0281342	0.580241	0.658235	0.600571	12	0.625163	0.923077	0.75	1	10.2426	1.19304	4.56647	3.56411	-57.9332
	164	498.95	96.25	12.2975	0.614877	0.0464814	0.55486	0.720843	7.0387	0.586559	0.021977	0.55486	0.63847	1.64773	20	0.625466	1	0.8	1	13.6569	1.16993	5.81642	4.53827	-42.9202
	165	524.214	96.3571	8.38073	0.598624	0.0419783	0.552843	0.675735	5.19865	0.577628	0.0223608	0.552843	0.623491	0.770976	14	0.611429	1	0.7	1	11.0711	1.20739	4.88141	3.86266	-24.3576
	166	549.318	96.1818	13.4369	0.610767	0.0373853	0.531718	0.687076	7.68953	0.591503	0.0292561	0.531718	0.641122	1.27754	22	0.427918	0.956522	0.733333	1	15.0711	1.07039	5.7191	5.16903	-32.4247
	167	574.313	96.3125	9.61368	0.600855	0.0343213	0.549899	0.683778	7.16278	0.596899	0.0378839	0.549899	0.683778	1.46045	16	0.689494	0.941176	0.8	1	12.8284	1.05144	5.58418	4.04457	-80.4006
	168	599.923	96.4615	7.71628	0.59356	0.0300998	0.552673	0.641363	6.49841	0.590765	0.0315267	0.552673	0.641363	0.296933	13	0.596068	0.764706	0.52	2	11.6569	1.01977	5.21339	4.18601	-30.9638
	169	625.111	96.4444	11.2914	0.6273	0.0394681	0.573059	0.715569	6.71206	0.610187	0.023812	0.573059	0.648685	1.27315	18	0.476106	1	0.72	1	13.0711	1.14243	5.26122	4.62666	-30.9107
	170	650	96.1667	11.7352	0.651955	0.0473489	0.566388	0.726421	8.93442	0.638173	0.0435639	0.566388	0.703117	0.963665	18	0.612555	0.666667	0.5	3	11.6569	1.41199	6.67738	5.27798	-36.5046
	171	674.714	96.2857	8.64961	0.617829	0.0351131	0.554106	0.696622	6.11552	0.611552	0.0299119	0.554106	0.652277	0.384311	14	0.426664	0.823529	0.56	2	11.0711	1.20739	5.01756	4.53793	-87.9572
	172	700.5	96.25	9.82068	0.613793	0.0359624	0.552966	0.678074	7.89679	0.607445	0.0348512	0.552966	0.675808	0.779013	16	0.533081	0.727273	0.533333	3	11.4142	1.30464	5.69588	4.81908	83.7356
	173	725.8	96.3	12.0297	0.601486	0.0381724	0.556376	0.698803	7.71203	0.593233	0.0394834	0.556376	0.698803	0.88172	20	0.503015	0.869565	0.666667	2	13.6569	1.16993	5.85004	5.05606	-36.9546
	174	751.154	96.4231	16.0821	0.618541	0.059959	0.518796	0.735577	8.18752	0.584823	0.0495101	0.518796	0.689334	0.835673	26	0.403701	0.962963	0.722222	1	16.4853	1.06866	6.12702	5.60555	-59.9687
	175	777.167	96.7222	11.0354	0.61308	0.0662595	0.523745	0.782891	6.36608	0.578735	0.0407979	0.523745	0.647428	0.916282	18	0.573185	1	0.72	1	13.0711	1.14243	5.41372	4.43614	-31.5861
	176	801.442	95.1818	55.0117	0.714438	0.146994	0.481926	0.936537	14.9442	0.553488	0.0586892	0.481926	0.691321	1.40044	77	0.691795	0.9625	0.777778	1	30.7279	0.961208	11.7987	8.5198	-70.9727
	177	825.415	96.6585	26.8559	0.655022	0.110293	0.482192	0.837545	10.5311	0.55427	0.047694	0.482192	0.653323	2.43178	41	0.661639	1	0.854167	1	21.0711	1.05766	8.42282	6.31562	-4.19418
	178	851.789	96.4737	11.3262	0.596113	0.0391486	0.535777	0.677859	7.55912	0.581471	0.0290118	0.535777	0.621996	1.63399	19	0.478614	0.95	0.76	1	14.2426	1.02764	5.47601	4.80808	-36.3671
	179	875.061	94.1304	95.3757	0.829354	0.151648	0.48425	0.986634	20.6985	0.627228	0.102652	0.48425	0.800949	1.33751	115	0.386385	0.991379	0.871212	1	36.7279	1.01527	12.6861	11.7009	71.104
	180	901.857	96.4286	8.64992	0.617851	0.0332078	0.570714	0.687017	6.78364	0.616695	0.0349327	0.570714	0.687017	0.29708	14	0.524365	0.823529	0.7	2	11.6569	1.09821	5.11404	4.35457	1.30128
	181	927.35	96.2	12.4556	0.622782	0.0484287	0.555656	0.714253	7.8767	0.6059	0.0428053	0.555656	0.692267	0.579173	20	0.479663	0.869565	0.666667	2	14.4853	1.0481	5.82558	5.11168	8.33557
	182	953	96.5	9.76673	0.610421	0.0532373	0.536735	0.729281	5.87656	0.587656	0.0473436	0.536735	0.687715	1.29773	16	0.561951	1	0.8	1	11.6569	1.2551	5.03322	4.16333	0
	183	977.357	96.5714	8.61964	0.615689	0.0433887	0.561536	0.705075	6.64434	0.604031	0.0416189	0.561536	0.705075	0.5612	14	0.535874	0.823529	0.7	2	10.8284	1.25743	5.09962	4.30559	-37.0703
	184	1002.84	96.4737	11.5485	0.607816	0.045251	0.545083	0.713922	7.24064	0.603386	0.0454741	0.545083	0.691241	1.52085	19	0.744879	1	0.791667	1	13.6569	1.11143	6.1273	4.08813	-18.4349
	185	1025	100	0.45768	0.45768	0	0.45768	0.45768	0.45768	0.45768	0	0.45768	0.45768	0.766956	1	0	1	1	1	0	12.5664	1.1547	1.1547	0
	186	1053	96.5	9.61206	0.600754	0.0288357	0.566587	0.667989	5.9744	0.59744	0.0312617	0.566587	0.667989	1.29124	16	0.561951	1	0.8	1	11.6569	1.2551	5.03322	4.16333	0
	187	1075	100	0.480237	0.480237	0	0.480237	0.480237	0.480237	0.480237	0	0.480237	0.480237	0.735056	1	0	1	1	1	0	12.5664	1.1547	1.1547	0
	188	1102.19	96.5	9.61204	0.600752	0.0282702	0.569606	0.675512	6.58754	0.598867	0.0317704	0.569606	0.675512	1.42736	16	0.684169	1	0.8	1	12.2426	1.14652	5.42614	3.95741	-20.3852
	189	1125	100	0.499783	0.499783	0	0.499783	0.499783	0.499783	0.499783	0	0.499783	0.499783	0.707414	1	0	1	1	1	0	12.5664	1.1547	1.1547	0
	190	1151.12	96.8077	15.8472	0.609508	0.0262132	0.574668	0.676504	8.3826	0.598757	0.0217052	0.574668	0.652392	1.12409	26	0.617104	1	0.742857	1	16.4853	1.06866	6.61185	5.20274	5.15971
	191	1175	100	0.460168	0.460168	0	0.460168	0.460168	0.460168	0.460168	0	0.460168	0.460168	0.763438	1	0	1	1	1	0	12.5664	1.1547	1.1547	0
	192	1199.8	97.15	10.9976	0.549878	0.028688	0.511416	0.599896	8.68206	0.542629	0.0269215	0.511416	0.599896	1.30088	20	0.682228	0.8	0.666667	2	5.41421	6.10876	6.96608	5.09317	26.9304
	193	28.9688	119.833	41.2341	0.429521	0.0523034	0.373411	0.62065	18.9461	0.403108	0.0165391	0.373411	0.455898	0.649319	96	0.951214	0.615385	0.380952	3	25.3137	1.74228	25.9946	8.02014	35.2745
	194	46.9925	120.368	62.5904	0.470604	0.0944706	0.37789	0.770961	23.6269	0.414507	0.0220379	0.37789	0.514769	3.45775	133	0.865789	0.810976	0.59375	3	26.8284	2.15816	20.2545	10.1356	-42.5309
	195	71.8889	122.694	18.242	0.506724	0.0635175	0.418263	0.662997	9.36985	0.468493	0.0346756	0.418263	0.547475	3.4411	36	0.488889	0.923077	0.857143	2	20.2426	1.00253	7.53892	6.57655	12.013
	196	96.64	122.6	14.1004	0.564017	0.066812	0.478597	0.723253	9.09449	0.53497	0.041832	0.478597	0.637795	0.573157	25	0.784871	0.806452	0.595238	2	14.4853	1.31012	8.21472	5.09033	35.2134
	197	120.905	122.143	12.74	0.606664	0.0583237	0.510227	0.7213	9.99992	0.588231	0.0466564	0.510227	0.666423	0.299403	21	0.84275	0.807692	0.6	2	12.2426	1.5048	8.20199	4.41517	21.9154
	198	145.571	122	12.9458	0.616465	0.068993	0.52266	0.761724	10.7637	0.597983	0.0527349	0.52266	0.730927	0.241141	21	0.744404	0.7	0.6	3	10.8284	1.88615	7.97329	5.324	6.2452
	199	170.968	122.129	19.8028	0.638799	0.0613203	0.532839	0.763385	12.0862	0.604308	0.0346161	0.532839	0.65633	0.669935	31	0.597357	0.815789	0.553571	2	16.4853	1.27417	8.07554	6.47638	26.2207
	200	195.333	122.333	7.50765	0.625637	0.0558798	0.550414	0.746455	7.50765	0.625637	0.0558798	0.550414	0.746455	0.530326	12	0.722999	0.666667	0.48	3	11.4142	0.978482	6.25389	4.32049	-45
	201	221.541	121.595	23.4237	0.633074	0.0709701	0.510056	0.785361	11.1852	0.621398	0.0545159	0.511292	0.742699	1.73488	37	0.682592	0.948718	0.770833	1	21.3137	0.933831	8.22983	6.01436	10.3451
	202	245.313	121.938	10.4796	0.654975	0.0616606	0.573543	0.747	6.93459	0.630417	0.0540461	0.573543	0.720363	0.878055	16	0.695608	0.941176	0.8	1	12.2426	1.14652	5.45054	3.91578	-71.5651
	203	271.267	121.333	9.72007	0.648005	0.0590052	0.555799	0.750858	7.60703	0.633919	0.0520924	0.555799	0.711592	0.969629	15	0.813798	0.652174	0.535714	3	10.2426	1.4913	7.40489	4.30333	10.9215
	204	296.688	121.813	10.1126	0.632037	0.0576891	0.53974	0.727848	8.75924	0.62566	0.0587224	0.53974	0.727848	1.01273	16	0.693897	0.761905	0.533333	2	11.4142	1.30464	6.31421	4.5467	-23.6875
	205	321.5	121.5	2.49627	0.624067	0.0364106	0.579006	0.663014	2.49627	0.624067	0.0364106	0.579006	0.663014	1.07024	4	0	1	1	1	4	2.01062	2.3094	2.3094	0
	206	346.5	121.667	7.58465	0.632054	0.047705	0.537907	0.720104	5.53499	0.614999	0.0376029	0.537907	0.660143	0.984762	12	0.624895	0.923077	0.75	1	10.2426	1.19304	4.61113	3.59995	-52.7621
	207	372	122	5.10305	0.637882	0.049458	0.559342	0.723084	5.10305	0.637882	0.049458	0.559342	0.723084	0.536817	8	0.558096	0.727273	0.666667	2	0	100.531	4.26166	3.53623	-67.5
	208	397.385	121.769	8.04381	0.618755	0.0429818	0.553855	0.68523	6.14565	0.614565	0.046262	0.553855	0.68523	1.37794	13	0.403255	0.928571	0.8125	1	10.8284	1.16761	4.44914	4.07136	-59.0362
	209	422.5	121.667	7.71826	0.643189	0.0470752	0.57161	0.727719	5.66083	0.628981	0.0424674	0.57161	0.689549	0.892007	12	0.624895	0.923077	0.75	1	10.2426	1.19304	4.61113	3.59995	-52.7621
	210	447.917	121.417	7.64656	0.637214	0.0399034	0.561962	0.714585	6.37748	0.637748	0.041586	0.561962	0.714585	1.17031	12	0.783576	0.923077	0.8	1	10.8284	1.0778	5.17451	3.2149	-83.3576
	211	473	121.667	5.64971	0.627745	0.040524	0.565596	0.713649	5.64971	0.627745	0.040524	0.565596	0.713649	0.330584	9	0.777985	0.692308	0.6	2	2.82843	7.71634	5.47301	3.4386	-84.345
	212	498.2	122	5.8931	0.58931	0.0231541	0.558977	0.638034	4.7063	0.588288	0.0260086	0.558977	0.638034	1.08628	10	0.587408	1	0.833333	1	8.82843	1.30089	4.08575	3.30656	0
	213	523.762	121.667	12.7623	0.607727	0.0454639	0.532247	0.697787	7.71129	0.593176	0.0490374	0.532247	0.697787	0.911585	21	0.701084	0.954545	0.7	1	15.0711	1.02174	6.35566	4.53208	-59.7815
	214	549.059	121.765	10.4271	0.613359	0.0521861	0.53121	0.701525	6.53672	0.594247	0.0511952	0.53121	0.675498	0.187178	17	0.73111	0.944444	0.566667	1	13.8995	0.962312	5.93428	4.04872	-77.4712
	215	574.091	120.909	6.60646	0.600587	0.0367021	0.538807	0.662848	5.98211	0.598211	0.0377857	0.538807	0.662848	0.902132	11	0.827013	0.785714	0.733333	2	7.41421	1.95243	5.91459	3.32508	83.2891
	216	599.962	121.5	15.8405	0.60925	0.0554161	0.516873	0.71328	8.81575	0.587717	0.0581656	0.516873	0.71328	0.749206	26	0.657073	0.866667	0.619048	1	17.8995	0.914709	6.96974	5.25397	-75.0393
	217	625.276	121.621	18.396	0.634345	0.0734227	0.519429	0.77229	10.1311	0.595946	0.0662396	0.519429	0.746655	0.845517	29	0.591008	0.90625	0.591837	1	19.8995	0.834327	7.25442	5.85189	-52.8668
	218	650.583	121.417	7.44922	0.620769	0.0401825	0.582325	0.703746	6.76048	0.614589	0.0356658	0.582325	0.703746	0.774675	12	0.63901	0.8	0.75	2	10.8284	1.0778	5.16398	3.97213	-45
	219	674.818	121.727	6.86126	0.623751	0.0383927	0.554346	0.693425	5.51609	0.612899	0.0317056	0.554346	0.658464	0.338993	11	0.555234	0.785714	0.55	2	8.82843	1.43098	4.69631	3.90589	83.2521
	220	701.095	121.262	27.8873	0.663983	0.102955	0.49809	0.833617	10.3682	0.576009	0.0475732	0.49809	0.655373	1.36473	42	0.346757	0.976744	0.75	1	21.3137	1.06002	7.64956	7.17494	-9.32258
	221	725.7	121.5	6.0774	0.60774	0.0352091	0.558831	0.672792	5.42473	0.602748	0.0333818	0.558831	0.672792	0.720928	10	0.559701	0.625	0.5	3	9.65685	1.1065	5.17814	4.2911	-36.1277
	222	750.813	121.813	9.77042	0.610652	0.0337757	0.543787	0.657322	6.66388	0.605808	0.0375219	0.543787	0.657322	1.62513	16	0.648693	1	0.8	1	12.2426	1.14652	5.37015	4.08695	-17.2543
	223	776.111	121.444	11.3422	0.630123	0.0456674	0.578318	0.735046	6.70175	0.60925	0.0308575	0.578318	0.684708	1.24595	18	0.476106	1	0.72	1	13.0711	1.14243	5.26122	4.62666	-30.9107
	224	801.563	121.625	9.85128	0.615705	0.058847	0.501765	0.72415	6.47427	0.58857	0.0466911	0.501765	0.674359	1.25565	16	0.585014	1	0.8	1	12.2426	1.14652	5.17257	4.19508	-23.7448
	225	826.615	121.615	7.8876	0.606738	0.03935	0.551702	0.695172	5.35987	0.595541	0.0331316	0.551702	0.654386	1.4	13	0.50579	1	0.8125	1	10.2426	1.29246	4.47037	3.8564	-45
	226	851.786	121.643	8.50919	0.607799	0.0435897	0.552912	0.699194	5.35006	0.594451	0.0367763	0.552912	0.653777	0.763464	14	0.611429	1	0.7	1	11.0711	1.20739	4.88141	3.86266	-24.3576
	227	876.786	121.929	8.91694	0.636925	0.0574583	0.565676	0.755132	8.2854	0.637339	0.0597827	0.565676	0.755132	0.927615	14	0.671859	0.777778	0.7	2	12.8284	0.92001	5.67367	4.20236	-12.9946
	228	902.6	121.8	3.13118	0.626236	0.0319757	0.597742	0.67769	3.13118	0.626236	0.0319757	0.597742	0.67769	0.826949	5	0.765092	1	0.833333	1	5.41421	1.52719	3.30656	2.12916	-71.5651
	229	927.4	121.6	9.62093	0.641395	0.0562845	0.565264	0.739422	6.78641	0.616947	0.0409161	0.565264	0.71193	1.70763	15	0.475271	1	0.9375	1	11.4142	1.2231	4.76095	4.18887	-45
	230	952.521	121.354	33.4645	0.697177	0.0875182	0.529073	0.846976	12.3674	0.618368	0.0510653	0.529073	0.705876	1.04695	48	0.46244	0.979592	0.75	1	23.3137	1.02035	8.3874	7.43669	8.8411
	231	977.44	121.84	15.8159	0.632635	0.060501	0.532513	0.765044	8.25961	0.589972	0.0332879	0.532513	0.653334	1.03698	25	0.500516	0.925926	0.694444	1	16.4853	1.02755	6.21792	5.38302	-31.6497
	232	1002.84	121.526	11.7358	0.617675	0.0409508	0.559883	0.68154	7.18192	0.598494	0.0355509	0.559883	0.672268	1.54808	19	0.744879	1	0.791667	1	13.6569	1.11143	6.1273	4.08813	18.4349
	233	1027.39	122.043	14.4578	0.628602	0.0458508	0.569376	0.725706	7.74482	0.595756	0.0196223	0.569376	0.63728	1.23851	23	0.646651	1	0.766667	1	15.0711	1.11905	6.3006	4.80601	-23.0906
	234	1051.79	121.679	18.0252	0.643759	0.0442723	0.588782	0.739967	10.7332	0.631363	0.0441367	0.588782	0.739967	0.566156	28	0.527272	0.875	0.666667	2	18.4853	0.926733	6.85214	5.82224	12.7817
	235	1077.88	121.5	9.81065	0.613166	0.024965	0.569302	0.661751	7.28364	0.60697	0.0235796	0.569302	0.649248	0.64322	16	0.711293	0.888889	0.666667	2	2	22.3402	5.92312	4.16333	0
	236	1101.82	121.529	10.4412	0.614191	0.0264094	0.580175	0.674186	9.84384	0.61524	0.026907	0.580175	0.674186	0.872377	17	0.75366	0.809524	0.708333	2	8.82843	2.21152	6.85704	4.50689	2.8553
	237	1127.07	121.6	9.14685	0.60979	0.0221149	0.565683	0.639466	6.00472	0.600472	0.0207963	0.565683	0.632492	1.11128	15	0.635252	1	0.75	1	11.6569	1.17666	5.10686	3.94405	9.46232
	238	1151.67	121.733	9.20966	0.613977	0.0234777	0.574558	0.659449	6.08197	0.608197	0.0230543	0.574558	0.645372	1.10563	15	0.537216	1	0.75	1	11.6569	1.17666	4.9155	4.14595	-5.88414
	239	1175.83	121.897	17.2814	0.595909	0.0309174	0.559424	0.656219	8.60406	0.573604	0.0121978	0.559424	0.606764	1.86887	29	0.685325	1	0.828571	1	17.0711	1.11594	7.19677	5.24096	9.96858
	240	1200.57	121.857	7.83401	0.559572	0.0392447	0.507895	0.626697	6.07275	0.552068	0.0384305	0.507895	0.61103	0.981509	14	0.524365	0.823529	0.7	2	11.6569	1.09821	5.11404	4.35457	-88.6987
	241	26.9286	147.471	30.8833	0.44119	0.0542599	0.384902	0.637774	24.0068	0.436486	0.0562813	0.384902	0.637774	0.647115	70	0.820374	0.551181	0.384615	6	17.0711	2.69364	18.8176	10.7604	38.425
	242	51.0724	151.287	185.879	0.42054	0.0104726	0.392023	0.448459	81.5868	0.416259	0.00929012	0.392979	0.442926	10.5823	442	0.63529	0.808044	0.7072	5	11.4142	36.0407	29.6828	22.9233	-50.9298
	243	71.7195	148.159	40.3745	0.492372	0.0833971	0.39142	0.724439	17.5836	0.439589	0.0300733	0.39142	0.552611	1.46763	82	0.779764	0.745455	0.5125	4	10.8284	7.36495	14.4771	9.06372	-62.1685
	244	97.383	147.723	25.3508	0.539378	0.0606608	0.436353	0.737615	11.1617	0.507349	0.0301425	0.436353	0.570026	2.59456	47	0.664368	0.94	0.746032	1	24.4853	0.909345	9.16224	6.84791	-6.8986
	245	119.867	147.267	9.25354	0.616903	0.0646338	0.532259	0.748263	6.56319	0.596653	0.053766	0.532259	0.685347	0.258835	15	0.230197	0.833333	0.6	2	12.4853	1.03653	4.97438	4.84079	24.6994
	246	150	150	0.455177	0.455177	0	0.455177	0.455177	0.455177	0.455177	0	0.455177	0.455177	0.770497	1	0	1	1	1	0	12.5664	1.1547	1.1547	0
	247	171.5	146.632	23.4421	0.616898	0.057709	0.524046	0.758098	10.8898	0.604991	0.0371216	0.524046	0.682904	2.09005	38	0.728907	0.95	0.791667	1	21.3137	0.959069	8.57817	5.87273	14.8483
	248	200	150	0.452321	0.452321	0	0.452321	0.452321	0.452321	0.452321	0	0.452321	0.452321	0.774535	1	0	1	1	1	0	12.5664	1.1547	1.1547	0
	249	221.524	146.952	13.2676	0.631791	0.0667469	0.545895	0.770899	13.2676	0.631791	0.0667469	0.545895	0.770899	0.896838	21	0.764296	0.636364	0.525	4	14.2426	1.13582	8.73196	5.63094	17.1557
	250	245.111	146.667	5.73025	0.636695	0.0428058	0.576471	0.688426	4.37421	0.624888	0.0412335	0.576471	0.688426	0.872125	9	0.665812	1	0.75	1	8.24264	1.32392	4.05369	3.02454	-69.6994
	251	271	147	5.8382	0.648688	0.0357853	0.577775	0.688319	5.15205	0.644007	0.0351863	0.577775	0.688319	1.49377	9	0	1	1	1	8	1.39626	3.4641	3.4641	0
	252	296.385	147.077	8.31083	0.639294	0.0645275	0.558395	0.734236	8.31083	0.639294	0.0645275	0.558395	0.734236	0.204115	13	0.820924	0.764706	0.65	2	6	3.33394	6.54587	3.73793	-69.7605
	253	321.417	146.583	7.56602	0.630502	0.0530295	0.546074	0.709704	7.56602	0.630502	0.0530295	0.546074	0.709704	0.776179	12	0.762481	0.705882	0.5	2	6.82843	2.46061	6.41857	4.15288	-76.4797
	254	346.25	147	2.46328	0.615819	0.051353	0.559012	0.666286	2.46328	0.615819	0.051353	0.559012	0.666286	0.150431	4	0.731925	1	0.666667	1	4.82843	1.47968	3.05505	2.08167	90
	255	371.733	146.333	9.42399	0.628266	0.047214	0.543387	0.705013	6.08925	0.608925	0.0429008	0.543387	0.682174	1.37697	15	0.537216	1	0.75	1	11.6569	1.17666	4.9155	4.14595	84.1159
	256	397.4	147	6.3251	0.63251	0.045236	0.571861	0.736837	6.3251	0.63251	0.045236	0.571861	0.736837	0.492382	10	0.516938	0.666667	0.625	3	0	125.664	4.90605	4.19969	-42.1447
	257	422.429	146.929	8.78277	0.627341	0.0420661	0.555573	0.684208	6.13931	0.613931	0.0410617	0.555573	0.68158	0.564984	14	0.590915	0.933333	0.7	1	11.6569	1.09821	4.90062	3.9535	-69.2759
	258	447.571	147.143	4.48729	0.641042	0.0433974	0.57553	0.702751	4.48729	0.641042	0.0433974	0.57553	0.702751	0.597991	7	0.434031	0.7	0.4375	2	6.82843	1.43535	4.16333	3.75074	-71.5651
	259	473.588	147	10.6329	0.625466	0.0544408	0.540197	0.718973	8.008	0.616	0.0587084	0.540197	0.718973	0.564804	17	0.544924	0.772727	0.566667	2	13.6569	0.994437	5.61011	4.704	-63.1634
	260	499.455	146.955	13.5229	0.614677	0.0549986	0.53109	0.726989	10.8505	0.602807	0.0525222	0.53109	0.726989	0.658165	22	0.668249	0.6875	0.52381	3	11.4142	1.79388	7.49771	5.57783	0.90556
	261	524.143	147.19	12.5105	0.595739	0.0585362	0.508493	0.703892	7.3846	0.568046	0.0384496	0.508493	0.654296	1.09553	21	0.654075	0.913043	0.7	1	15.0711	1.02174	6.19956	4.68953	-18.2832
	262	549.353	147.059	10.2704	0.604141	0.0489662	0.531266	0.699285	6.47317	0.58847	0.0454815	0.531266	0.68699	0.90901	17	0.645913	0.772727	0.485714	2	12.4853	1.17473	5.95598	4.54686	-22.9547
	263	574.167	146.778	11.0527	0.61404	0.0530082	0.535813	0.716715	6.52486	0.593169	0.051036	0.535813	0.687181	0.496588	18	0.675694	0.947368	0.6	1	13.8995	1.01892	5.80991	4.28296	-73.7151
	264	599.429	147.143	8.32745	0.594818	0.0540218	0.514958	0.709652	5.83649	0.583649	0.0596509	0.514958	0.709652	0.473905	14	0.643058	0.823529	0.583333	2	10.2426	1.39188	5.3327	4.08387	-89.2044
	265	624.438	146.875	9.59086	0.599429	0.0508234	0.515799	0.693334	6.4276	0.584327	0.0537044	0.515799	0.693334	0.827771	16	0.733793	0.941176	0.666667	1	13.0711	1.01549	5.75189	3.90768	89.598
	266	649.333	146.75	7.51185	0.625988	0.0394143	0.563963	0.68271	6.18945	0.618945	0.0382786	0.563963	0.674436	0.513778	12	0.479806	0.8	0.6	2	9.41421	1.39039	4.8262	4.23438	-42.0266
	267	675.357	147.214	8.70328	0.621663	0.061012	0.532629	0.723754	5.44759	0.605288	0.0605521	0.532629	0.709305	0.718521	14	0.611429	1	0.7	1	11.0711	1.20739	4.88141	3.86266	-65.6424
	268	700.265	146.176	22.2807	0.655315	0.100951	0.501267	0.827662	12.2495	0.612473	0.0978475	0.501267	0.812977	1.20027	34	0.550645	0.85	0.693878	2	21.0711	0.877086	7.61752	6.35865	-78.3208
	269	726.364	147.061	20.0918	0.608843	0.055138	0.521111	0.726685	11.1453	0.586597	0.0422107	0.521111	0.659904	1.73612	33	0.726995	0.868421	0.6875	1	21.8995	0.79081	8.37783	5.75257	-10.1505
	270	750.963	146.815	16.9349	0.627219	0.0574725	0.533189	0.737154	9.70681	0.606676	0.0582465	0.533189	0.737154	1.30648	27	0.578216	0.9	0.75	1	17.6569	0.974758	6.78861	5.53872	-68.6545
	271	776	147.333	3.51767	0.586279	0.0250156	0.563322	0.619418	3.51767	0.586279	0.0250156	0.563322	0.619418	0.521927	6	0.69843	0.75	0.5	2	5.41421	1.83263	4.26875	3.05505	-18.4349
	272	801	147.5	7.30169	0.608474	0.0272299	0.572449	0.645048	4.77664	0.59708	0.0246626	0.572449	0.636441	0.110018	12	0.746796	1	0.6	1	10.4853	1.14316	4.99602	3.32262	-36.6504
	273	826.778	147.278	11.1858	0.621436	0.0626073	0.504399	0.727938	7.71351	0.593347	0.0436191	0.504399	0.673405	0.447024	18	0.573927	0.857143	0.6	2	14.4853	0.943288	5.8228	4.76833	-20.438
	274	851.591	147.864	14.0571	0.638958	0.0675165	0.525663	0.756766	7.12399	0.593666	0.0356649	0.525663	0.647913	0.501523	22	0.680195	1	0.611111	1	15.3137	1.03879	6.36268	4.66404	-48.6503
	275	876.846	146.923	8.48925	0.653019	0.0595528	0.579735	0.741291	7.80196	0.650163	0.061264	0.579735	0.741291	0.492645	13	0.716344	0.8125	0.65	2	12.2426	0.931545	5.66591	3.95338	-66.8014
	276	901.813	147.188	10.1334	0.633339	0.049027	0.555952	0.719019	6.7484	0.613491	0.0404664	0.555952	0.719019	0.395858	16	0.583453	0.941176	0.64	1	13.0711	1.01549	5.23848	4.25441	-38.8188
	277	927.125	147.063	10.214	0.638376	0.0545837	0.576182	0.75118	6.07429	0.607429	0.0259517	0.576182	0.651538	0.343289	16	0.65058	1	0.64	1	12.4853	1.10563	5.36325	4.07305	-52.5889
	278	952.2	147.2	9.65466	0.643644	0.0569312	0.58284	0.784566	5.56498	0.618331	0.0335899	0.58284	0.680466	0.1645	15	0.543149	1	0.6	1	11.8995	1.13281	4.95849	4.16333	-45
	279	977.5	147	11.5182	0.639903	0.0530785	0.572628	0.7418	7.38508	0.615423	0.0412633	0.572628	0.714694	1.69202	18	0.678907	1	0.9	1	12.8284	1.18287	5.6616	4.15688	-66.8906
	280	1002.29	146.286	4.39906	0.628437	0.0455087	0.558256	0.69375	4.39906	0.628437	0.0455087	0.558256	0.69375	0.267418	7	0.776875	0.777778	0.583333	2	5.41421	2.13807	4.79103	3.0167	-85.9349
	281	1028.3	146.9	6.22091	0.622091	0.0365812	0.55982	0.677745	6.22091	0.622091	0.0365812	0.55982	0.677745	0.467158	10	0.517934	0.714286	0.625	2	0	125.664	4.7739	4.08369	-68.5605
	282	1052.68	147	15.6983	0.627932	0.0358504	0.582111	0.702289	9.83898	0.614936	0.0265311	0.582111	0.665602	0.270397	25	0.713275	0.892857	0.625	2	17.8995	0.879528	7.22429	5.06339	-1.38155
	283	1077.85	147	12.3496	0.617482	0.0304915	0.577505	0.683993	7.26842	0.605701	0.0283064	0.577505	0.665149	0.738124	20	0.619652	0.952381	0.666667	1	14.4853	1.0481	5.88176	4.61645	-14.4016
	284	1101.84	146.684	11.8155	0.62187	0.0296866	0.569606	0.682301	7.40206	0.616839	0.0330149	0.569606	0.682301	1.68882	19	0.697514	1	0.791667	1	13.6569	1.11143	5.95799	4.26933	2.65046
	285	1126.56	146.92	15.7617	0.630466	0.0281571	0.595192	0.685367	8.68368	0.620263	0.0264657	0.595192	0.681752	1.58643	25	0.5822	1	0.833333	1	15.6569	1.13231	6.33525	5.15085	-8.53551
	286	1152.22	147	5.7715	0.641278	0.0312985	0.578001	0.685181	5.09585	0.636981	0.0304907	0.578001	0.685181	0.151882	9	0.687838	0.818182	0.6	2	0	113.097	4.71029	3.41903	9.89944
	287	1175.4	146.933	18.2455	0.608182	0.0429954	0.529819	0.698616	10.6732	0.592957	0.042733	0.529819	0.686198	1.28953	30	0.781891	0.882353	0.75	2	19.0711	0.935815	8.22322	5.12649	14.848
	288	1201.11	146.895	10.7288	0.564676	0.0433085	0.512118	0.639131	7.1327	0.548669	0.0393801	0.512118	0.639131	1.46347	19	0.264587	0.863636	0.76	2	13.6569	1.11143	5.39656	5.20423	-45
	289	24.6333	173.633	14.1921	0.47307	0.0544327	0.411557	0.614897	6.49742	0.433161	0.0167639	0.411557	0.469931	3.42817	30	0.444001	1	0.833333	1	17.0711	1.15442	6.59293	5.90743	45
	290	51.955	172.18	52.6527	0.474348	0.0611302	0.405679	0.699526	30.0968	0.449206	0.0292623	0.405679	0.545707	1.60561	111	0.723336	0.730263	0.495536	5	25.0711	2.05218	17.422	12.0298	33.5029
	291	76.7556	174.967	43.8815	0.487572	0.0573443	0.414828	0.75463	29.1183	0.47735	0.0522954	0.414828	0.75463	1.33532	90	0.918166	0.656934	0.401786	5	25.8995	1.56302	21.4865	8.51286	-32.6369
	292	97.0968	172.71	34.3806	0.554527	0.0752525	0.439464	0.772359	11.9078	0.496157	0.0273065	0.439464	0.560844	4.19231	62	0.461652	1	0.861111	1	26.4853	1.03134	9.51232	8.43801	-1.3361
	293	121.472	172.139	21.7595	0.604432	0.0643331	0.50605	0.769926	10.4287	0.579373	0.0428409	0.50605	0.645187	1.24986	36	0.702424	0.947368	0.75	1	20.4853	0.980009	8.1882	5.82802	11.3494
	294	144	173	5.07301	0.634126	0.0818487	0.548404	0.761489	5.07301	0.634126	0.0818487	0.548404	0.761489	0.257406	8	0.558096	0.727273	0.666667	2	7.41421	1.41995	4.26166	3.53623	-22.5
	295	171.394	172.424	45.9927	0.696859	0.106153	0.510477	0.900325	14.1328	0.588865	0.0405494	0.510477	0.649185	1.97998	66	0.577844	0.970588	0.825	1	27.3137	1.03457	10.1989	8.32382	6.46552
	296	196.333	172.212	21.4592	0.650279	0.0765723	0.540965	0.80914	14.2905	0.621328	0.0554954	0.540965	0.756531	0.341665	33	0.722129	0.825	0.6875	2	15.6569	1.49464	8.87787	6.14134	4.29678
	297	225	175	0.47245	0.47245	0	0.47245	0.47245	0.47245	0.47245	0	0.47245	0.47245	0.746069	1	0	1	1	1	0	12.5664	1.1547	1.1547	0
	298	246.708	172	15.5199	0.646661	0.0552987	0.546738	0.782685	11.2867	0.627039	0.0364117	0.546738	0.687429	0.438403	24	0.777132	0.8	0.685714	2	12.2426	1.71978	7.96818	5.01468	3.99755
	299	272.074	171.63	16.7597	0.62073	0.0683105	0.506663	0.774841	9.12237	0.608158	0.0482074	0.529807	0.707188	1.10092	27	0.732009	0.964286	0.771429	1	17.0711	1.03898	7.27169	4.95416	8.83852
	300	297.463	171.927	26.9347	0.656944	0.0766007	0.53568	0.826629	11.3583	0.631019	0.0566637	0.550453	0.725894	1.13745	41	0.577969	0.953488	0.732143	1	21.3137	1.03479	8.09595	6.60677	-4.50185
	301	322.439	172.415	27.6345	0.674012	0.100326	0.52109	0.843097	13.9055	0.632069	0.0795276	0.52109	0.809439	0.106818	41	0.458461	0.87234	0.640625	2	23.8995	0.831022	8.04556	7.15021	25.282
	302	350	175	0.462879	0.462879	0	0.462879	0.462879	0.462879	0.462879	0	0.462879	0.462879	0.759604	1	0	1	1	1	0	12.5664	1.1547	1.1547	0
	303	372.632	171.842	11.716	0.61663	0.0599942	0.522061	0.726638	8.33257	0.595184	0.0462458	0.522061	0.700953	0.56362	19	0.650158	0.791667	0.542857	2	13.0711	1.20589	6.62118	5.03077	2.88257
	304	397.647	172.235	10.519	0.618763	0.0587831	0.523641	0.740028	6.67889	0.607172	0.0549809	0.523641	0.699001	0.691474	17	0.6493	0.944444	0.68	1	13.0711	1.07896	5.55628	4.22573	-55.9912
	305	420.538	171.682	189.264	0.848717	0.130962	0.469957	0.988419	32.3164	0.673258	0.149753	0.469957	0.97244	1.38784	223	0.514005	0.986726	0.87451	1	52.9706	0.962057	18.3396	15.7315	75.2043
	306	447.875	173.125	4.86665	0.608331	0.0489281	0.561842	0.694254	4.20144	0.600206	0.046656	0.561842	0.694254	1.25587	8	0.580948	1	0.888889	1	7.41421	1.41995	3.65148	2.97209	-45
	307	473.5	172.571	8.55691	0.611208	0.0734105	0.523302	0.742701	7.19909	0.599924	0.0682408	0.523302	0.739703	1.09586	14	0.567769	0.823529	0.7	2	10	1.45396	5.30178	4.36436	90
	308	498	172.471	9.83268	0.578393	0.0428619	0.515565	0.696591	6.11805	0.556186	0.0202906	0.515565	0.587466	1.30454	17	0.52055	0.944444	0.68	1	13.0711	1.07896	5.27244	4.50177	-45.8423
	309	524.8	172	20.3546	0.581559	0.0614325	0.484888	0.748813	9.54919	0.561717	0.0408069	0.484888	0.641833	1.4171	35	0.489815	0.945946	0.714286	1	19.8995	1.00695	7.30458	6.36832	22.7894
	310	548.923	172.692	7.8143	0.6011	0.0528403	0.53359	0.71121	5.23429	0.581588	0.0355379	0.53359	0.637529	0.649472	13	0.486713	1	0.65	1	11.0711	1.12115	4.56548	3.98823	-28.7644
	311	575.414	173.081	76.5287	0.773017	0.160915	0.472509	0.974811	17.1438	0.571459	0.0848946	0.472509	0.748648	0.887695	99	0.627544	0.970588	0.75	1	34.9706	0.961503	12.8533	10.0073	22.2967
	312	599.786	172.643	8.27674	0.591196	0.0501479	0.51982	0.693311	5.17542	0.575047	0.0448591	0.51982	0.654696	0.88304	14	0.611429	1	0.7	1	11.0711	1.20739	4.88141	3.86266	-24.3576
	313	625.577	172.077	15.4626	0.594716	0.0563309	0.515573	0.728812	8.11986	0.57999	0.0399457	0.515573	0.640643	1.31608	26	0.664335	0.962963	0.742857	1	16.4853	1.06866	6.78279	5.0697	-4.96723
	314	649.667	172.467	9.21367	0.614244	0.05077	0.534932	0.709837	7.26552	0.60546	0.0456135	0.534932	0.669071	0.503713	15	0.233739	0.789474	0.6	2	11.6569	1.17666	5.21325	5.06884	53.3496
	315	674.882	172.176	10.3928	0.611342	0.0454819	0.544466	0.696509	7.08705	0.590587	0.030513	0.544466	0.65163	0.479753	17	0.563791	0.809524	0.566667	2	13.0711	1.07896	5.65071	4.66702	86.5538
	316	700.778	172.333	10.8612	0.603399	0.0497966	0.497478	0.676237	10.1982	0.599895	0.0489884	0.497478	0.676237	1.73741	18	0.67628	0.5625	0.375	5	7.41421	3.19489	7.81936	5.76009	-4.26538
	317	726.083	172.083	14.2515	0.593813	0.0520448	0.511254	0.724895	8.68916	0.579278	0.045602	0.511254	0.660913	0.938415	24	0.309776	0.827586	0.571429	2	15.6569	1.08701	6.13984	5.83782	-21.2552
	318	751.258	172.677	19.1407	0.617442	0.0710132	0.507063	0.754437	9.07966	0.567479	0.0452215	0.507063	0.655245	0.81552	31	0.711848	0.885714	0.645833	1	19.3137	0.944046	7.79674	5.47592	-8.35555
	319	776.176	172.647	10.3733	0.610194	0.0459171	0.53882	0.683082	7.14345	0.595287	0.0439238	0.53882	0.668228	0.979428	17	0.707475	0.944444	0.708333	1	13.6569	0.994437	5.77784	4.08342	-17.3716
	320	801	172.471	10.4011	0.611827	0.0394841	0.549906	0.680177	6.62899	0.602636	0.035708	0.549906	0.651514	1.06925	17	0.52055	0.944444	0.68	1	13.0711	1.07896	5.27244	4.50177	-45.8423
	321	825	175	0.464947	0.464947	0	0.464947	0.464947	0.464947	0.464947	0	0.464947	0.464947	0.756679	1	0	1	1	1	0	12.5664	1.1547	1.1547	0
	322	852.167	172.333	63.8251	0.759823	0.139749	0.488593	0.941317	15.9396	0.590355	0.0671875	0.488593	0.757402	1.09663	84	0.313596	0.976744	0.763636	1	31.5563	0.995905	10.678	10.1393	26.7597
	323	876.3	172.1	12.462	0.6231	0.0465716	0.54731	0.747415	8.6808	0.620057	0.0551995	0.54731	0.747415	0.474648	20	0.295139	0.8	0.555556	2	14.4853	1.0481	5.90349	5.64052	80.7825
	324	901.857	172.343	23.7191	0.677688	0.0950586	0.518355	0.820051	12.3392	0.61696	0.0714406	0.518355	0.786527	0.449944	35	0.591761	0.875	0.729167	2	21.0711	0.902882	7.80771	6.2939	17.3409
	325	927.353	172.176	10.8561	0.638595	0.0447996	0.581811	0.739858	6.89994	0.627267	0.045269	0.581811	0.739858	0.83649	17	0.592457	0.944444	0.68	1	13.0711	1.07896	5.40509	4.35435	-57.4524
	326	952.583	172.75	7.5027	0.625225	0.0479758	0.585204	0.745757	5.50417	0.611575	0.0337421	0.585204	0.669635	1.07587	12	0.625163	0.923077	0.75	1	10.2426	1.19304	4.56647	3.56411	-32.0668
	327	977.647	172.294	10.9933	0.646663	0.0520898	0.576832	0.72818	8.16914	0.628395	0.0439218	0.576832	0.726753	0.0964764	17	0.552175	0.809524	0.566667	2	14.4853	0.890883	5.68679	4.74124	-32.7248
	328	1002.5	172.5	8.84459	0.631757	0.0390794	0.588535	0.724153	6.17302	0.617302	0.02919	0.588535	0.674985	1.40488	14	0.652071	1	0.875	1	10.8284	1.25743	4.91838	3.72891	-45
	329	1028.77	171.692	17.6965	0.680634	0.106339	0.539022	0.858526	8.56519	0.611799	0.066956	0.539022	0.741212	0.972336	26	0.392073	0.962963	0.722222	1	16.4853	1.06866	6.12317	5.63291	-7.13226
	330	1052.22	172.304	14.9116	0.64833	0.0525197	0.553182	0.752468	13.6188	0.648513	0.0541911	0.553182	0.752468	0.565086	23	0.754233	0.741935	0.657143	3	12.8284	1.51144	8.08918	5.31141	3.78194
	331	1077.56	171.92	15.8916	0.635665	0.0500622	0.577505	0.746064	8.64347	0.617391	0.0434212	0.577505	0.714239	1.52898	25	0.5822	1	0.833333	1	15.6569	1.13231	6.33525	5.15085	-8.53551
	332	1102.14	172.182	13.8179	0.628086	0.028422	0.582041	0.702451	8.00562	0.615817	0.0206707	0.582041	0.653709	1.02444	22	0.591706	0.956522	0.733333	1	15.0711	1.07039	6.06798	4.89172	-36.2704
	333	1127.25	172.125	4.96647	0.620809	0.0290362	0.583177	0.665776	4.96647	0.620809	0.0290362	0.583177	0.665776	0.283431	8	0.716366	0.615385	0.533333	3	0	100.531	5.4038	3.77036	-13.9238
	334	1151.1	172.033	19.2176	0.640587	0.0332495	0.589775	0.703536	9.93791	0.621119	0.0198582	0.589775	0.659152	2.08309	30	0.658063	1	0.857143	1	17.6569	1.08306	7.20848	5.42771	4.22509
	335	1175.38	172.275	24.1671	0.604178	0.0349452	0.547594	0.681213	10.9397	0.575776	0.0152478	0.547594	0.609145	2.05323	40	0.690657	0.97561	0.833333	1	21.0711	1.03187	8.48339	6.13504	6.82382
	336	1200.24	172.108	22.3849	0.604996	0.0797991	0.479434	0.746744	9.13432	0.537313	0.0415908	0.479434	0.619242	2.08498	37	0.635523	1	0.755102	1	19.8995	1.06449	7.90325	6.10195	48.3255
	337	24.8462	198.212	30.4892	0.58633	0.102767	0.446108	0.808659	10.4426	0.497267	0.0290467	0.446108	0.554945	1.74232	52	0.525402	0.962963	0.722222	1	24.7279	0.987197	8.92311	7.59226	16.3616
	338	48.8462	198.026	21.2102	0.543852	0.0573628	0.472226	0.693855	14.8989	0.532102	0.0571274	0.472226	0.693855	1.99292	39	0.564924	0.795918	0.696429	3	22.4853	0.888552	8.95496	7.38912	31.6122
	339	71.7586	198.655	17.0778	0.588891	0.101775	0.455441	0.77333	9.67834	0.537686	0.0858965	0.455441	0.767578	2.32868	29	0.580577	0.90625	0.805556	2	18.2426	0.984189	7.11765	5.79523	42.4432
	340	97.129	197.677	18.0548	0.582413	0.0539287	0.511956	0.731979	9.12739	0.570462	0.0300501	0.511956	0.628712	1.87357	31	0.70532	0.96875	0.738095	1	18.4853	1.02603	7.58365	5.37597	29.4038
	341	121.348	197.739	14.8047	0.643683	0.0623583	0.546675	0.769809	10.646	0.626237	0.0546448	0.546675	0.747246	0.238549	23	0.745404	0.821429	0.657143	2	12.8284	1.51144	7.77415	5.18235	16.1723
	342	146.59	197.462	24.1647	0.619608	0.0707349	0.521895	0.772313	10.9166	0.606476	0.0492235	0.542225	0.701515	2.08987	39	0.646907	1	0.8125	1	20.4853	1.06168	8.14322	6.20976	15.6942
	343	171.667	197.385	24.4487	0.626888	0.0956123	0.481697	0.828532	13.0308	0.620516	0.0841651	0.507871	0.828532	1.95574	39	0.700061	0.906977	0.8125	2	21.6569	0.954718	8.63459	6.16581	-14.8029
	344	195	198	5.69028	0.632254	0.0550982	0.537744	0.697819	4.99247	0.624058	0.0527127	0.537744	0.697015	1.57051	9	0	1	1	1	8	1.39626	3.4641	3.4641	0
	345	220.143	197.143	4.89951	0.69993	0.0454032	0.634759	0.763292	4.89951	0.69993	0.0454032	0.634759	0.763292	0.243411	7	0.732883	0.777778	0.583333	2	6	1.7952	4.48622	3.05222	57.5084
	346	250	200	0.469195	0.469195	0	0.469195	0.469195	0.469195	0.469195	0	0.469195	0.469195	0.750672	1	0	1	1	1	0	12.5664	1.1547	1.1547	0
	347	275	200	0.466994	0.466994	0	0.466994	0.466994	0.466994	0.466994	0	0.466994	0.466994	0.753784	1	0	1	1	1	0	12.5664	1.1547	1.1547	0
	348	298.185	196.963	16.5576	0.613243	0.0541445	0.52771	0.765208	12.538	0.626899	0.0520888	0.571923	0.765208	1.39516	27	0.66435	0.84375	0.771429	2	17.6569	0.974758	7.64033	5.71055	3.71991
	349	322.167	197.583	7.43541	0.619617	0.0524799	0.549381	0.713252	6.174	0.6174	0.0551851	0.549381	0.713252	0.571898	12	0.407563	0.8	0.6	2	9.41421	1.39039	4.71547	4.30606	3.45561
	350	346.875	197.125	5.13029	0.641286	0.0519202	0.568094	0.722807	4.44514	0.63502	0.0527116	0.568094	0.722807	1.11879	8	0.580948	1	0.888889	1	7.41421	1.41995	3.65148	2.97209	-45
	351	372.375	197.438	9.92507	0.620317	0.0708846	0.525252	0.729436	6.6263	0.60239	0.0717463	0.525252	0.711646	1.49079	16	0.585014	1	0.8	1	12.2426	1.14652	5.17257	4.19508	-66.2552
	352	400	200	0.446107	0.446107	0	0.446107	0.446107	0.446107	0.446107	0	0.446107	0.446107	0.783323	1	0	1	1	1	0	12.5664	1.1547	1.1547	0
	353	423.474	197.421	11.1652	0.587643	0.0621778	0.514412	0.718966	9.80981	0.577048	0.054803	0.514412	0.695686	0.299895	19	0.636648	0.76	0.527778	2	11.6569	1.49043	6.68136	5.15236	10.3273
	354	449.1	197.8	11.4183	0.570916	0.0358872	0.510548	0.640289	9.66701	0.568648	0.0385648	0.510548	0.640289	0.740367	20	0.794607	0.689655	0.5	2	20.7279	0.532358	8.10328	4.9197	6.24042
	355	473.783	197.696	13.3532	0.580575	0.0580421	0.50755	0.721991	7.35266	0.565589	0.0598292	0.50755	0.721991	1.57278	23	0.648696	0.958333	0.766667	1	15.0711	1.11905	6.31802	4.80831	-70.8634
	356	498.833	197.583	14.1503	0.589595	0.0734225	0.492047	0.737299	7.74772	0.553409	0.0621744	0.492047	0.691493	1.7725	24	0.64443	0.96	0.8	1	15.6569	1.08701	6.45896	4.93893	-80.2596
	357	524.636	197.736	82.044	0.745855	0.17334	0.429204	0.987169	15.8126	0.510083	0.0619734	0.429204	0.681143	1.85923	110	0.330051	0.973451	0.763889	1	36.3848	0.989038	12.2317	11.5463	56.5331
	358	550.429	197.857	12.2099	0.581422	0.0577915	0.50251	0.708686	8.11049	0.579321	0.0629918	0.50251	0.708686	0.907814	21	0.663481	0.84	0.7	2	0	263.894	6.45168	4.82711	23.2221
	359	574.65	197.8	11.7868	0.589341	0.0569731	0.524712	0.717674	6.9507	0.579225	0.0599564	0.524712	0.717674	0.839509	20	0.615199	0.952381	0.666667	1	14.4853	1.0481	5.92197	4.66872	-56.8147
	360	599.5	198	5.95482	0.595482	0.0555177	0.532493	0.688214	5.95482	0.595482	0.0555177	0.532493	0.688214	0.697465	10	0.341882	0.769231	0.625	2	8	1.5514	4.53137	4.25833	90
	361	624.8	197.933	9.0247	0.601647	0.0575452	0.519554	0.69945	7.72452	0.594194	0.0548268	0.519554	0.68433	0.867252	15	0.66805	0.75	0.5	2	10.8284	1.34725	6.07932	4.52372	-14.7192
	362	649.938	197.688	9.59219	0.599512	0.048689	0.536925	0.700562	6.50133	0.59103	0.0499866	0.536925	0.700562	0.603599	16	0.769047	0.761905	0.571429	2	11.6569	1.2551	6.36366	4.06761	5.567
	363	675.6	198.067	9.15531	0.610354	0.0731778	0.515141	0.726194	8.45175	0.603697	0.0710707	0.515141	0.726194	1.27105	15	0.60537	0.6	0.428571	4	13.0711	0.952022	6.31298	5.02478	11.1597
	364	700	198	4.56905	0.571131	0.0118384	0.553886	0.587482	4.56905	0.571131	0.0118384	0.553886	0.587482	0.384556	8	0.558096	0.727273	0.666667	2	7.41421	1.41995	4.26166	3.53623	-22.5
	365	726.389	198.389	10.4886	0.5827	0.0538916	0.506023	0.706514	7.9863	0.57045	0.0543771	0.506023	0.706514	0.433957	18	0.843281	0.75	0.642857	2	10.8284	1.6167	7.7707	4.17654	3.23558
	366	751.63	197.852	15.7718	0.584142	0.0640113	0.482298	0.716754	8.52051	0.568034	0.063875	0.482298	0.701425	1.05215	27	0.661373	0.870968	0.642857	1	17.8995	0.94989	7.08073	5.31095	2.29611
	367	775.75	197.75	7.31844	0.60987	0.0610351	0.526303	0.737957	6.58048	0.598225	0.048042	0.526303	0.67205	0.35387	12	0.612372	0.75	0.6	2	11.6569	0.941325	5.16398	4.08248	-18.4349
	368	801.154	197.923	7.85802	0.604463	0.0345666	0.55085	0.666765	5.35045	0.594494	0.0318411	0.55085	0.654824	0.925474	13	0.643062	1	0.65	1	11.0711	1.12115	4.88676	3.74235	-16.2356
	369	825	200	0.431812	0.431812	0	0.431812	0.431812	0.431812	0.431812	0	0.431812	0.431812	0.803539	1	0	1	1	1	0	12.5664	1.1547	1.1547	0
	370	851.615	197.692	7.50808	0.577544	0.0197672	0.549203	0.610165	5.74021	0.574021	0.0183775	0.549203	0.610165	0.553788	13	0.807329	0.722222	0.541667	2	10.2426	1.29246	6.04376	3.56644	-25.2431
	371	875	200	0.458338	0.458338	0	0.458338	0.458338	0.458338	0.458338	0	0.458338	0.458338	0.766026	1	0	1	1	1	0	12.5664	1.1547	1.1547	0
	372	901.867	197.8	9.26513	0.617675	0.0488685	0.555258	0.695218	5.98096	0.598096	0.0434008	0.555258	0.692008	1.0351	15	0.578252	0.833333	0.5	2	11.0711	1.29363	5.34633	4.36185	-26.7356
	373	926.938	197.875	10.0767	0.629794	0.0602922	0.538393	0.732919	6.023	0.6023	0.0538859	0.538393	0.732919	0.186668	16	0.65058	0.941176	0.64	1	12.4853	1.10563	5.36325	4.07305	-37.4111
	374	952.615	197.615	8.24641	0.634339	0.0538147	0.57035	0.749754	5.54443	0.616048	0.0452224	0.57035	0.68829	1.25851	13	0.50579	1	0.8125	1	10.2426	1.29246	4.47037	3.8564	-45
	375	976.923	197.846	8.34376	0.641828	0.0564947	0.57435	0.767333	7.72279	0.643566	0.0586428	0.57435	0.767333	0.524304	13	0.716344	0.764706	0.65	2	12.2426	0.931545	5.66591	3.95338	-23.1986
	376	1003.13	197.875	5.17624	0.647029	0.0477161	0.604247	0.743828	4.48936	0.641337	0.0485168	0.604247	0.743828	1.06439	8	0.580948	1	0.888889	1	7.41421	1.41995	3.65148	2.97209	-45
	377	1026.94	197.258	21.0972	0.680555	0.0750948	0.538721	0.809868	13.0787	0.653935	0.0750183	0.538721	0.809868	0.243833	31	0.299797	0.837838	0.632653	2	17.8995	1.09061	7.25832	6.92446	38.9104
	378	1053.87	197.467	9.54702	0.636468	0.0510728	0.582161	0.761152	6.21357	0.621357	0.0505481	0.582161	0.761152	0.715279	15	0.46188	0.9375	0.75	1	11.6569	1.17666	4.76095	4.22269	14.0362
	379	1077.5	197.5	13.9254	0.632971	0.043432	0.575189	0.763274	8.73	0.623571	0.0296938	0.583883	0.691688	2.05683	22	0.761135	1	0.916667	1	14.8284	1.10346	6.66082	4.32016	-12.5574
	380	1101.59	197.074	17.6466	0.653579	0.0343542	0.598352	0.719048	9.44687	0.629791	0.0177385	0.598352	0.661328	2.13232	27	0.563377	1	0.9	1	16.2426	1.14121	6.52449	5.39054	-12.4916
	381	1126.7	197.5	12.8639	0.643193	0.0348529	0.599766	0.715779	8.19291	0.630224	0.0280854	0.599766	0.676942	1.54085	20	0.762517	1	0.833333	1	14.2426	1.08173	6.39571	4.13782	11.903
	382	1151.58	196.2	30.4097	0.675772	0.0681889	0.533413	0.817867	11.8117	0.621669	0.0453038	0.533413	0.723251	0.679926	45	0.66451	0.957447	0.703125	1	22.7279	1.00439	8.85495	6.61712	40.9331
	383	1175.79	197.535	26.4866	0.615968	0.0511725	0.540612	0.723511	10.9747	0.577616	0.0213362	0.540612	0.609448	2.15058	43	0.736196	0.977273	0.796296	1	21.8995	1.03045	9.07889	6.14431	8.81737
	384	1200.35	197.65	11.3003	0.565017	0.0489082	0.502218	0.6615	8.24434	0.549622	0.0408384	0.502218	0.646757	0.251095	20	0.557128	0.8	0.555556	2	16.4853	0.822043	6.094	5.06062	32.6957
	385	24.7241	223.655	16.6228	0.5732	0.0646706	0.492227	0.708201	9.18821	0.540483	0.0477312	0.492227	0.649708	1.3704	29	0.590819	0.852941	0.690476	2	18.4853	0.95983	7.15475	5.77248	16.3713
	386	48.4412	223.676	20.5857	0.605462	0.0605158	0.525407	0.738904	10.7787	0.5673	0.0331975	0.525407	0.629571	1.49646	34	0.557819	0.894737	0.708333	2	20.4853	0.925565	7.56697	6.2803	6.32716
	387	72.7097	223.065	18.6934	0.603012	0.0567346	0.53454	0.736289	9.50474	0.594046	0.0474696	0.542873	0.685943	0.813871	31	0.66957	0.96875	0.738095	1	18.4853	1.02603	7.41786	5.50961	20.0909
	388	95.8333	223	11.4759	0.63755	0.0647227	0.543193	0.747576	7.95408	0.611852	0.0503838	0.543193	0.726647	0.547484	18	0.314585	0.818182	0.72	2	13.6569	1.05293	5.36249	5.09023	-19.3299
	389	121.8	223.075	28.8604	0.72151	0.100788	0.560168	0.899975	11.5688	0.64271	0.0676303	0.560168	0.813136	1.24284	40	0.289831	1	0.816327	1	20.4853	1.0889	7.36524	7.04911	35.7229
	390	146.885	223	16.2174	0.623746	0.0584798	0.525609	0.752118	12.9016	0.614361	0.0517728	0.525609	0.712423	1.1143	26	0.800775	0.787879	0.742857	2	11.4142	2.12004	8.64425	5.1776	10.5381
	391	172.147	222.412	20.4291	0.600856	0.0540533	0.530661	0.763734	13.412	0.609636	0.0557707	0.531173	0.763734	1.90562	34	0.486077	0.871795	0.809524	2	19.6569	1.00129	7.73375	6.75865	0.112234
	392	196.704	222.963	16.4096	0.607763	0.0583658	0.525422	0.754507	9.00324	0.600216	0.0387284	0.537994	0.66939	1.33293	27	0.67175	0.931034	0.771429	1	17.8995	0.94989	7.0281	5.20626	11.4141
	393	221.15	223.1	12.8337	0.641683	0.0577897	0.547156	0.767762	7.95711	0.612085	0.0329348	0.547156	0.661694	0.715891	20	0.677923	0.740741	0.571429	2	13.0711	1.26936	6.82466	5.01704	0.642462
	394	246.421	223.211	11.9052	0.626588	0.0538354	0.549868	0.764389	7.24763	0.60397	0.0369815	0.549868	0.666386	0.611718	19	0.746152	0.703704	0.542857	3	12.4853	1.31294	6.95722	4.63195	18.6234
	395	271.833	223.042	14.8853	0.620219	0.0656217	0.541878	0.76888	9.03716	0.602477	0.0585925	0.541878	0.76888	0.749545	24	0.588432	0.857143	0.685714	2	16.4853	0.986452	6.6072	5.34223	4.65327
	396	296.647	223.235	10.7759	0.633874	0.0601228	0.554148	0.741755	6.78825	0.617114	0.0601016	0.554148	0.72478	0.613422	17	0.6493	0.944444	0.68	1	13.0711	1.07896	5.55628	4.22573	-55.9912
	397	322.136	223.182	13.7014	0.622789	0.0620966	0.528719	0.748773	7.8133	0.601023	0.0525427	0.528719	0.707971	1.09984	22	0.591706	0.956522	0.733333	1	15.0711	1.07039	6.06798	4.89172	-36.2704
	398	347.182	222.909	6.85669	0.623336	0.0599002	0.540809	0.724319	5.51829	0.613143	0.0555228	0.540809	0.711753	0.803809	11	0.581075	0.916667	0.6875	1	10.2426	1.09362	4.42507	3.60135	-53.1301
	399	371.5	222.5	2.49402	0.623506	0.0191991	0.605733	0.650064	2.49402	0.623506	0.0191991	0.605733	0.650064	1.0692	4	0	1	1	1	4	2.01062	2.3094	2.3094	0
	400	398.5	223	15.1783	0.58378	0.0549348	0.50967	0.733204	8.02508	0.57322	0.0383922	0.50967	0.652242	2.32017	26	0.534867	1	0.866667	1	15.6569	1.1776	6.30832	5.33013	0
	401	423.4	223.133	8.63272	0.575514	0.0543062	0.523922	0.680376	6.8696	0.572467	0.0538089	0.523922	0.680376	0.726448	15	0.135022	0.833333	0.6	2	13.0711	0.952022	4.96682	4.92134	-54.2175
	402	448.5	222.727	12.7234	0.578336	0.0631021	0.521672	0.736126	6.67548	0.55629	0.0425376	0.525743	0.662628	1.14595	22	0.52681	1	0.733333	1	14.4853	1.15291	5.86722	4.98704	0
	403	473.095	222.952	12.2752	0.584534	0.0639558	0.496656	0.709608	7.14914	0.549934	0.0470765	0.496656	0.672959	1.51612	21	0.664431	0.954545	0.7	1	15.0711	1.02174	6.1854	4.62266	-66.5425
	404	498.944	223.111	10.1992	0.566622	0.0529633	0.500413	0.705939	9.04728	0.565455	0.0561929	0.500413	0.705939	0.22654	18	0.766432	0.692308	0.514286	3	8.82843	2.34161	7.84176	5.03696	-24.0239
	405	524.633	222.633	17.3565	0.578551	0.0578275	0.515077	0.720976	8.25699	0.550466	0.0245942	0.515077	0.611912	2.56511	30	0.444001	1	0.833333	1	17.0711	1.15442	6.59293	5.90743	45
	406	549	223.2	11.62	0.580999	0.0541966	0.503225	0.679626	7.29633	0.561256	0.0468188	0.503225	0.649806	1.37134	20	0.496943	0.869565	0.666667	2	13.6569	1.16993	5.83208	5.06098	-53.8723
	407	574.909	223.091	12.5108	0.568674	0.0575877	0.49366	0.710391	7.21746	0.555189	0.0530957	0.49366	0.676055	2.29072	22	0.419131	1	0.88	1	14.2426	1.1899	5.62266	5.10496	45
	408	599.842	223.474	11.0487	0.58151	0.067987	0.48458	0.734859	8.39219	0.559479	0.0485398	0.48458	0.657622	1.74387	19	0.510846	0.826087	0.76	2	14.8284	0.952989	5.83992	5.02042	-28.3924
	409	625.375	223.083	13.7632	0.573466	0.0397526	0.524303	0.680609	8.3483	0.556553	0.0260136	0.524303	0.609815	1.87454	24	0.523401	0.888889	0.8	2	15.6569	1.08701	6.32136	5.38634	-7.95273
	410	650.538	222.962	15.1325	0.582019	0.0533961	0.510568	0.704428	10.7343	0.564963	0.0401099	0.510568	0.662801	1.22954	26	0.739223	0.83871	0.742857	2	14.8284	1.30409	7.90918	5.32652	20.8299
	411	675.12	222.96	14.9946	0.599783	0.0546152	0.503781	0.704699	9.26339	0.578962	0.0438154	0.503781	0.68593	0.864576	25	0.276047	0.833333	0.595238	2	16.2426	1.05668	6.25924	6.01603	78.9168
	412	701.186	222.977	26.3056	0.611758	0.0711924	0.497129	0.778756	10.381	0.576722	0.0544195	0.497129	0.690544	1.80018	43	0.583763	1	0.767857	1	21.3137	1.08526	8.29275	6.73309	31.0173
	413	725.5	223.5	7.02681	0.585568	0.0603034	0.515115	0.675689	4.53701	0.567126	0.0608448	0.515115	0.675689	1.05661	12	0	1	0.75	1	9.65685	1.3278	4	4	0
	414	753.815	225.982	187.168	0.824527	0.168196	0.457185	0.9969	24.9225	0.541793	0.0737573	0.457185	0.759116	0.709507	227	0.452809	0.965957	0.74183	1	54.2843	0.933324	18.0621	16.1043	41.9059
	415	775.722	223.167	10.5785	0.587694	0.0460519	0.522703	0.673789	6.28046	0.570951	0.0424716	0.522703	0.673789	1.07587	18	0.573185	0.947368	0.72	1	13.0711	1.14243	5.41372	4.43614	-58.4139
	416	800.667	223.333	1.7455	0.581834	0.0169909	0.563353	0.596778	1.7455	0.581834	0.0169909	0.563353	0.596778	0.534846	3	0.730297	1	0.75	1	3.41421	1.93475	2.58199	1.76383	-45
	417	828.028	223.417	21.2965	0.59157	0.0504322	0.464051	0.734344	14.0143	0.58393	0.0402441	0.464051	0.652032	0.488328	36	0.792764	0.8	0.5625	3	24.4853	0.69652	9.55471	5.82387	-40.0439
	418	851.667	223.75	7.14	0.595	0.0473981	0.528715	0.668055	6.48318	0.58938	0.0453245	0.528715	0.668055	0.391406	12	0.582346	0.75	0.6	2	0	150.796	5.14054	4.17896	8.65582
	419	876.385	223.385	7.71369	0.593361	0.0364423	0.544519	0.668198	5.1739	0.574877	0.0206049	0.544519	0.602455	1.09736	13	0.50579	1	0.8125	1	10.2426	1.29246	4.47037	3.8564	-45
	420	901.757	223.081	25.2034	0.681173	0.100021	0.465289	0.855231	11.9382	0.628326	0.0825661	0.465289	0.789806	0.928091	37	0.472535	0.902439	0.755102	2	20.4853	1.00723	7.57464	6.67562	52.7788
	421	925	225	0.495968	0.495968	0	0.495968	0.495968	0.495968	0.495968	0	0.495968	0.495968	0.712808	1	0	1	1	1	0	12.5664	1.1547	1.1547	0
	422	952.364	223.091	6.87131	0.624664	0.0584834	0.540756	0.728934	5.48792	0.609769	0.0505557	0.540756	0.711776	1.53968	11	0.68469	1	0.916667	1	9.41421	1.27453	4.49691	3.2775	-15.0707
	423	977.167	223.167	3.8938	0.648967	0.0416052	0.604056	0.703865	3.23621	0.647241	0.0462752	0.604056	0.703865	0.364089	6	0.632456	1	0.666667	1	6.24264	1.43737	3.33333	2.58199	-45
	424	1002.88	223.125	5.19846	0.649807	0.0523647	0.604438	0.741812	4.47757	0.639653	0.0472943	0.604438	0.741812	1.06934	8	0.580948	1	0.888889	1	7.41421	1.41995	3.65148	2.97209	-45
	425	1028	223	5.83353	0.64817	0.0366617	0.590998	0.701231	5.1323	0.641537	0.0329181	0.590998	0.691797	1.47497	9	0	1	1	1	8	1.39626	3.4641	3.4641	0
	426	1052.18	222.318	14.4033	0.654697	0.030966	0.604329	0.722294	8.29755	0.638273	0.022286	0.604329	0.678348	0.878229	22	0.427918	1	0.733333	1	15.0711	1.07039	5.7191	5.16903	-57.5753
	427	1077.44	222.375	10.4002	0.650012	0.0484944	0.592376	0.727619	7.18051	0.652774	0.0491669	0.592376	0.727619	1.20253	16	0.585014	1	0.8	1	12.2426	1.14652	5.17257	4.19508	-23.7448
	428	1102.38	222.571	13.5219	0.643902	0.0363852	0.595679	0.720964	8.19057	0.630044	0.0234069	0.595679	0.665396	1.77379	21	0.734965	1	0.875	1	14.2426	1.13582	6.36381	4.31533	7.2025
	429	1125	225	0.534873	0.534873	0	0.534873	0.534873	0.534873	0.534873	0	0.534873	0.534873	0.657789	1	0	1	1	1	0	12.5664	1.1547	1.1547	0
	430	1152.08	222.833	7.68674	0.640562	0.0334051	0.596985	0.716678	6.31196	0.631196	0.0242591	0.596985	0.675218	0.437409	12	0.801665	0.857143	0.666667	2	0	150.796	5.65749	3.3819	-4.34955
	431	1175.84	222.871	19.16	0.618066	0.0333034	0.553546	0.698419	10.1978	0.599871	0.0209676	0.553546	0.648113	2.08789	31	0.703085	0.96875	0.885714	1	18.2426	1.05206	7.56257	5.37779	-1.41772
	432	1200.23	222.629	21.3642	0.610406	0.0654001	0.509681	0.751503	9.5536	0.561976	0.0306873	0.509681	0.629413	2.51624	35	0.517697	1	0.833333	1	19.0711	1.09178	7.30497	6.24987	25.1307
	433	24.6667	248.889	5.09816	0.566462	0.0338017	0.525674	0.631522	3.87054	0.552934	0.0214023	0.525674	0.581329	0.980465	9	0.665812	1	0.75	1	8.24264	1.32392	4.05369	3.02454	20.3006
	434	48.1034	248.862	17.6975	0.610258	0.0527772	0.537466	0.711635	10.5519	0.586215	0.0416067	0.537466	0.677602	1.37062	29	0.372759	0.878788	0.690476	2	19.0711	0.904622	6.69005	6.20788	-2.10525
	435	71.8421	248.842	11.8933	0.625963	0.052504	0.558269	0.734961	6.54532	0.595029	0.0376663	0.558269	0.668866	0.835008	19	0.508644	1	0.76	1	13.0711	1.20589	5.39656	4.64631	45
	436	97.35	248.7	12.4416	0.62208	0.058728	0.562465	0.757749	11.722	0.616948	0.0555401	0.562465	0.757749	0.775921	20	0.773185	0.689655	0.47619	3	12.2426	1.43315	7.92507	5.02592	24.8549
	437	121.808	248.5	16.478	0.633771	0.0558619	0.559435	0.765225	12.3737	0.618685	0.0471643	0.559435	0.730188	0.137475	26	0.804764	0.764706	0.619048	2	12.2426	1.86309	8.81786	5.23423	18.3919
	438	146.677	248.548	19.2825	0.622015	0.0575484	0.521903	0.741416	12.1932	0.609659	0.0555364	0.521903	0.740962	1.13418	31	0.551788	0.837838	0.738095	2	18.4853	1.02603	7.67714	6.40262	16.5944
	439	171.697	248.394	19.8699	0.602118	0.0596912	0.527335	0.744506	10.5651	0.586953	0.0471898	0.529004	0.693972	1.48394	33	0.545416	0.891892	0.785714	2	19.0711	1.0294	7.3626	6.17108	14.4969
	440	197	248.469	19.8237	0.619491	0.0646936	0.548455	0.801829	13.0189	0.619947	0.0720816	0.548455	0.801829	1.38214	32	0.519043	0.864865	0.761905	2	4	16.085	7.66405	6.55083	17.3315
	441	221.735	248.471	20.8505	0.613251	0.0669884	0.517518	0.782562	10.5124	0.58402	0.0423453	0.517518	0.668806	1.69432	34	0.48067	0.918919	0.809524	2	19.0711	1.06059	7.27145	6.37634	10.7681
	442	247.313	249.375	76.7859	0.799853	0.160968	0.490458	0.995435	16.9758	0.585372	0.0654105	0.490458	0.72007	0.827649	96	0.533074	0.979592	0.8	1	33.5563	1.01024	12.0752	10.2165	-1.78727
	443	270.909	248.636	7.12597	0.647815	0.0600107	0.555793	0.770969	5.80561	0.645068	0.0657685	0.555793	0.770969	1.40472	11	0.68469	1	0.916667	1	9.41421	1.27453	4.49691	3.2775	-74.9293
	444	296.611	248.167	11.3894	0.632745	0.0485358	0.533936	0.717491	8.14471	0.626516	0.0545483	0.533936	0.717491	0.720024	18	0.264942	0.857143	0.72	2	13.6569	1.05293	5.33437	5.14374	-85.7346
	445	322.5	248.389	11.1801	0.621119	0.0625641	0.526325	0.76581	8.40769	0.600549	0.0441049	0.526325	0.694044	0.134086	18	0.816258	0.818182	0.642857	2	10.8284	1.6167	7.1066	4.1054	8.44627
	446	348.16	248.36	14.7669	0.590674	0.0638813	0.50679	0.765091	9.91002	0.582942	0.0504277	0.50679	0.7063	1.73363	25	0.749172	0.862069	0.714286	2	17.6569	0.902554	7.40554	4.90525	4.11222
	447	372.625	248.458	13.6172	0.567385	0.056485	0.505519	0.716934	7.15758	0.550583	0.0413263	0.505519	0.633488	1.14815	24	0.502326	0.96	0.666667	1	15.8995	1.05602	6.10116	5.27554	-23.3388
	448	397.857	248.095	12.1124	0.576783	0.0544121	0.511063	0.727188	7.87072	0.562195	0.04223	0.511063	0.664956	0.953589	21	0.460173	0.84	0.7	2	14.2426	1.13582	5.8339	5.17951	42.69
	449	423.35	248.3	11.6542	0.582708	0.0542106	0.527528	0.721306	7.87467	0.562477	0.0285717	0.527528	0.626792	1.06452	20	0.444792	0.833333	0.666667	2	15.0711	0.973084	5.81157	5.20503	0.686046
	450	448.235	248.118	9.77968	0.575275	0.059242	0.492285	0.706142	6.7116	0.5593	0.0534523	0.492285	0.692378	0.258346	17	0.485907	0.809524	0.566667	2	13.0711	1.07896	5.44953	4.76294	55.6487
	451	473	248.5	1.12136	0.560682	0.0382338	0.533647	0.587717	1.12136	0.560682	0.0382338	0.533647	0.587717	0.978348	2	0.866025	1	1	1	2	2.79253	2.3094	1.1547	90
	452	498.912	248.029	20.2755	0.596337	0.0778797	0.500123	0.768239	9.84709	0.54706	0.0317918	0.500123	0.606621	1.25193	34	0.334779	0.894737	0.693878	2	19.8995	0.978176	7.08481	6.676	40.7555
	453	524.667	248.125	13.3839	0.557662	0.0412912	0.504542	0.697361	7.16324	0.551019	0.0233511	0.504542	0.588278	2.251	24	0.574718	1	0.8	1	15.0711	1.1677	6.1898	5.06543	19.6049
	454	549.68	248.28	14.1036	0.564143	0.0598808	0.490477	0.729378	8.65433	0.540896	0.0329459	0.490477	0.598824	0.220797	25	0.530503	0.833333	0.595238	2	17.8995	0.879528	6.64714	5.63467	32.1923
	455	575	248.5	14.1662	0.544854	0.0520215	0.463322	0.674898	7.3761	0.526864	0.053933	0.463322	0.667792	2.62927	26	0.534867	1	0.866667	1	15.6569	1.1776	6.30832	5.33013	90
	456	600.345	248.276	16.1821	0.558004	0.0558302	0.480924	0.720215	8.13371	0.542247	0.0485333	0.480924	0.657542	1.92191	29	0.50838	0.966667	0.805556	1	17.0711	1.11594	6.64016	5.71806	35.4498
	457	625.583	248.333	13.4744	0.561433	0.0424279	0.494901	0.688403	7.04733	0.542103	0.024368	0.494901	0.589955	1.08709	24	0.50263	0.923077	0.666667	1	15.8995	1.05602	6.08866	5.26365	20.8168
	458	651.031	248.344	18.3043	0.572009	0.0533791	0.493217	0.721633	8.9441	0.559006	0.039045	0.493217	0.617905	1.81964	32	0.652803	0.969697	0.761905	1	18.4853	1.05912	7.42471	5.62442	22.0419
	459	676	248.5	9.06466	0.566541	0.0598974	0.477252	0.701029	7.37266	0.567128	0.0637436	0.477252	0.701029	1.05013	16	0.463059	0.842105	0.64	2	0	201.062	5.43099	4.81363	35.7825
	460	700.412	248.647	9.70352	0.570795	0.0438451	0.50407	0.686348	6.18072	0.561884	0.0337878	0.50407	0.631575	1.31677	17	0.642005	1	0.708333	1	13.0711	1.07896	5.48919	4.20856	-10.9956
	461	725.889	248.444	10.4647	0.581371	0.0602575	0.489254	0.710946	6.26318	0.56938	0.0589835	0.489254	0.693625	1.44933	18	0.476106	1	0.72	1	13.0711	1.14243	5.26122	4.62666	30.9107
	462	750.882	248.588	9.91494	0.583232	0.0525864	0.482973	0.697369	6.241	0.567363	0.0463765	0.482973	0.64218	1.80138	17	0.610959	1	0.85	1	12.2426	1.21817	5.30899	4.20293	15.1716
	463	776.7	248.25	11.771	0.588551	0.0534237	0.515228	0.739198	10.0867	0.593333	0.0553035	0.515228	0.739198	1.00642	20	0.739087	0.833333	0.666667	2	7.41421	3.54987	7.16477	4.82626	20.5045
	464	801.158	248.684	11.0331	0.580691	0.04813	0.498322	0.701705	6.77611	0.564675	0.0343435	0.498322	0.611733	1.78467	19	0.697514	1	0.791667	1	13.6569	1.11143	5.95799	4.26933	-2.65046
	465	826.906	248.5	19.2957	0.602992	0.0689538	0.472211	0.763009	9.22737	0.576711	0.0591116	0.472211	0.671536	1.64496	32	0.649198	0.941176	0.761905	1	18.4853	1.05912	7.425	5.6476	22.6226
	466	851.278	248.611	10.9779	0.609885	0.0545532	0.525164	0.7397	6.45603	0.586912	0.0394024	0.525164	0.656917	1.24559	18	0.70824	1	0.75	1	13.0711	1.14243	5.8093	4.10121	-12.2358
	467	876.706	248.706	10.2987	0.605807	0.0449959	0.545617	0.716325	7.07184	0.58932	0.03292	0.545617	0.642486	1.77137	17	0.693797	1	0.85	1	12.8284	1.11715	5.67098	4.08407	-26.2782
	468	902	248.833	7.17984	0.59832	0.0482571	0.533288	0.696212	4.63752	0.57969	0.0367125	0.533288	0.633977	0.507955	12	0.537484	1	0.6	1	10.4853	1.14316	4.47214	3.77124	0
	469	927.263	248.474	11.676	0.614529	0.0602579	0.536762	0.790391	6.48147	0.589225	0.0356954	0.536762	0.675253	0.825274	19	0.606667	1	0.633333	1	13.8995	1.07552	5.72817	4.55364	-20.1182
	470	952.333	248.889	5.60839	0.623154	0.042679	0.562296	0.708964	4.24757	0.606795	0.0274216	0.562296	0.646287	0.49124	9	0.665812	1	0.75	1	8.24264	1.32392	4.05369	3.02454	-20.3006
	471	977.5	248.5	9.02285	0.644489	0.0629236	0.5801	0.812548	6.16805	0.616805	0.0320912	0.5801	0.694795	1.35501	14	0.652071	1	0.875	1	10.8284	1.25743	4.91838	3.72891	-45
	472	1002.5	248.5	5.36402	0.670503	0.0610923	0.600212	0.787763	3.91824	0.653039	0.045586	0.600212	0.726673	0.735437	8	0.787839	1	0.5	1	8.48528	1.11738	4.39697	2.70801	-45
	473	1028.36	248.214	9.13452	0.652466	0.0458994	0.599751	0.747886	5.65577	0.628419	0.0251497	0.599751	0.671598	0.465626	14	0.611429	1	0.7	1	11.0711	1.20739	4.88141	3.86266	-65.6424
	474	1052.42	248.25	7.82508	0.65209	0.0406212	0.602831	0.729164	5.69663	0.632959	0.0183118	0.602831	0.654729	0.394342	12	0.625163	1	0.75	1	10.2426	1.19304	4.56647	3.56411	-32.0668
	475	1077.33	248.267	9.77578	0.651718	0.0324888	0.607398	0.725224	6.38302	0.638302	0.020505	0.607398	0.680677	0.790039	15	0.537216	1	0.75	1	11.6569	1.17666	4.9155	4.14595	-5.88414
	476	1103	248.286	4.65053	0.664361	0.0511187	0.601739	0.745068	3.99848	0.666413	0.055681	0.601739	0.745068	0.746229	7	0.353094	1	0.777778	1	6.82843	1.43535	3.23669	3.02821	0
	477	1126.5	248	17.839	0.686117	0.0422301	0.622568	0.765753	9.16583	0.654702	0.0189831	0.622568	0.694303	1.50973	26	0.534867	1	0.866667	1	15.6569	1.1776	6.30832	5.33013	0
	478	1152.41	247.593	18.505	0.685371	0.0731418	0.586956	0.848193	13.7098	0.685492	0.0766996	0.586956	0.848193	0.807066	27	0.859862	0.818182	0.5625	2	12.2426	1.93475	9.28849	4.74202	26.0919
	479	1176.11	247.821	17.65	0.630358	0.0387391	0.589079	0.725646	9.09845	0.606563	0.0191603	0.589079	0.666217	1.38905	28	0.695152	0.965517	0.8	1	17.0711	1.07746	7.14357	5.13525	-4.71557
	480	1201.33	247.875	14.7399	0.614164	0.0482165	0.550778	0.706211	7.51087	0.577759	0.0242892	0.550778	0.642333	1.35087	24	0.574718	1	0.8	1	15.0711	1.1677	6.1898	5.06543	19.6049
	481	24.8846	274.038	15.2378	0.58607	0.0667358	0.493788	0.712137	7.63038	0.545027	0.0387088	0.493788	0.607498	1.62599	26	0.670915	0.962963	0.742857	1	16.4853	1.06866	6.78513	5.03141	20.1374
	482	48.1818	274.03	20.0001	0.606063	0.0524657	0.527942	0.745258	9.0849	0.567806	0.0238155	0.527942	0.615011	1.12948	33	0.430024	0.942857	0.673469	1	19.3137	1.00495	6.96063	6.28418	48.2012
	483	72.2174	273.913	14.4885	0.629934	0.0585003	0.550582	0.754807	7.80112	0.600086	0.0451894	0.550582	0.697152	0.924356	23	0.46823	0.958333	0.766667	1	15.0711	1.11905	5.84894	5.16816	20.7016
	484	96.44	274.08	15.7509	0.630038	0.0667268	0.54924	0.780132	8.21563	0.586831	0.0279627	0.54924	0.63135	1.78781	25	0.5822	0.961538	0.833333	1	15.6569	1.13231	6.33525	5.15085	-8.53551
	485	131.194	273.849	152.395	0.819326	0.161974	0.495079	1	47.0811	0.713351	0.177217	0.495079	0.996628	5.80042	186	0.706156	0.624161	0.402597	2	24.7279	3.53113	26.1335	18.504	-5.06876
	486	145.444	274.85	277.525	0.886663	0.117549	0.516124	0.996881	47.6784	0.769007	0.177972	0.516124	0.996337	1.59511	313	0.759563	0.987382	0.907246	1	66.1421	0.872497	25.0876	16.3178	89.5634
	487	169.833	273.833	3.803	0.633834	0.0529741	0.537309	0.682336	3.1266	0.62532	0.0544437	0.537309	0.682336	0.0663229	6	0.632456	1	0.666667	1	6.24264	1.43737	3.33333	2.58199	-45
	488	196.662	273.176	55.1639	0.745458	0.129156	0.508949	0.955511	14.83	0.593199	0.0589053	0.508949	0.708583	1.94136	74	0.496389	1	0.822222	1	28.7279	1.05223	10.4732	9.09174	18.4969
	489	221	273.444	11.4914	0.638412	0.0737838	0.53389	0.783347	8.67512	0.619652	0.0645693	0.53389	0.707797	1.11405	18	0.616405	0.692308	0.5	3	13.0711	1.14243	6.43389	5.06624	32.3611
	490	246	274.067	9.53396	0.635597	0.0604383	0.558265	0.745863	6.07518	0.607518	0.0471656	0.558265	0.69676	0.105977	15	0.708024	0.9375	0.6	1	12.4853	1.03653	5.4304	3.83488	-60.0092
	491	272.214	273.333	28.5477	0.679706	0.0780672	0.564543	0.856815	11.2667	0.62593	0.0375694	0.564543	0.688685	1.3926	42	0.501573	1	0.75	1	21.3137	1.06002	7.9682	6.89341	2.73713
	492	296.857	273.571	8.67205	0.619432	0.0539148	0.528562	0.702608	6.08069	0.608069	0.0524062	0.528562	0.675594	0.392121	14	0.643058	0.823529	0.583333	2	10.2426	1.39188	5.3327	4.08387	-0.79557
	493	321.385	272.615	7.94514	0.611165	0.0856805	0.475245	0.788366	5.17385	0.574872	0.0672524	0.475245	0.68523	1.27067	13	0.50579	1	0.8125	1	10.2426	1.29246	4.47037	3.8564	45
	494	346.5	274	1.22007	0.610034	0.0669813	0.562671	0.657397	1.22007	0.610034	0.0669813	0.562671	0.657397	0.879164	2	0.866025	1	1	1	2	2.79253	2.3094	1.1547	0
	495	372.583	273.417	6.8417	0.570142	0.0466263	0.505866	0.67685	6.29223	0.572021	0.0484234	0.505866	0.67685	1.02238	12	0.63901	0.8	0.75	2	10.8284	1.0778	5.16398	3.97213	-45
	496	398	273.5	9.42432	0.58902	0.0567747	0.525698	0.704606	5.84621	0.584621	0.0509189	0.529651	0.67158	1.42035	16	0.561951	1	0.8	1	11.6569	1.2551	5.03322	4.16333	0
	497	422.636	273.455	6.49678	0.590617	0.0619263	0.506283	0.68968	4.62765	0.578456	0.0623235	0.506283	0.675204	0.796807	11	0.478395	1	0.6875	1	9.65685	1.21715	4.16333	3.65601	-71.5651
	498	448.597	273.887	44.0067	0.709786	0.129296	0.460336	0.898942	13.2755	0.577194	0.0730997	0.460336	0.701559	2.34807	62	0.471856	1	0.861111	1	25.8995	1.07675	9.51442	8.38864	74.7474
	499	473.789	273.368	10.6436	0.560192	0.050857	0.501359	0.694323	6.71724	0.55977	0.0530151	0.501359	0.694323	1.71496	19	0.384634	1	0.76	1	13.6569	1.11143	5.25549	4.85118	6.2644
	500	498.75	273.625	9.17078	0.573174	0.0530044	0.510051	0.688011	6.22028	0.56548	0.0500176	0.510051	0.656917	1.54979	16	0.494461	0.941176	0.8	1	12.2426	1.14652	4.9731	4.32261	14.8724
	501	524.391	273.348	13.1132	0.570141	0.0591219	0.503995	0.746576	7.37513	0.567318	0.0440273	0.521575	0.667328	2.01265	23	0.579114	1	0.766667	1	15.0711	1.11905	6.1508	5.01442	13.4658
	502	549.538	273.615	7.33074	0.563903	0.0514383	0.513801	0.666904	6.12425	0.55675	0.0447078	0.513801	0.657491	0.645217	13	0.63934	0.764706	0.65	2	9.41421	1.50626	5.31146	4.08411	14.7557
	503	575.418	274.563	355.172	0.84364	0.158349	0.430263	0.996979	35.2212	0.550332	0.0871737	0.430263	0.737527	1.7767	421	0.274101	0.985948	0.832016	1	73.1127	0.963178	23.6515	22.7456	76.2638
	504	600.25	273.438	9.10177	0.568861	0.0461364	0.524128	0.669328	6.20974	0.564522	0.0404433	0.524128	0.637655	1.65729	16	0.586269	1	0.8	1	12.2426	1.14652	5.13093	4.15665	27.9903
	505	625.083	273.542	13.8521	0.577173	0.0545913	0.466355	0.699967	7.80287	0.557348	0.0486249	0.466355	0.651148	0.829588	24	0.394249	0.923077	0.666667	1	16.4853	0.986452	6.00557	5.51914	82.5343
	506	650.238	273.571	12.689	0.604237	0.0751785	0.490225	0.74621	9.60303	0.60019	0.0822958	0.490225	0.74621	0.152841	21	0.362439	0.724138	0.583333	3	17.0711	0.808093	6.1397	5.72224	72.5728
	507	675.091	273.636	6.2533	0.568482	0.0362116	0.537357	0.66508	5.10978	0.567753	0.0389963	0.537357	0.66508	1.98858	11	0.68469	1	0.916667	1	9.41421	1.27453	4.49691	3.2775	74.9293
	508	700.6	274.133	8.58998	0.572665	0.054096	0.499305	0.661526	6.66367	0.555306	0.0450322	0.499305	0.658495	0.403677	15	0.135022	0.789474	0.6	2	13.0711	0.952022	4.96682	4.92134	54.2175
	509	725.438	273.438	18.6018	0.581307	0.0623878	0.4756	0.732921	8.59547	0.537217	0.03887	0.4756	0.609607	2.13353	32	0.42091	0.969697	0.761905	1	18.4853	1.05912	6.81023	6.17758	-83.4047
	510	751.304	273.783	13.3307	0.579595	0.0616211	0.484233	0.703219	7.26553	0.558887	0.0493495	0.484233	0.659953	1.27562	23	0.648696	0.958333	0.766667	1	15.0711	1.11905	6.31802	4.80831	19.1366
	511	775.643	273.643	8.31635	0.594025	0.0558489	0.521312	0.698993	7.03792	0.586493	0.0510226	0.521312	0.682247	0.802872	14	0.496632	0.777778	0.7	2	10.8284	1.25743	5.27946	4.58236	-2.04281
	512	801.667	273.417	14.3738	0.598909	0.0607278	0.492189	0.71211	7.96559	0.56897	0.043667	0.492189	0.653488	0.970972	24	0.6835	0.96	0.666667	1	16.4853	0.986452	6.63325	4.84195	36.0274
	513	826.15	273.8	11.6095	0.580475	0.0588044	0.501522	0.705236	6.78248	0.565207	0.0531381	0.501522	0.652931	0.494592	20	0.603745	0.952381	0.666667	1	14.4853	1.0481	5.81309	4.63407	-2.23503
	514	851.632	274.053	11.2545	0.592343	0.0554696	0.519418	0.697898	6.19712	0.563375	0.0337459	0.519418	0.625035	0.734547	19	0.538224	0.95	0.633333	1	13.8995	1.07552	5.5489	4.67662	-13.2825
	515	876.333	273.867	8.86308	0.590872	0.0390999	0.536657	0.653385	6.4376	0.585236	0.0402313	0.536657	0.653385	0.615698	15	0.44092	0.789474	0.5	2	12.4853	1.03653	5.18834	4.65678	-21.3987
	516	901.941	273.441	21.4826	0.63184	0.0723545	0.514458	0.764631	9.3512	0.58445	0.044709	0.514458	0.664012	1.2937	34	0.566097	0.971429	0.693878	1	19.3137	1.03541	7.3714	6.07653	39.153
	517	927	273.5	11.2767	0.626481	0.0455367	0.566232	0.732391	7.2721	0.606008	0.0312988	0.566232	0.662961	1.76867	18	0.678907	1	0.9	1	12.8284	1.18287	5.6616	4.15688	-23.1094
	518	952.167	274.083	7.54092	0.62841	0.0438985	0.568346	0.706953	5.57422	0.619357	0.0463265	0.568346	0.706953	1.25201	12	0.773769	1	0.8	1	10.2426	1.19304	5.02934	3.18593	-9.41688
	519	976.9	273.6	6.22792	0.622792	0.0307806	0.580263	0.676193	5.59946	0.622162	0.0325793	0.580263	0.676193	0.561561	10	0.65484	0.769231	0.625	2	8.82843	1.30089	4.8361	3.65497	-61.9718
	520	1002.14	273.857	4.41338	0.630483	0.0315418	0.589842	0.678244	4.41338	0.630483	0.0315418	0.589842	0.678244	0.57517	7	0.732883	0.7	0.583333	2	6.82843	1.43535	4.48622	3.05222	-32.4916
	521	1027.11	273.444	11.9456	0.663642	0.0445239	0.604581	0.747432	7.12041	0.64731	0.0424053	0.604581	0.731476	1.01604	18	0.476106	1	0.72	1	13.0711	1.14243	5.26122	4.62666	-30.9107
	522	1052.45	273.818	7.29609	0.663281	0.042789	0.610728	0.752126	5.22398	0.652998	0.0369311	0.610728	0.730413	0.540232	11	0.724342	1	0.6875	1	9.65685	1.21715	4.67806	3.22525	-41.0283
	523	1077.23	273.154	8.32163	0.640125	0.0270649	0.600473	0.701189	7.03714	0.63974	0.0292646	0.600473	0.701189	0.426664	13	0.559191	0.8125	0.65	2	11.6569	1.01977	5.13624	4.25815	-4.62306
	524	1102.67	273.556	11.5809	0.643381	0.0440015	0.564706	0.728928	8.11686	0.624374	0.0275151	0.564706	0.662137	1.00095	18	0.687062	0.857143	0.75	2	0	226.195	6.07528	4.41429	1.95025
	525	1126.73	273.5	14.3069	0.650313	0.0371492	0.61249	0.740298	9.04684	0.646203	0.0326496	0.61249	0.716192	2.05686	22	0.728238	1	0.916667	1	14.8284	1.10346	6.50577	4.45856	0
	526	1152	273.5	15.6124	0.650518	0.0447339	0.592592	0.743331	8.83117	0.630798	0.0259843	0.592592	0.683802	1.77717	24	0.800641	1	0.857143	1	15.6569	1.08701	7.2111	4.32049	0
	527	1176	273	19.4847	0.62854	0.0412391	0.584084	0.732172	9.67496	0.604685	0.0221382	0.584084	0.6726	2.25999	31	0.684921	1	0.885714	1	17.6569	1.11917	7.41692	5.4041	0
	528	1201.06	273.129	20.2032	0.651715	0.0836287	0.540433	0.802554	9.37459	0.585912	0.0407861	0.540433	0.689768	0.947477	31	0.606272	0.96875	0.738095	1	18.4853	1.02603	7.16831	5.70065	10.0002
	529	25.1944	298.889	22.2971	0.619364	0.0883551	0.507932	0.787943	10.5282	0.554114	0.0454506	0.507932	0.652503	1.56368	36	0.206036	0.9	0.734694	2	20.4853	0.980009	7.11859	6.96586	56.6641
	530	48.1579	299.474	11.3276	0.596188	0.0374003	0.545902	0.692492	6.92571	0.577142	0.0223482	0.545902	0.615469	1.3327	19	0.744879	1	0.791667	1	13.6569	1.11143	6.1273	4.08813	18.4349
	531	72.619	299.429	13.3094	0.633779	0.0490636	0.567112	0.72645	7.8652	0.605015	0.0247606	0.567112	0.640917	1.75646	21	0.734965	1	0.875	1	14.2426	1.13582	6.36381	4.31533	7.2025
	532	97.1304	299.13	14.3943	0.625837	0.0553392	0.550043	0.731277	8.62987	0.616419	0.0542206	0.550043	0.731277	1.16981	23	0.626514	0.958333	0.766667	1	15.6569	1.04172	6.34575	4.94594	14.1652
	533	121.6	299.25	12.859	0.642949	0.0550844	0.54585	0.755071	9.36836	0.624557	0.0428787	0.54585	0.707614	0.428353	20	0.762861	0.769231	0.571429	2	13.0711	1.26936	7.27771	4.70549	12.2681
	534	146.8	299.08	16.2769	0.651074	0.0643278	0.521149	0.779347	11.9447	0.62867	0.0471108	0.521149	0.703673	0.763706	25	0.762335	0.806452	0.714286	2	12.2426	1.79143	8.00344	5.17969	-0.394031
	535	170.375	299.25	4.97876	0.622345	0.0530277	0.549021	0.704932	4.29489	0.613556	0.0505935	0.549021	0.704932	0.745926	8	0.717406	1	0.666667	1	8.24264	1.17681	4.13664	2.88181	-72.7039
	536	196.682	298.864	13.6729	0.621494	0.0567063	0.526346	0.738374	10.2822	0.604834	0.0471452	0.526346	0.718275	0.0692217	22	0.806772	0.785714	0.628571	2	10.8284	1.97596	8.07738	4.77263	7.90531
	537	221.577	299.077	16.7172	0.64297	0.0681858	0.542175	0.797642	8.66161	0.618686	0.0378701	0.542175	0.683657	0.974754	26	0.664335	0.962963	0.742857	1	16.4853	1.06866	6.78279	5.0697	-4.96723
	538	246.571	298.857	9.10174	0.650124	0.0657968	0.572404	0.755115	7.67727	0.639772	0.0643515	0.572404	0.755115	0.78728	14	0.311718	0.666667	0.56	3	10.2426	1.39188	5.33991	5.07384	22.5
	539	271.125	299.125	5.20371	0.650463	0.0589114	0.564686	0.741402	4.50349	0.643355	0.0598116	0.564686	0.741402	1.25405	8	0.580948	1	0.888889	1	7.41421	1.41995	3.65148	2.97209	45
	540	297.182	299.136	13.3105	0.605021	0.0517437	0.548949	0.720817	8.73555	0.58237	0.030029	0.548949	0.651471	1.13741	22	0.519119	0.846154	0.733333	2	15.6569	0.996429	6.13403	5.24277	-25.743
	541	321.7	298.7	5.57349	0.557349	0.0423131	0.510407	0.622408	5.57349	0.557349	0.0423131	0.510407	0.622408	0.586576	10	0.57117	0.714286	0.625	2	10.2426	0.994199	4.77649	3.92069	-32.2683
	542	346	299.5	1.23573	0.617865	0.0427405	0.587643	0.648087	1.23573	0.617865	0.0427405	0.587643	0.648087	0.850022	2	0.866025	1	1	1	2	2.79253	2.3094	1.1547	90
	543	371	299	0.658605	0.658605	0	0.658605	0.658605	0.658605	0.658605	0	0.658605	0.658605	0.482805	1	0	1	1	1	0	12.5664	1.1547	1.1547	0
	544	397.5	299.2	5.87256	0.587256	0.0536547	0.524638	0.683808	4.7005	0.587563	0.0591592	0.524638	0.683808	1.53427	10	0.657536	1	0.833333	1	8.82843	1.30089	4.25833	3.20832	0
	545	423.313	298.875	9.35416	0.584635	0.0611905	0.525763	0.704644	5.6793	0.56793	0.0549225	0.525763	0.704644	0.79593	16	0.370218	0.941176	0.64	1	12.4853	1.10563	4.85184	4.50709	29.2326
	546	449	298.906	19.1642	0.598881	0.0643294	0.498495	0.776879	9.31757	0.582348	0.0385311	0.502092	0.637792	2.17033	32	0.622103	0.969697	0.761905	1	18.4853	1.05912	7.30297	5.71775	0
	547	473.95	298.9	11.119	0.555951	0.0533342	0.504578	0.68497	6.60474	0.550395	0.051838	0.504578	0.665114	1.70621	20	0.383662	0.952381	0.8	1	13.6569	1.16993	5.34166	4.93288	26.5651
	548	499.375	298.979	31.748	0.661416	0.113296	0.471721	0.872651	11.6845	0.556407	0.0641508	0.471721	0.700446	2.35835	48	0.462491	0.979592	0.857143	1	23.0711	1.04102	8.37939	7.42937	20.2403
	549	524.25	299.167	6.61118	0.550932	0.0411684	0.507334	0.643037	6.08059	0.552781	0.0426516	0.507334	0.643037	0.160915	12	0.492966	0.75	0.48	2	2	16.7552	5.07332	4.41403	6.15401
	550	549.732	298.902	26.8004	0.653667	0.109664	0.454621	0.83845	10.9268	0.575094	0.0911114	0.454621	0.789651	1.8861	41	0.411992	0.953488	0.836735	1	21.0711	1.05766	7.65026	6.97082	63.8412
	551	574.909	299.091	12.2649	0.557493	0.0483449	0.506184	0.6792	7.1688	0.551446	0.0470141	0.506184	0.666726	2.34743	22	0.419131	1	0.88	1	14.2426	1.1899	5.62266	5.10496	45
	552	600	299	9.49531	0.558547	0.0488701	0.510254	0.675523	5.41763	0.541763	0.0369332	0.510254	0.610706	1.01185	17	0.691956	1	0.68	1	12.4853	1.17473	5.60812	4.04872	45
	553	625.263	299.263	10.9772	0.577748	0.0528384	0.489883	0.711175	6.13627	0.557843	0.0375839	0.489883	0.627325	0.807571	19	0.5997	0.95	0.633333	1	13.8995	1.07552	5.66599	4.53406	14.4632
	554	649.5	299.5	2.34681	0.586703	0.0340776	0.549522	0.631098	2.34681	0.586703	0.0340776	0.549522	0.631098	1.16573	4	0	1	1	1	4	2.01062	2.3094	2.3094	0
	555	675.875	299.125	4.47226	0.559032	0.0388637	0.509071	0.619302	4.47226	0.559032	0.0388637	0.509071	0.619302	0.84016	8	0.765342	0.8	0.666667	2	2	11.1701	4.91516	3.16352	16.0027
	556	700.882	298.588	9.87574	0.580926	0.0498715	0.510297	0.686658	6.23192	0.566538	0.043079	0.510297	0.631193	1.79187	17	0.610959	1	0.85	1	12.2426	1.21817	5.30899	4.20293	15.1716
	557	726.211	298.947	10.8784	0.572545	0.0506335	0.496653	0.707125	6.62456	0.552047	0.0340632	0.496653	0.62117	1.64331	19	0.689145	0.95	0.76	1	13.6569	1.11143	5.91075	4.28307	41.7792
	558	751.111	299.056	10.3775	0.576528	0.0563112	0.495576	0.697089	6.01314	0.546649	0.0247328	0.495576	0.582865	1.29379	18	0.606266	0.947368	0.72	1	13.0711	1.14243	5.50832	4.38056	38.4742
	559	776.5	299	12.5268	0.569401	0.0467757	0.525721	0.695326	6.6089	0.550741	0.0179751	0.525721	0.594235	1.41802	22	0.678048	1	0.733333	1	14.4853	1.15291	6.26654	4.60602	31.2014
	560	801.95	299	11.3705	0.568526	0.0512908	0.505917	0.705019	9.19715	0.574822	0.0550716	0.505917	0.705019	0.0699089	20	0.721757	0.8	0.571429	2	4	10.0531	7.14116	4.94273	23.1406
	561	826.158	299.158	10.9674	0.57723	0.058332	0.480893	0.696484	5.91852	0.538047	0.0316505	0.480893	0.566415	1.69253	19	0.508644	1	0.76	1	13.0711	1.20589	5.39656	4.64631	45
	562	851.667	299.333	12.366	0.588856	0.0550345	0.508072	0.706869	7.97292	0.569495	0.0445989	0.508072	0.656196	0.680128	21	0.471309	0.84	0.6	2	15.0711	1.02174	5.95804	5.2548	-7.46571
	563	876.5	299.273	12.8526	0.584211	0.0451384	0.515932	0.671004	6.71241	0.559368	0.0299494	0.515932	0.622634	1.62671	22	0.52681	1	0.733333	1	14.4853	1.15291	5.86722	4.98704	0
	564	902	299.571	4.18824	0.598319	0.0422731	0.551127	0.668741	4.18824	0.598319	0.0422731	0.551127	0.668741	1.01095	7	0.520729	0.7	0.4375	2	6.82843	1.43535	4.12674	3.52309	-40.9349
	565	927	299.353	10.3611	0.609475	0.0528489	0.507353	0.710458	5.79243	0.579243	0.0297166	0.507353	0.621662	0.937136	17	0.288647	1	0.68	1	12.4853	1.17473	4.89097	4.68279	0
	566	952.182	299.545	6.73625	0.612386	0.0335964	0.570612	0.681678	4.77144	0.59643	0.0188093	0.570612	0.630279	0.413972	11	0.724342	1	0.6875	1	9.65685	1.21715	4.67806	3.22525	-48.9717
	567	977.182	299.273	6.9139	0.628537	0.0515106	0.570279	0.725799	5.50544	0.611716	0.0380748	0.570279	0.687453	0.069487	11	0.490431	0.846154	0.6875	1	10.2426	1.09362	4.23074	3.687	-50.3098
	568	1002.24	299.294	11.1141	0.65377	0.0488955	0.592666	0.750478	6.88291	0.625719	0.0251274	0.592666	0.68018	0.379018	17	0.641411	0.944444	0.566667	1	13.8995	0.962312	5.62584	4.31613	-16.7775
	569	1026.82	299.455	15.0796	0.685435	0.0653939	0.592044	0.817793	8.43706	0.649005	0.0545263	0.592044	0.758447	0.538288	22	0.396216	0.956522	0.733333	1	15.0711	1.07039	5.70206	5.23539	-63.2865
	570	1052.21	299.071	9.07285	0.64806	0.0419536	0.584566	0.731111	5.6301	0.625566	0.0215029	0.584566	0.66126	0.235779	14	0.615137	1	0.56	1	11.8995	1.05729	5.01031	3.95023	-32.8188
	571	1077.64	298.682	14.0463	0.638468	0.0534753	0.581303	0.775384	7.9901	0.614623	0.0294127	0.581303	0.681109	0.692443	22	0.668453	0.956522	0.733333	1	15.0711	1.07039	6.25405	4.65148	-10.8806
	572	1101.9	298.935	20.1483	0.649945	0.0526907	0.549203	0.770629	9.79697	0.612311	0.0306891	0.549203	0.649173	1.52517	31	0.584451	0.939394	0.738095	1	18.4853	1.02603	7.09497	5.75707	-4.84973
	573	1126.76	299.138	18.2605	0.629674	0.0283026	0.564526	0.691997	10.5016	0.61774	0.0240571	0.564526	0.65693	0.288887	29	0.5436	0.852941	0.690476	2	18.4853	0.95983	6.95852	5.84059	-2.13508
	574	1152.3	298.609	14.68	0.638263	0.0524939	0.562593	0.757712	11.9138	0.627041	0.041576	0.562593	0.721907	0.461869	23	0.805223	0.793103	0.657143	2	8.82843	2.99206	8.12235	4.81633	-1.62138
	575	1176.38	298.275	26.1312	0.65328	0.0603968	0.569278	0.80176	11.4508	0.602673	0.0206922	0.569278	0.640365	1.63402	40	0.690657	0.97561	0.833333	1	21.0711	1.03187	8.48339	6.13504	6.82382
	576	1201.34	298.276	19.4911	0.672109	0.0655903	0.578563	0.789863	9.30255	0.62017	0.0286381	0.578563	0.686082	1.07353	29	0.50838	0.966667	0.805556	1	17.0711	1.11594	6.64016	5.71806	35.4498
	577	25	324	12.238	0.582763	0.057946	0.514919	0.713597	6.53548	0.544623	0.0320265	0.514919	0.632838	1.94884	21	0	1	0.84	1	13.6569	1.22842	5.21901	5.21901	0
	578	48.3462	324.885	15.4798	0.595377	0.0435965	0.543192	0.696777	8.50411	0.566941	0.0187037	0.543192	0.609984	1.95402	26	0.695386	1	0.866667	1	16.2426	1.09894	6.88677	4.94909	29.4674
	579	72.4	324.6	9.26417	0.617611	0.0417119	0.553365	0.696187	6.60968	0.60088	0.0325316	0.553365	0.657012	1.86118	15	0.475271	1	0.9375	1	11.4142	1.2231	4.76095	4.18887	-45
	580	96.8235	324.471	10.7562	0.632716	0.0524743	0.550452	0.721349	8.14095	0.626227	0.0542833	0.550452	0.721349	0.50481	17	0.719843	0.809524	0.708333	2	11.4142	1.38618	6.35269	4.40964	12.1969
	581	121.429	324.229	23.6817	0.676621	0.0839234	0.552094	0.832675	10.6063	0.6239	0.0614136	0.552094	0.771356	1.76855	35	0.464927	1	0.833333	1	19.0711	1.09178	7.16947	6.34749	-76.356
	582	146.125	324.375	15.7477	0.656153	0.0713677	0.537235	0.779952	9.39046	0.626031	0.0606989	0.537235	0.760246	0.979001	24	0.628626	0.774194	0.571429	2	14.4853	1.25772	7.18436	5.58733	23.3277
	583	170.5	324	2.53395	0.633487	0.0602308	0.569652	0.712147	2.53395	0.633487	0.0602308	0.569652	0.712147	0.108115	4	0.83205	0.666667	0.666667	2	2	5.58505	4.16333	2.3094	90
	584	197.506	320.146	133.418	0.844418	0.146342	0.499662	0.996892	23.6369	0.622024	0.0782441	0.499662	0.752804	0.570211	158	0.233768	0.975309	0.806122	1	43.799	0.989306	14.4542	14.0537	-62.3424
	585	221.389	324.222	11.7952	0.655289	0.0790751	0.556968	0.792347	6.88944	0.626313	0.0642717	0.556968	0.7471	0.198383	18	0.493339	0.947368	0.6	1	13.8995	1.01892	5.34173	4.64644	11.733
	586	246	324	5.15576	0.64447	0.0556645	0.569718	0.716106	5.15576	0.64447	0.0556645	0.569718	0.716106	0.351485	8	0.558096	0.8	0.666667	2	7.41421	1.41995	4.26166	3.53623	-67.5
	587	271.25	324.417	7.76577	0.647147	0.057189	0.549701	0.720362	5.69472	0.632746	0.0570268	0.549701	0.717157	0.491442	12	0.625163	0.923077	0.75	1	10.2426	1.19304	4.56647	3.56411	-57.9332
	588	296.625	324.375	9.67316	0.604573	0.0457923	0.541016	0.684236	5.9122	0.59122	0.0373453	0.541016	0.655137	0.677814	16	0.691391	1	0.64	1	12.4853	1.10563	5.50757	3.97911	-45
	589	322.44	323.92	14.7264	0.589057	0.0587296	0.524415	0.719283	7.92362	0.565973	0.019059	0.54019	0.604235	1.87345	25	0.5822	0.961538	0.833333	1	15.6569	1.13231	6.33525	5.15085	8.53551
	590	350	325	0.436681	0.436681	0	0.436681	0.436681	0.436681	0.436681	0	0.436681	0.436681	0.796654	1	0	1	1	1	0	12.5664	1.1547	1.1547	0
	591	375	325	0.415974	0.415974	0	0.415974	0.415974	0.415974	0.415974	0	0.415974	0.415974	0.825937	1	0	1	1	1	0	12.5664	1.1547	1.1547	0
	592	398.05	323.9	12.3898	0.619488	0.0683808	0.541142	0.789529	8.43013	0.602152	0.0582756	0.541142	0.731332	0.256726	20	0.467301	0.833333	0.666667	2	15.0711	0.973084	5.84495	5.16751	5.56459
	593	422.125	324.125	4.8395	0.604937	0.0442219	0.556762	0.693589	4.20295	0.600422	0.04573	0.556762	0.693589	1.44697	8	0.580948	1	0.888889	1	7.41421	1.41995	3.65148	2.97209	45
	594	448.182	323.909	6.52636	0.593306	0.0626077	0.517193	0.676361	5.92576	0.592576	0.065945	0.517193	0.676361	0.334419	11	0.477932	0.6875	0.55	2	11.6569	0.862881	4.82703	4.24005	76.7175
	595	475	325	0.423169	0.423169	0	0.423169	0.423169	0.423169	0.423169	0	0.423169	0.423169	0.815763	1	0	1	1	1	0	12.5664	1.1547	1.1547	0
	596	498.5	324.2	5.63348	0.563348	0.0484892	0.512268	0.660871	4.51537	0.564422	0.0542845	0.512268	0.660871	1.64876	10	0.657536	1	0.833333	1	8.82843	1.30089	4.25833	3.20832	0
	597	524.214	323.643	8.16391	0.583136	0.0631071	0.507124	0.711985	5.11747	0.568607	0.050334	0.507124	0.640274	1.16353	14	0.611429	1	0.7	1	11.0711	1.20739	4.88141	3.86266	24.3576
	598	548.889	324.333	4.90661	0.545179	0.0303521	0.513347	0.607647	4.90661	0.545179	0.0303521	0.513347	0.607647	0.73453	9	0.590351	0.6	0.45	3	5.41421	2.74894	5.32981	4.30194	-14.3052
	599	574	324	5.15483	0.572758	0.0528285	0.513259	0.641229	4.54387	0.567984	0.0543609	0.513259	0.641229	1.82136	9	0	1	1	1	8	1.39626	3.4641	3.4641	0
	600	599.615	324.385	7.46464	0.574203	0.0519921	0.521577	0.698615	4.9569	0.550766	0.0296318	0.521577	0.61244	1.46448	13	0.50579	1	0.8125	1	10.2426	1.29246	4.47037	3.8564	45
	601	625	325	0.418837	0.418837	0	0.418837	0.418837	0.418837	0.418837	0	0.418837	0.418837	0.821888	1	0	1	1	1	0	12.5664	1.1547	1.1547	0
	602	650	324.286	4.09103	0.584432	0.0618359	0.527451	0.681052	3.52665	0.587775	0.0670414	0.527451	0.681052	1.11344	7	0.353094	1	0.777778	1	6.82843	1.43535	3.23669	3.02821	0
	603	675.125	324.125	4.67981	0.584977	0.050364	0.533701	0.663909	4.08802	0.584003	0.054318	0.533701	0.663909	1.54453	8	0.580948	1	0.888889	1	7.41421	1.41995	3.65148	2.97209	45
	604	699.8	324.4	2.8761	0.57522	0.0369339	0.522909	0.61046	2.8761	0.57522	0.0369339	0.522909	0.61046	0.726433	5	0.765092	1	0.833333	1	5.41421	1.52719	3.30656	2.12916	18.4349
	605	725	325	0.594299	0.594299	0	0.594299	0.594299	0.594299	0.594299	0	0.594299	0.594299	0.573749	1	0	1	1	1	0	12.5664	1.1547	1.1547	0
	606	751.267	324.333	8.33018	0.555345	0.0356018	0.513715	0.647783	6.65088	0.55424	0.0397444	0.513715	0.647783	1.23687	15	0.57641	0.833333	0.75	2	12.2426	1.07486	5.35089	4.37254	15.7757
	607	776.609	324.043	13.4258	0.583729	0.0426076	0.519885	0.702336	7.41759	0.570584	0.023711	0.519885	0.606514	1.68256	23	0.646651	0.958333	0.766667	1	15.0711	1.11905	6.3006	4.80601	23.0906
	608	801.667	324.278	10.1947	0.566372	0.0342879	0.504603	0.676036	8.52153	0.568102	0.0373208	0.504603	0.676036	0.664272	18	0.547888	0.818182	0.6	2	4	9.04779	6.32948	5.29494	19.9178
	609	825.5	324	1.1381	0.569049	0.0182875	0.556118	0.581981	1.1381	0.569049	0.0182875	0.556118	0.581981	0.961715	2	0.866025	1	1	1	2	2.79253	2.3094	1.1547	0
	610	851.875	324.625	9.27124	0.579452	0.0417349	0.490104	0.640168	6.85593	0.571327	0.0403174	0.490104	0.622768	1.04667	16	0.598963	0.842105	0.64	2	12.2426	1.14652	5.52868	4.42723	21.5762
	611	876.556	324.333	10.7012	0.594513	0.0377054	0.528138	0.673859	7.08412	0.590343	0.0416301	0.528138	0.673859	1.1264	18	0.525447	0.947368	0.72	1	13.6569	1.05293	5.44241	4.63054	-63.5733
	612	899.51	323.282	122.295	0.820772	0.144432	0.48625	0.982113	21.2921	0.591448	0.0671285	0.48625	0.727685	0.437537	149	0.412771	0.980263	0.760204	1	42.6274	0.983733	14.4877	13.1959	44.0472
	613	926.786	324.643	8.72182	0.622987	0.0439033	0.565426	0.701162	5.53061	0.614513	0.0425928	0.565426	0.671342	0.692098	14	0.611429	1	0.7	1	11.0711	1.20739	4.88141	3.86266	-24.3576
	614	952.333	324.889	5.61241	0.623602	0.0426943	0.582495	0.715463	4.26215	0.608879	0.0273898	0.582495	0.661823	0.500596	9	0.665812	1	0.75	1	8.24264	1.32392	4.05369	3.02454	-20.3006
	615	977.118	324.588	10.7996	0.635271	0.0530324	0.544485	0.73025	6.9077	0.627972	0.0587554	0.544485	0.73025	1.60556	17	0.610959	1	0.85	1	12.2426	1.21817	5.30899	4.20293	-15.1716
	616	1002.86	325.143	4.57805	0.654007	0.0540079	0.595533	0.743641	4.57805	0.654007	0.0540079	0.595533	0.743641	0.119447	7	0.732883	0.777778	0.583333	2	0	87.9646	4.48622	3.05222	-32.4916
	617	1027.23	323.846	17.2512	0.663506	0.0521494	0.585866	0.794099	9.48531	0.632354	0.0242164	0.585866	0.669586	0.909178	26	0.398778	0.928571	0.722222	1	17.0711	1.0005	6.1821	5.66927	-47.2336
	618	1053	324.5	1.24906	0.624532	0.0102321	0.617297	0.631767	1.24906	0.624532	0.0102321	0.617297	0.631767	0.838496	2	0.866025	1	1	1	2	2.79253	2.3094	1.1547	90
	619	1077.14	324.182	14.116	0.641637	0.0467058	0.568756	0.761521	8.06922	0.620709	0.0385269	0.568756	0.705817	0.910903	22	0.591706	0.956522	0.733333	1	15.0711	1.07039	6.06798	4.89172	-36.2704
	620	1102.28	324.389	11.4307	0.635039	0.0532292	0.592282	0.750769	9.32413	0.621609	0.0368794	0.592282	0.717917	0.247694	18	0.835835	0.818182	0.642857	2	8.24264	2.64783	7.52437	4.13073	-6.56701
	621	1126.58	324.792	14.6198	0.609157	0.0503504	0.521581	0.722626	7.64675	0.588212	0.0353544	0.521581	0.641234	0.990575	24	0.499837	0.96	0.666667	1	15.8995	1.05602	6.10332	5.2862	-41.1405
	622	1153.64	323.429	25.5434	0.608176	0.0589626	0.50286	0.726259	10.5851	0.557111	0.0280467	0.50286	0.606561	1.05732	42	0.55951	0.933333	0.65625	1	22.7279	0.937432	8.16099	6.76402	-27.5224
	623	1176.83	323.468	28.3457	0.6031	0.0629974	0.495976	0.760534	11.6277	0.553701	0.0274004	0.495976	0.609744	2.00504	47	0.798229	0.979167	0.712121	1	25.3137	0.852989	10.1714	6.1268	7.5602
	624	1201.68	323.841	27.7299	0.630226	0.0984426	0.489636	0.809918	10.4196	0.548398	0.0429303	0.489636	0.617372	2.04041	44	0.544356	0.977778	0.785714	1	21.8995	1.05441	8.24851	6.9193	24.9859
	625	24.4545	349.364	6.28555	0.571414	0.0668159	0.480163	0.673263	4.35557	0.544446	0.0551655	0.480163	0.624637	0.712201	11	0.478395	0.916667	0.6875	1	9.65685	1.21715	4.16333	3.65601	18.4349
	626	48.4074	350.074	16.1578	0.598439	0.0425958	0.545195	0.686458	8.52522	0.568348	0.014818	0.545195	0.599736	2.45493	27	0.563377	1	0.9	1	16.2426	1.14121	6.52449	5.39054	12.4916
	627	72	350	10.2595	0.603499	0.0304799	0.558621	0.651558	5.87197	0.587197	0.0220743	0.558621	0.634748	0.688807	17	0.691956	1	0.68	1	12.4853	1.17473	5.60812	4.04872	-45
	628	96.25	349.75	7.59327	0.632772	0.0533374	0.55086	0.720612	6.92998	0.629998	0.055025	0.55086	0.720612	0.453698	12	0.612372	0.75	0.6	2	11.6569	0.941325	5.16398	4.08248	71.5651
	629	120.25	350	2.55525	0.638813	0.0328686	0.598015	0.678338	2.55525	0.638813	0.0328686	0.598015	0.678338	0.185309	4	0.731925	1	0.666667	1	4.82843	1.47968	3.05505	2.08167	90
	630	145.643	349.714	9.25126	0.660804	0.0575385	0.562964	0.763085	7.11101	0.646455	0.0518727	0.562964	0.717938	0.641605	14	0.635845	0.777778	0.583333	2	10.8284	1.25743	5.51096	4.25345	7.71108
	631	170.333	350	4.04915	0.674858	0.0609684	0.599417	0.742317	4.04915	0.674858	0.0609684	0.599417	0.742317	0.762144	6	0.614357	0.666667	0.5	2	6.24264	1.43737	4.12101	3.25159	-28.155
	632	195.615	349.615	8.67126	0.66702	0.0631853	0.553937	0.785016	5.7341	0.637123	0.0441064	0.553937	0.68481	1.16184	13	0.50579	1	0.8125	1	10.2426	1.29246	4.47037	3.8564	-45
	633	220.5	350	2.54647	0.636617	0.0407366	0.582984	0.671899	2.54647	0.636617	0.0407366	0.582984	0.671899	0.078912	4	0.83205	0.666667	0.666667	2	2	5.58505	4.16333	2.3094	90
	634	245.667	349.5	4.02295	0.670491	0.0760811	0.585907	0.78011	4.02295	0.670491	0.0760811	0.585907	0.78011	0.786882	6	0.833333	1	0.75	1	6.82843	1.2303	4	2.21108	90
	635	271.125	349.875	5.24829	0.656037	0.0551711	0.564136	0.736831	4.51146	0.644495	0.0480395	0.564136	0.70169	1.07451	8	0.580948	1	0.888889	1	7.41421	1.41995	3.65148	2.97209	-45
	636	296.5	349.5	7.46663	0.622219	0.0611041	0.542472	0.750255	4.84076	0.605095	0.0499374	0.542472	0.672634	0.849649	12	0	1	0.75	1	9.65685	1.3278	4	4	0
	637	321.867	349.533	9.21423	0.614282	0.070247	0.517789	0.74772	5.92756	0.592756	0.0540166	0.517789	0.660019	1.00248	15	0.46188	0.9375	0.75	1	11.6569	1.17666	4.76095	4.22269	-14.0362
	638	347.063	349.125	9.65897	0.603685	0.0827106	0.493947	0.754964	6.21419	0.564927	0.0516999	0.493947	0.683756	0.660033	16	0.595722	0.888889	0.64	1	13.0711	1.01549	5.25062	4.21725	77.1267
	639	372.667	349.733	8.66857	0.577905	0.0511755	0.524679	0.676962	5.80043	0.580043	0.0544533	0.524679	0.676962	1.31679	15	0.537216	1	0.75	1	11.6569	1.17666	4.9155	4.14595	-5.88414
	640	397	349.714	4.22307	0.603295	0.0532641	0.531115	0.663716	3.56372	0.593953	0.0516848	0.531115	0.663716	0.638422	7	0.353094	1	0.777778	1	6.82843	1.43535	3.23669	3.02821	0
	641	422.5	349.286	8.3036	0.593115	0.051897	0.51875	0.700615	5.76122	0.576122	0.0406847	0.51875	0.632021	1.4981	14	0.196396	1	0.875	1	10.8284	1.25743	4.36436	4.27936	0
	642	455.623	342.574	32.2147	0.52811	0.00833466	0.515097	0.552918	15.2733	0.526665	0.00951794	0.515097	0.552918	2.72443	61	0.406429	0.884058	0.7625	2	25.6569	1.07875	9.88417	9.03099	-68.2233
	643	477.452	352.935	16.7967	0.54183	0.0421866	0.508245	0.67239	13.9619	0.536995	0.0372012	0.508245	0.669339	4.91894	31	0.97494	0.469697	0.215278	4	11.4142	2.52774	20.6456	4.59298	-41.1267
	644	498.333	349.667	1.74279	0.580932	0.049238	0.542696	0.63649	1.74279	0.580932	0.049238	0.542696	0.63649	0.572993	3	0.730297	1	0.75	1	3.41421	1.93475	2.58199	1.76383	-45
	645	525	350	0.41378	0.41378	0	0.41378	0.41378	0.41378	0.41378	0	0.41378	0.41378	0.82904	1	0	1	1	1	0	12.5664	1.1547	1.1547	0
	646	549.3	349.3	5.67489	0.567489	0.0605266	0.507898	0.702166	3.94713	0.563876	0.06421	0.507898	0.702166	0.190168	10	0.592258	1	0.625	1	9.07107	1.23896	4.16333	3.3546	45
	647	574.333	349.111	5.2928	0.588089	0.0541488	0.525352	0.684369	4.12209	0.58887	0.0588379	0.525352	0.684369	0.94402	9	0.665812	1	0.75	1	8.24264	1.32392	4.05369	3.02454	20.3006
	648	599.75	349.417	6.97224	0.58102	0.0513804	0.511111	0.700305	5.08741	0.565268	0.0364387	0.511111	0.631076	1.21093	12	0.625163	1	0.75	1	10.2426	1.19304	4.56647	3.56411	57.9332
	649	625	350	0.422282	0.422282	0	0.422282	0.422282	0.422282	0.422282	0	0.422282	0.422282	0.817017	1	0	1	1	1	0	12.5664	1.1547	1.1547	0
	650	650.3	349.3	5.87828	0.587828	0.0527971	0.534072	0.690589	4.03967	0.577095	0.0453797	0.534072	0.660324	0.102505	10	0.592258	1	0.625	1	9.07107	1.23896	4.16333	3.3546	45
	651	675.333	349.333	1.77984	0.593279	0.0374715	0.550051	0.61651	1.77984	0.593279	0.0374715	0.550051	0.61651	0.261891	3	0.730297	1	0.75	1	3.41421	1.93475	2.58199	1.76383	45
	652	700	350	0.411538	0.411538	0	0.411538	0.411538	0.411538	0.411538	0	0.411538	0.411538	0.832211	1	0	1	1	1	0	12.5664	1.1547	1.1547	0
	653	725.8	350	5.76485	0.576485	0.034921	0.5264	0.634835	4.52827	0.566034	0.0294201	0.5264	0.605974	1.50694	10	0.587408	1	0.833333	1	8.82843	1.30089	4.08575	3.30656	0
	654	751.158	349.474	11.0381	0.580954	0.0452286	0.537234	0.708046	6.87135	0.572613	0.0345194	0.537234	0.62438	1.39153	19	0.744879	1	0.791667	1	13.6569	1.11143	6.1273	4.08813	18.4349
	655	775.667	349.733	8.48757	0.565838	0.0391041	0.512513	0.63888	5.66756	0.566756	0.0438971	0.512513	0.63888	1.38219	15	0.537216	1	0.75	1	11.6569	1.17666	4.9155	4.14595	-5.88414
	656	801.143	349.571	7.93316	0.566654	0.0417754	0.523717	0.659268	6.7945	0.566209	0.0452459	0.523717	0.659268	1.00243	14	0.592352	0.777778	0.7	2	12.2426	1.0032	5.36129	4.31948	-30.4727
	657	826.813	349.5	9.28295	0.580184	0.0464329	0.532991	0.681376	6.35961	0.578146	0.0483381	0.532991	0.681376	1.36233	16	0.684169	0.941176	0.8	1	12.2426	1.14652	5.42614	3.95741	20.3852
	658	851.917	349.583	6.87607	0.573006	0.0405592	0.51874	0.672708	5.76806	0.576806	0.0435983	0.51874	0.672708	0.195808	12	0.583615	0.8	0.6	2	11.0711	1.0349	5.0575	4.10684	-26.1266
	659	876.154	349.692	7.9203	0.609254	0.054628	0.544295	0.70062	6.00067	0.600067	0.0527409	0.544295	0.685396	0.311119	13	0.595275	0.8125	0.541667	2	10.2426	1.29246	5.08903	4.08915	10.9007
	660	901.125	350.125	4.88804	0.611005	0.0219513	0.573297	0.631854	4.88804	0.611005	0.0219513	0.573297	0.631854	0.359152	8	0.765342	0.727273	0.666667	2	6	2.05165	4.91516	3.16352	-16.0027
	661	927.3	350.4	6.04938	0.604938	0.0553572	0.547122	0.721473	6.04938	0.604938	0.0553572	0.547122	0.721473	0.564969	10	0.627332	0.714286	0.5	2	0	125.664	4.90608	3.82061	-7.83976
	662	952.167	349.722	11.1801	0.621115	0.0702055	0.54769	0.817283	6.45165	0.586514	0.0294548	0.54769	0.654741	0.830934	18	0.573185	1	0.72	1	13.0711	1.14243	5.41372	4.43614	-31.5861
	663	976.875	350.125	4.98224	0.62278	0.0365049	0.573111	0.671388	4.3459	0.620843	0.0389832	0.573111	0.671388	1.1576	8	0.580948	1	0.888889	1	7.41421	1.41995	3.65148	2.97209	-45
	664	1002	350	0.647433	0.647433	0	0.647433	0.647433	0.647433	0.647433	0	0.647433	0.647433	0.498605	1	0	1	1	1	0	12.5664	1.1547	1.1547	0
	665	1027.36	350.091	7.16616	0.651469	0.0688058	0.590241	0.773162	5.68255	0.631394	0.0563769	0.590241	0.749415	1.39609	11	0.68469	1	0.916667	1	9.41421	1.27453	4.49691	3.2775	-15.0707
	666	1053	350	6.06891	0.674323	0.0645703	0.597454	0.806669	5.26224	0.65778	0.0441582	0.597454	0.72638	1.36806	9	0	1	1	1	8	1.39626	3.4641	3.4641	0
	667	1075.8	350.636	41.6174	0.756681	0.124726	0.546486	0.937641	13.1489	0.626137	0.0514849	0.546486	0.736346	0.787456	55	0.607747	0.982143	0.763889	1	24.7279	1.04415	9.47002	7.52043	35.7652
	668	1101.77	349.692	16.6512	0.64043	0.0388063	0.579912	0.741476	8.72139	0.622956	0.0317431	0.579912	0.69499	1.22279	26	0.392073	0.962963	0.722222	1	16.4853	1.06866	6.12317	5.63291	-7.13226
	669	1126.79	349.915	28.4786	0.605928	0.0644934	0.524664	0.765656	13.0052	0.565444	0.0360637	0.524664	0.646566	2.75285	47	0.471685	0.94	0.839286	2	23.6569	0.971477	8.47875	7.47628	-15.5709
	670	1152.55	351.891	48.8084	0.530527	0.0629957	0.444759	0.700593	21.3727	0.485743	0.0149295	0.444759	0.524152	1.66674	92	0.831369	0.741935	0.442308	4	0	1156.11	16.0596	8.92467	-32.9109
	671	1176.99	352.16	93.9709	0.519176	0.0630711	0.460056	0.732109	46.8076	0.503308	0.0507608	0.460056	0.675276	3.5486	181	0.805958	0.811659	0.560372	5	26.4853	3.01084	24.113	14.2743	-56.8429
	672	1197.53	352.692	59.4014	0.495012	0.0566689	0.442485	0.685636	27.5596	0.467111	0.0165643	0.442649	0.501474	3.93098	120	0.943205	0.560748	0.33241	4	24.4853	2.32173	30.8106	10.2356	45.6049
	673	26.9	372.05	110.575	0.789822	0.166895	0.449812	0.99712	22.2849	0.571408	0.0966435	0.449812	0.813984	1.64524	140	0.149532	0.952381	0.828402	2	42.1421	0.945224	13.519	13.367	21.7351
	674	48	375.667	10.5456	0.585865	0.0325912	0.538827	0.660817	6.82834	0.569028	0.0199514	0.538827	0.616104	2.29331	18	0.598506	1	0.9	1	12.8284	1.18287	5.4569	4.37163	0
	675	71.7857	375.357	8.56789	0.611992	0.0358127	0.560392	0.683467	5.36213	0.595792	0.0265505	0.560392	0.63908	0.423598	14	0.611429	1	0.7	1	11.0711	1.20739	4.88141	3.86266	24.3576
	676	96	375.286	4.38738	0.626769	0.033519	0.595877	0.690577	4.38738	0.626769	0.033519	0.595877	0.690577	0.319399	7	0.844579	0.777778	0.583333	2	5.41421	2.13807	5.0919	2.72636	-66.0688
	677	120.5	375	3.77381	0.628968	0.0346481	0.592005	0.69026	3.77381	0.628968	0.0346481	0.592005	0.69026	1.35388	6	0.745356	1	1	1	6	1.53874	3.4641	2.3094	90
	678	145.2	375.5	6.54447	0.654447	0.045616	0.588037	0.731506	5.09742	0.637178	0.0308702	0.588037	0.677848	1.24691	10	0.657536	1	0.833333	1	8.82843	1.30089	4.25833	3.20832	90
	679	170.286	375	4.81647	0.688068	0.0411608	0.619512	0.75792	4.05856	0.676426	0.0299092	0.619512	0.703365	0.708613	7	0.353094	1	0.777778	1	6.82843	1.43535	3.23669	3.02821	90
	680	195.125	375.125	5.23481	0.654351	0.0455221	0.583421	0.714123	4.5348	0.647829	0.0449515	0.583421	0.714123	1.24869	8	0.580948	1	0.888889	1	7.41421	1.41995	3.65148	2.97209	45
	681	221	374.8	6.40478	0.640478	0.0554394	0.555854	0.716585	5.06142	0.632678	0.0582669	0.555854	0.716585	1.23901	10	0.587408	1	0.833333	1	8.82843	1.30089	4.08575	3.30656	90
	682	246	374.8	6.59891	0.659891	0.0668039	0.579367	0.754709	5.16471	0.645589	0.0652824	0.579367	0.754709	1.15914	10	0.587408	1	0.833333	1	8.82843	1.30089	4.08575	3.30656	90
	683	271.5	374.714	8.74871	0.624908	0.0691945	0.5221	0.754421	6.05728	0.605728	0.0627853	0.5221	0.689725	1.70719	14	0.196396	1	0.875	1	10.8284	1.25743	4.36436	4.27936	0
	684	296.286	375	4.48375	0.640536	0.056667	0.557774	0.725556	3.7582	0.626366	0.0465483	0.557774	0.693686	0.906424	7	0.353094	1	0.777778	1	6.82843	1.43535	3.23669	3.02821	90
	685	325	375	0.427065	0.427065	0	0.427065	0.427065	0.427065	0.427065	0	0.427065	0.427065	0.810252	1	0	1	1	1	0	12.5664	1.1547	1.1547	0
	686	347.778	374.5	10.4383	0.579907	0.0605441	0.516561	0.714026	6.91935	0.576613	0.0554039	0.526045	0.69816	1.9474	18	0.570424	1	0.9	1	12.8284	1.18287	5.38402	4.42217	0
	687	377.404	367.638	26.0209	0.553636	0.0374812	0.51063	0.721026	19.8811	0.552252	0.041677	0.51063	0.721026	3.46259	47	0.798532	0.474747	0.326389	4	6	12.0535	15.4236	9.28429	42.7818
	688	399.222	375.444	5.06296	0.562551	0.0461593	0.517673	0.646639	5.06296	0.562551	0.0461593	0.517673	0.646639	5.97258	9	0.975485	0.272727	0.107143	3	0	113.097	15.257	3.35754	-20.0402
	689	433.862	370.138	16.0401	0.553107	0.0145689	0.523387	0.584293	14.3653	0.552511	0.0150711	0.523387	0.584293	0.607955	29	0.89017	0.630435	0.527273	5	12	2.15636	11.4256	5.20581	80.8458
	690	454.699	376.667	65.8611	0.535456	0.0327782	0.495594	0.739224	35.4984	0.537855	0.0366687	0.495594	0.739224	0.476526	123	0.615751	0.654255	0.462406	6	10.8284	11.0474	17.1192	13.4889	-78.9514
	691	469.448	371.024	67.2589	0.538071	0.0267422	0.494854	0.651442	21.39	0.53475	0.0239908	0.503245	0.579428	3.55477	125	0.570969	0.661376	0.434028	2	44.6274	0.754515	15.1575	12.4438	-64.6115
	692	498	375	5.14312	0.571458	0.0442902	0.514334	0.626487	4.54728	0.56841	0.0463281	0.514334	0.626487	1.81906	9	0	1	1	1	8	1.39626	3.4641	3.4641	0
	693	523.5	374.5	2.30864	0.577159	0.0670869	0.525042	0.675451	2.30864	0.577159	0.0670869	0.525042	0.675451	1.19395	4	0	1	1	1	4	2.01062	2.3094	2.3094	0
	694	549	374.8	5.85753	0.585753	0.0527423	0.527732	0.697247	4.67723	0.584653	0.0568625	0.527732	0.697247	1.49449	10	0.587408	1	0.833333	1	8.82843	1.30089	4.08575	3.30656	90
	695	574	374.667	3.49251	0.582085	0.0484167	0.525974	0.658395	3.49251	0.582085	0.0484167	0.525974	0.658395	0.71495	6	0.69843	0.75	0.5	2	5.41421	1.83263	4.26875	3.05505	18.4349
	696	599.167	374.833	3.5564	0.592733	0.0486721	0.535585	0.669753	2.88664	0.577329	0.0343739	0.535585	0.623925	0.470193	6	0.632456	1	0.666667	1	6.24264	1.43737	3.33333	2.58199	45
	697	624.333	375	3.51338	0.585564	0.0499328	0.526856	0.636757	3.51338	0.585564	0.0499328	0.526856	0.636757	0.374965	6	0.614357	0.666667	0.5	2	6.24264	1.43737	4.12101	3.25159	28.155
	698	650.143	374.143	4.0065	0.572358	0.0239346	0.547751	0.61327	4.0065	0.572358	0.0239346	0.547751	0.61327	0.332471	7	0.732883	0.7	0.583333	2	6.82843	1.43535	4.48622	3.05222	57.5084
	699	675	375	5.25052	0.583392	0.0492246	0.525793	0.654711	4.62545	0.578182	0.0499001	0.525793	0.654711	1.76188	9	0	1	1	1	8	1.39626	3.4641	3.4641	0
	700	700.5	374.5	6.99861	0.583218	0.0481644	0.533256	0.691562	4.56808	0.57101	0.0412496	0.533256	0.660948	1.04819	12	0	1	0.75	1	9.65685	1.3278	4	4	0
	701	725	375	5.30463	0.589404	0.0551674	0.52652	0.684761	4.70155	0.587694	0.058721	0.52652	0.684761	1.71688	9	0	1	1	1	8	1.39626	3.4641	3.4641	0
	702	750.871	374.71	20.0019	0.645222	0.0715471	0.51095	0.782498	8.88953	0.592635	0.0390258	0.51095	0.642445	1.34509	31	0.59831	1	0.738095	1	17.8995	1.09061	7.11464	5.70071	19.741
	703	776.071	374.857	8.11051	0.579322	0.0519461	0.530695	0.69592	5.77191	0.577191	0.0585546	0.530695	0.69592	1.28395	14	0.780855	1	0.7	1	11.6569	1.09821	5.51326	3.4442	23.1246
	704	801.613	374.516	20.4409	0.659383	0.100447	0.463454	0.81026	12.3424	0.617121	0.0962008	0.463454	0.798886	0.354861	31	0.57894	0.815789	0.645833	3	20.4853	0.843897	7.55812	6.16267	-8.1301
	705	826.375	375.125	9.24333	0.577708	0.0318312	0.533705	0.638879	5.67989	0.567989	0.0320469	0.533705	0.63775	0.971226	16	0.327327	1	0.64	1	12.4853	1.10563	4.83046	4.56435	18.4349
	706	851.412	375.471	10.0074	0.588669	0.0452968	0.52644	0.6812	8.01131	0.572236	0.0283445	0.52644	0.626425	0.504423	17	0.644016	0.772727	0.566667	2	12.8284	1.11715	6.1249	4.68562	8.05671
	707	876.385	375.385	7.81625	0.60125	0.0550138	0.52604	0.706796	5.25854	0.584282	0.0465453	0.52604	0.68357	1.0794	13	0.50579	1	0.8125	1	10.2426	1.29246	4.47037	3.8564	-45
	708	901.3	375.7	6.05475	0.605475	0.0378155	0.558445	0.674639	4.13856	0.591223	0.0296688	0.558445	0.643523	0.347391	10	0.592258	1	0.625	1	9.07107	1.23896	4.16333	3.3546	-45
	709	926.615	375.615	7.91425	0.608788	0.0529734	0.55729	0.729256	5.29351	0.588168	0.0276219	0.55729	0.641201	1.4222	13	0.50579	1	0.8125	1	10.2426	1.29246	4.47037	3.8564	-45
	710	952.25	375.4	44.2138	0.736897	0.117498	0.507582	0.920552	14.3246	0.622809	0.0644704	0.507582	0.729607	1.74968	60	0.407804	1	0.833333	1	25.8995	1.04201	9.21291	8.41203	22.9401
	711	977	375.5	2.40898	0.602244	0.0215269	0.573334	0.623675	2.40898	0.602244	0.0215269	0.573334	0.623675	0.173981	4	0.83205	0.666667	0.666667	2	2	5.58505	4.16333	2.3094	0
	712	1002	375.6	3.16574	0.633149	0.0442337	0.595822	0.707471	3.16574	0.633149	0.0442337	0.595822	0.707471	0.26846	5	0.886507	0.714286	0.625	2	4	2.51327	4.60145	2.12916	-11.3099
	713	1028	375	1.34883	0.674413	0.0231021	0.658077	0.690749	1.34883	0.674413	0.0231021	0.658077	0.690749	0.153724	2	0.960769	0.666667	0.666667	2	0	25.1327	4.16333	1.1547	90
	714	1052.56	375.778	5.95713	0.661903	0.0741547	0.574798	0.804673	5.15246	0.644057	0.0548508	0.574798	0.721863	0.241159	9	0.552427	0.75	0.5625	2	0	113.097	4.49681	3.74837	-19.9028
	715	1077.27	375.067	9.83366	0.655577	0.0520366	0.58589	0.770993	6.27309	0.627309	0.0261897	0.58589	0.671565	0.544679	15	0.717299	1	0.75	1	11.6569	1.17666	5.38384	3.75127	-62.4512
	716	1102.14	375	13.7807	0.656226	0.0627958	0.556357	0.782784	8.12628	0.625099	0.035216	0.556357	0.683982	1.48621	21	0.533168	1	0.84	1	14.2426	1.13582	5.73523	4.85206	-38.9526
	717	1126.02	375.191	29.4974	0.627604	0.0585084	0.528649	0.744881	12.1912	0.580532	0.0362048	0.528649	0.656362	1.90241	47	0.552991	0.94	0.746032	1	23.8995	0.952635	8.66993	7.22368	-30.9988
	718	1148.91	376.018	32.2519	0.575927	0.0598094	0.493527	0.736805	16.8545	0.543694	0.049183	0.493527	0.733186	1.72214	56	0.818451	0.811594	0.666667	3	9.41421	6.48851	12.1289	6.96897	3.98492
	719	1173.94	376.205	69.1483	0.544475	0.0681175	0.46439	0.733472	42.6696	0.526785	0.0611907	0.46439	0.70128	3.37678	127	0.913225	0.658031	0.355742	6	13.6569	7.42903	24.3137	9.90679	-44.9062
	720	1196.93	375.472	87.9496	0.499714	0.0800151	0.393387	0.861748	54.4504	0.481862	0.0657765	0.393387	0.861748	4.87587	176	0.500934	0.555205	0.352	9	16.8284	6.95819	24.4007	21.1185	83.8566
	721	25.2963	400.333	15.3314	0.567828	0.0567623	0.496161	0.701886	8.03506	0.535671	0.0333851	0.496161	0.618495	1.44709	27	0.620194	0.931034	0.75	1	17.0711	1.03898	6.7481	5.29353	41.4731
	722	48.3333	400.875	14.1609	0.590037	0.0434326	0.542886	0.703231	7.32747	0.563651	0.0164533	0.542886	0.591855	1.51947	24	0.574718	1	0.8	1	15.0711	1.1677	6.1898	5.06543	19.6049
	723	71.5	400.5	7.40348	0.616956	0.0364485	0.564617	0.671299	4.83583	0.604478	0.0339977	0.564617	0.671299	0.829178	12	0	1	0.75	1	9.65685	1.3278	4	4	0
	724	100	400	0.535178	0.535178	0	0.535178	0.535178	0.535178	0.535178	0	0.535178	0.535178	0.657358	1	0	1	1	1	0	12.5664	1.1547	1.1547	0
	725	120.6	400.8	3.25341	0.650682	0.0524404	0.604409	0.719633	3.25341	0.650682	0.0524404	0.604409	0.719633	0.796176	5	0.765092	1	0.833333	1	5.41421	1.52719	3.30656	2.12916	-71.5651
	726	145.364	400.545	7.13694	0.648813	0.0525573	0.574824	0.734491	5.03211	0.629013	0.0372459	0.574824	0.678024	0.36247	11	0.478395	0.916667	0.6875	1	9.65685	1.21715	4.16333	3.65601	-71.5651
	727	170.286	400.643	9.18962	0.656401	0.0604653	0.55679	0.763749	7.02185	0.63835	0.0514717	0.55679	0.7199	1.32122	14	0.590032	0.933333	0.875	1	11.4142	1.14156	4.87886	3.93909	-54.4852
	728	195.615	400.615	8.30059	0.638507	0.0698644	0.527563	0.755236	5.43335	0.603705	0.0466638	0.527563	0.666885	1.33163	13	0.50579	1	0.8125	1	10.2426	1.29246	4.47037	3.8564	-45
	729	221.25	400.208	15.1515	0.631314	0.0848953	0.518439	0.79971	8.16484	0.583203	0.0438713	0.518439	0.653139	0.795168	24	0.392409	0.857143	0.571429	2	15.0711	1.1677	6.0829	5.59499	-20.028
	730	246.81	400.571	13.4925	0.642501	0.0816907	0.541853	0.822943	7.77537	0.598106	0.0476439	0.541853	0.691614	7.29146	21	0.9128	0.396226	0.14	2	13.6569	1.22842	12.5676	5.13272	-29.6671
	731	271	400.286	4.42658	0.632369	0.0651204	0.539685	0.722758	3.7658	0.627633	0.070003	0.539685	0.722758	0.952244	7	0.353094	1	0.777778	1	6.82843	1.43535	3.23669	3.02821	0
	732	297	400	6.77532	0.615938	0.0719022	0.536354	0.746356	4.84008	0.60501	0.0626447	0.536354	0.706727	0.802156	11	0.732334	1	0.733333	1	9.65685	1.21715	4.658	3.17185	0
	733	321.8	400	6.16364	0.616364	0.0862475	0.506576	0.752732	4.71677	0.589596	0.0722793	0.506576	0.683978	1.37677	10	0.587408	1	0.833333	1	8.82843	1.30089	4.08575	3.30656	0
	734	347.5	400.286	8.15145	0.582246	0.0743387	0.511894	0.711381	5.62066	0.562066	0.0615549	0.511894	0.687616	1.60733	14	0.196396	1	0.875	1	10.8284	1.25743	4.36436	4.27936	0
	735	372.625	399.938	9.18288	0.57393	0.0698018	0.505304	0.707395	6.62917	0.552431	0.0523149	0.505304	0.684357	0.416172	16	0.332007	0.761905	0.64	2	13.6569	0.935941	5.21295	4.91725	56.6778
	736	396.861	398.476	250.268	0.845501	0.162853	0.428942	0.996648	31.3938	0.581366	0.154278	0.428942	0.968588	1.12249	296	0.468511	0.976898	0.822222	1	61.4558	0.953576	20.7471	18.3292	73.6378
	737	425	400	0.393457	0.393457	0	0.393457	0.393457	0.393457	0.393457	0	0.393457	0.393457	0.857781	1	0	1	1	1	0	12.5664	1.1547	1.1547	0
	738	450.071	396.714	51.9008	0.5296	0.0192563	0.492756	0.631337	31.6739	0.527898	0.0228306	0.492756	0.631337	2.67319	98	0.745635	0.608696	0.4375	6	4	49.2602	16.9358	11.2852	17.0647
	739	472.833	400.167	3.51332	0.585553	0.0580795	0.501164	0.652094	2.88838	0.577677	0.0612473	0.501164	0.652094	0.503729	6	0.632456	1	0.666667	1	6.24264	1.43737	3.33333	2.58199	45
	740	498.5	400.286	8.00852	0.572037	0.0549148	0.516051	0.696323	5.57427	0.557427	0.0473278	0.516051	0.665644	1.61647	14	0.196396	1	0.875	1	10.8284	1.25743	4.36436	4.27936	0
	741	523.636	400.091	6.40039	0.581853	0.0592295	0.505468	0.698498	5.196	0.577334	0.0628346	0.505468	0.698498	1.91048	11	0.68469	1	0.916667	1	9.41421	1.27453	4.49691	3.2775	15.0707
	742	549.364	399.909	6.2949	0.572264	0.0600798	0.515178	0.670998	5.17808	0.575342	0.0654824	0.515178	0.670998	1.52811	11	0.68469	1	0.916667	1	9.41421	1.27453	4.49691	3.2775	15.0707
	743	574.333	400.333	1.69501	0.565005	0.0375749	0.530506	0.605041	1.69501	0.565005	0.0375749	0.530506	0.605041	0.458118	3	0.877943	0.75	0.5	2	0	37.6991	4.07825	1.95252	-16.845
	744	599.333	400.111	5.14696	0.571885	0.0554137	0.498561	0.657015	4.0179	0.573985	0.0628697	0.498561	0.657015	1.00343	9	0.665812	1	0.75	1	8.24264	1.32392	4.05369	3.02454	20.3006
	745	625	400	0.504013	0.504013	0	0.504013	0.504013	0.504013	0.504013	0	0.504013	0.504013	0.701432	1	0	1	1	1	0	12.5664	1.1547	1.1547	0
	746	650.125	400.375	4.49463	0.561829	0.054798	0.510822	0.67913	4.49463	0.561829	0.054798	0.510822	0.67913	0.430882	8	0.680939	0.8	0.5	2	0	100.531	4.57575	3.351	50.9443
	747	674.7	400.7	5.66073	0.566073	0.0491754	0.520326	0.661456	3.82361	0.54623	0.0227276	0.520326	0.575256	0.709467	10	0.592258	1	0.625	1	9.07107	1.23896	4.16333	3.3546	45
	748	700.125	400.125	4.63529	0.579411	0.0527601	0.519649	0.671311	4.04645	0.578064	0.0568385	0.519649	0.671311	1.55805	8	0.580948	1	0.888889	1	7.41421	1.41995	3.65148	2.97209	45
	749	725.769	400.231	7.30724	0.562095	0.0472283	0.51934	0.660324	5.00018	0.555575	0.0447807	0.51934	0.655786	0.264913	13	0.710198	0.928571	0.65	1	11.0711	1.12115	5.033	3.54324	19.7941
	750	750.833	400.083	6.85775	0.571479	0.0475721	0.520026	0.683534	5.18237	0.575819	0.0547578	0.520026	0.683534	1.42158	12	0.773769	1	0.8	1	10.2426	1.19304	5.02934	3.18593	9.41688
	751	776.3	400.3	5.60872	0.560872	0.0454036	0.512526	0.658906	3.91136	0.558765	0.0484005	0.512526	0.658906	0.17816	10	0.592258	1	0.625	1	9.07107	1.23896	4.16333	3.3546	45
	752	801.769	400.231	7.37851	0.567578	0.0405448	0.528353	0.650158	5.07715	0.564128	0.0378552	0.528353	0.643843	0.25526	13	0.710198	0.928571	0.65	1	11.0711	1.12115	5.033	3.54324	19.7941
	753	826.118	400.412	9.99323	0.587837	0.0520167	0.525261	0.688813	6.30781	0.573437	0.0439442	0.525261	0.670115	1.68291	17	0.610959	1	0.85	1	12.2426	1.21817	5.30899	4.20293	15.1716
	754	852	400.5	9.38464	0.58654	0.0434953	0.533973	0.6769	5.78336	0.578336	0.0360158	0.533973	0.639897	1.42525	16	0.561951	1	0.8	1	11.6569	1.2551	5.03322	4.16333	0
	755	876.3	400.7	5.92054	0.592054	0.041998	0.54362	0.657929	4.12113	0.588733	0.0444472	0.54362	0.657929	0.364389	10	0.592258	1	0.625	1	9.07107	1.23896	4.16333	3.3546	-45
	756	902.5	400.5	12.035	0.601752	0.0448951	0.530616	0.68577	7.19229	0.599357	0.043849	0.530616	0.675464	1.70455	20	0.717137	1	0.833333	1	13.6569	1.16993	6.1101	4.25833	0
	757	926.789	400.474	11.999	0.631527	0.0562733	0.538847	0.736788	8.10863	0.62374	0.0628159	0.538847	0.736788	1.38374	19	0.478614	0.95	0.76	1	14.2426	1.02764	5.47601	4.80808	-36.3671
	758	951.828	400.655	19.44	0.670345	0.0782108	0.551282	0.833537	10.5378	0.619872	0.0444448	0.551282	0.724227	0.65276	29	0.539595	0.878788	0.690476	2	18.4853	0.95983	6.99439	5.88875	3.83778
	759	976.8	401	6.4068	0.64068	0.0387228	0.589791	0.70687	5.01264	0.626581	0.0276502	0.589791	0.66643	1.20316	10	0.587408	1	0.833333	1	8.82843	1.30089	4.08575	3.30656	0
	760	1002	401	4.51488	0.644982	0.0367139	0.591097	0.683709	3.83117	0.638528	0.0356026	0.591097	0.680687	0.579753	7	0.779484	1	0.777778	1	6.82843	1.43535	3.87913	2.42997	-45
	761	1027	401	4.58016	0.654308	0.0428257	0.604203	0.707662	3.90955	0.651592	0.0462479	0.604203	0.707662	0.562822	7	0.779484	1	0.777778	1	6.82843	1.43535	3.87913	2.42997	-45
	762	1053.09	400.364	7.28912	0.662648	0.0630395	0.58305	0.766456	5.79005	0.643339	0.0508825	0.58305	0.719687	1.32098	11	0.68469	1	0.916667	1	9.41421	1.27453	4.49691	3.2775	-74.9293
	763	1077.3	400.7	6.59047	0.659047	0.0395761	0.611981	0.735221	4.54313	0.649019	0.0353529	0.611981	0.708286	0.283598	10	0.592258	1	0.625	1	9.07107	1.23896	4.16333	3.3546	-45
	764	1102.25	400.563	10.531	0.658185	0.0637527	0.583089	0.79487	6.9508	0.631891	0.0421695	0.583089	0.712776	1.19408	16	0.586269	1	0.8	1	12.2426	1.14652	5.13093	4.15665	-27.9903
	765	1126.18	400.643	18.143	0.647966	0.0548932	0.570408	0.803751	9.39745	0.626497	0.0363418	0.570408	0.686313	1.15182	28	0.54281	0.965517	0.777778	1	17.0711	1.07746	6.63047	5.56864	-64.5907
	766	1149.93	401.148	16.6541	0.616818	0.035823	0.555296	0.72398	12.2496	0.612482	0.0402215	0.555296	0.72398	0.194499	27	0.493727	0.771429	0.642857	3	15.6569	1.22289	7.38791	6.42465	-0.756204
	767	1174.5	401.792	28.2136	0.587784	0.0624188	0.496968	0.745406	10.6759	0.533794	0.0231257	0.496968	0.579211	2.76884	48	0.476244	1	0.857143	1	22.4853	1.0936	8.40635	7.39181	0
	768	1196.9	399.388	70.7924	0.528301	0.0677009	0.426332	0.769486	46.0875	0.506456	0.0547197	0.426332	0.673632	3.94461	134	0.865781	0.50566	0.338384	11	8.82843	17.432	26.8147	13.4187	-63.6559
	769	24.7368	425.632	11.2995	0.594712	0.0784099	0.486586	0.748478	6.64107	0.553422	0.0461052	0.486586	0.63904	0.893134	19	0.435664	0.95	0.76	1	13.6569	1.11143	5.33889	4.80559	17.496
	770	48.24	425.96	14.9211	0.596844	0.0559804	0.530287	0.726616	7.82291	0.558779	0.0176856	0.530287	0.582633	1.7586	25	0.633963	1	0.833333	1	15.6569	1.13231	6.50578	5.03133	27.0307
	771	71.3333	426.111	5.49726	0.610806	0.0251095	0.572605	0.650617	4.22955	0.604222	0.0227892	0.572605	0.630287	0.828663	9	0.665812	1	0.75	1	8.24264	1.32392	4.05369	3.02454	20.3006
	772	95.5	426	2.43313	0.608283	0.021459	0.582985	0.633265	2.43313	0.608283	0.021459	0.582985	0.633265	0.193397	4	0.83205	0.666667	0.666667	2	2	5.58505	4.16333	2.3094	90
	773	120.667	426.111	5.80163	0.644626	0.0476678	0.587473	0.723635	4.43641	0.633773	0.0430148	0.587473	0.699341	0.832641	9	0.665812	1	0.75	1	8.24264	1.32392	4.05369	3.02454	-20.3006
	774	145	426	5.79748	0.644164	0.042264	0.579565	0.70596	5.09152	0.63644	0.0377849	0.579565	0.689611	1.52685	9	0	1	1	1	8	1.39626	3.4641	3.4641	0
	775	170	425.714	4.49676	0.642394	0.0545556	0.57252	0.710619	3.7987	0.633117	0.0533727	0.57252	0.710619	0.505458	7	0.353094	1	0.777778	1	6.82843	1.43535	3.23669	3.02821	0
	776	195.588	425.647	10.7476	0.632214	0.0779389	0.523414	0.750396	8.6171	0.615507	0.0719895	0.523414	0.748557	0.0706571	17	0.264369	0.772727	0.68	2	14.2426	0.919472	5.26437	5.07707	-74.5181
	777	220.5	425.5	7.57471	0.631226	0.0838023	0.517827	0.780928	4.67883	0.584853	0.0485754	0.517827	0.653715	0.826658	12	0	1	0.75	1	9.65685	1.3278	4	4	0
	778	250	425	0.451131	0.451131	0	0.451131	0.451131	0.451131	0.451131	0	0.451131	0.451131	0.776218	1	0	1	1	1	0	12.5664	1.1547	1.1547	0
	779	275	425	0.439377	0.439377	0	0.439377	0.439377	0.439377	0.439377	0	0.439377	0.439377	0.79284	1	0	1	1	1	0	12.5664	1.1547	1.1547	0
	780	296.813	425.563	9.51357	0.594598	0.0577947	0.530893	0.715984	6.94763	0.57897	0.0480024	0.530893	0.654507	0.635253	16	0.658728	0.842105	0.666667	2	11.4142	1.30464	5.59598	4.21031	19.7003
	781	322.214	424.643	8.25823	0.589874	0.0831344	0.511599	0.743607	5.06285	0.562539	0.0590941	0.511599	0.647234	1.15296	14	0.611429	1	0.7	1	11.0711	1.20739	4.88141	3.86266	24.3576
	782	347.333	425.556	10.2737	0.570762	0.0564375	0.512466	0.688607	7.07191	0.543993	0.0281633	0.512466	0.610924	1.42479	18	0.687062	0.857143	0.75	2	13.6569	1.05293	6.07528	4.41429	-1.95025
	783	372.591	425.409	12.0005	0.545478	0.0713606	0.46253	0.710399	7.90506	0.527004	0.0627989	0.46253	0.670624	0.798783	22	0.483413	0.814815	0.611111	2	16.4853	0.904247	6.16486	5.39667	30.2863
	784	397.5	425.5	2.31914	0.579784	0.0355928	0.54414	0.629072	2.31914	0.579784	0.0355928	0.54414	0.629072	1.20857	4	0	1	1	1	4	2.01062	2.3094	2.3094	0
	785	422.5	425.5	6.76585	0.563821	0.0401388	0.511944	0.65305	4.36617	0.545772	0.023969	0.511944	0.57752	1.14605	12	0	1	0.75	1	9.65685	1.3278	4	4	0
	786	448.385	425.615	7.33103	0.563925	0.056673	0.514241	0.679478	5.07239	0.563599	0.057179	0.514241	0.679478	1.48275	13	0.50579	1	0.8125	1	10.2426	1.29246	4.47037	3.8564	45
	787	473.2	425	6.0584	0.60584	0.0737793	0.49328	0.722674	4.78018	0.597522	0.0678842	0.49328	0.684103	1.09663	10	0.587408	1	0.833333	1	8.82843	1.30089	4.08575	3.30656	0
	788	498.333	425.667	1.69585	0.565285	0.0772041	0.507926	0.653066	1.69585	0.565285	0.0772041	0.507926	0.653066	0.6003	3	0.730297	1	0.75	1	3.41421	1.93475	2.58199	1.76383	-45
	789	524	425	5.07005	0.563338	0.0502028	0.513434	0.677884	4.50699	0.563374	0.053669	0.513434	0.677884	1.86513	9	0	1	1	1	8	1.39626	3.4641	3.4641	0
	790	549	425.2	5.7119	0.57119	0.0513155	0.513818	0.673756	4.54313	0.567891	0.0558107	0.513818	0.673756	1.23804	10	0.587408	1	0.833333	1	8.82843	1.30089	4.08575	3.30656	90
	791	575	425	0.428804	0.428804	0	0.428804	0.428804	0.428804	0.428804	0	0.428804	0.428804	0.807794	1	0	1	1	1	0	12.5664	1.1547	1.1547	0
	792	599.5	425.5	2.44342	0.610856	0.0699666	0.524013	0.695234	2.44342	0.610856	0.0699666	0.524013	0.695234	1.09986	4	0	1	1	1	4	2.01062	2.3094	2.3094	0
	793	624.2	425.6	2.90876	0.581751	0.0598803	0.519213	0.657999	2.90876	0.581751	0.0598803	0.519213	0.657999	1.14452	5	0.765092	1	0.833333	1	5.41421	1.52719	3.30656	2.12916	18.4349
	794	650.22	425.22	27.2967	0.665772	0.102032	0.492789	0.865974	10.954	0.576528	0.0581127	0.492789	0.669416	2.39776	41	0.502186	1	0.836735	1	21.0711	1.05766	7.86264	6.7993	45
	795	675	425.286	3.93355	0.561936	0.0303276	0.527783	0.596216	3.35204	0.558673	0.0318485	0.527783	0.596216	1.21119	7	0.353094	1	0.777778	1	6.82843	1.43535	3.23669	3.02821	0
	796	699.833	426.167	3.46111	0.576852	0.0558962	0.508119	0.644093	2.88129	0.576258	0.0624727	0.508119	0.644093	0.483053	6	0.632456	1	0.666667	1	6.24264	1.43737	3.33333	2.58199	45
	797	725.688	425.125	9.411	0.588188	0.0453812	0.528506	0.706929	5.7277	0.57277	0.0300188	0.528506	0.642902	0.478636	16	0.370218	1	0.64	1	12.4853	1.10563	4.85184	4.50709	29.2326
	798	751.231	425.692	7.22069	0.555438	0.0304077	0.52485	0.628696	6.13638	0.557853	0.0326381	0.52485	0.628696	0.899923	13	0.646954	0.8125	0.65	2	0	163.363	5.38377	4.10528	27.9069
	799	776.214	425.643	8.0623	0.575879	0.0382252	0.538941	0.653242	5.10385	0.567094	0.0312984	0.538941	0.627284	1.14752	14	0.611429	1	0.7	1	11.0711	1.20739	4.88141	3.86266	24.3576
	800	800.833	426.167	3.41035	0.568392	0.0394527	0.512849	0.617491	2.84093	0.568187	0.0441059	0.512849	0.617491	0.504206	6	0.632456	1	0.666667	1	6.24264	1.43737	3.33333	2.58199	45
	801	826.5	425.5	7.98333	0.570238	0.0371727	0.533519	0.638843	5.70059	0.570059	0.0404841	0.533519	0.638843	1.73754	14	0.652071	1	0.875	1	10.8284	1.25743	4.91838	3.72891	45
	802	851.538	425.615	7.51743	0.578264	0.042242	0.52975	0.654224	5.73795	0.573795	0.044614	0.52975	0.654224	1.49575	13	0.724196	1	0.8125	1	10.8284	1.16761	5.04174	3.47675	39.2652
	803	876.3	425.7	5.80957	0.580957	0.0379574	0.526051	0.654635	4.06215	0.580308	0.0441777	0.526051	0.654635	0.39953	10	0.592258	1	0.625	1	9.07107	1.23896	4.16333	3.3546	-45
	804	901.965	425.439	39.9727	0.701276	0.121089	0.476155	0.892936	12.5015	0.568248	0.0576283	0.476155	0.672602	1.57308	57	0.440687	0.966102	0.791667	1	25.3137	1.03448	9.05493	8.12826	21.1964
	805	926.667	425.917	7.44317	0.620264	0.0378979	0.578399	0.696455	5.58347	0.620386	0.0439923	0.578399	0.696455	1.28289	12	0.571052	1	0.75	1	10.2426	1.19304	4.51422	3.70579	34.722
	806	952	426.5	3.76922	0.628203	0.0510926	0.569506	0.698937	3.76922	0.628203	0.0510926	0.569506	0.698937	1.30492	6	0.745356	1	1	1	6	1.53874	3.4641	2.3094	0
	807	977	426.5	3.90207	0.650344	0.0450181	0.594448	0.721063	3.90207	0.650344	0.0450181	0.594448	0.721063	1.22913	6	0.745356	1	1	1	6	1.53874	3.4641	2.3094	0
	808	1002	426.5	2.58431	0.646078	0.0482549	0.608215	0.713817	2.58431	0.646078	0.0482549	0.608215	0.713817	0.0176867	4	0.83205	0.666667	0.666667	2	2	5.58505	4.16333	2.3094	0
	809	1027.2	426.4	3.32944	0.665889	0.0368166	0.608396	0.702391	3.32944	0.665889	0.0368166	0.608396	0.702391	0.598584	5	0.765092	1	0.833333	1	5.41421	1.52719	3.30656	2.12916	-18.4349
	810	1052	426	3.86313	0.643855	0.0453438	0.603386	0.702442	3.86313	0.643855	0.0453438	0.603386	0.702442	0.909302	6	0.854474	0.75	0.5	2	5.41421	1.83263	4.80618	2.49678	-35.7825
	811	1077.14	426.714	4.71317	0.673311	0.0484054	0.61816	0.743348	4.71317	0.673311	0.0484054	0.61816	0.743348	0.485094	7	0.688972	1	0.777778	1	7.41421	1.24246	3.76358	2.7278	-30.4727
	812	1101.78	426.333	5.86378	0.651531	0.0391863	0.601178	0.71665	5.86378	0.651531	0.0391863	0.601178	0.71665	1.3997	9	0.894874	0.75	0.45	2	5.41421	2.74894	6.33317	2.82661	-29.0347
	813	1126.33	426.467	9.9911	0.666074	0.0512208	0.598265	0.780063	6.46995	0.646995	0.040406	0.598265	0.721957	0.832027	15	0.695895	1	0.75	1	11.6569	1.17666	5.27677	3.78948	-31.8526
	814	1149.95	426.476	13.6558	0.650277	0.0558498	0.569222	0.791888	8.36008	0.643083	0.061232	0.569222	0.791888	0.813445	21	0.67983	0.84	0.583333	2	14.4853	1.1005	6.43923	4.72234	-57.0694
	815	1174.11	426.864	27.2311	0.61889	0.0545173	0.532487	0.726264	12.6446	0.574756	0.0289429	0.532487	0.624239	2.36843	44	0.543957	0.916667	0.785714	2	23.0711	0.954271	8.45421	7.09403	-60.96
	816	1197.76	428.1	27.8586	0.557172	0.0808807	0.470841	0.810247	17.9058	0.526641	0.0529416	0.470841	0.714509	0.450291	50	0.905717	0.694444	0.510204	3	7.41421	8.87468	14.9138	6.32171	3.20217
	817	24.9091	451.091	12.5807	0.571851	0.0617984	0.501236	0.707324	6.95625	0.535096	0.0376893	0.501236	0.628152	2.30324	22	0.419131	1	0.88	1	14.2426	1.1899	5.62266	5.10496	45
	818	48.1724	451.103	17.0654	0.588464	0.0506705	0.534014	0.728253	8.30625	0.55375	0.0158199	0.534014	0.594122	2.41505	29	0.685325	1	0.828571	1	17.0711	1.11594	7.19677	5.24096	9.96858
	819	71.1429	451.143	4.30069	0.614385	0.0306884	0.563825	0.664412	4.30069	0.614385	0.0306884	0.563825	0.664412	0.302223	7	0.520729	0.7	0.583333	2	6.82843	1.43535	4.12674	3.52309	4.06505
	820	95.8	451	6.22421	0.622421	0.0402479	0.572389	0.681745	4.87915	0.609894	0.0340837	0.572389	0.673007	1.29041	10	0.587408	1	0.833333	1	8.82843	1.30089	4.08575	3.30656	0
	821	120.75	451.438	10.1145	0.632154	0.0463	0.556201	0.702611	6.82277	0.620252	0.0477198	0.556201	0.702611	0.979008	16	0.586269	0.941176	0.8	1	12.2426	1.14652	5.13093	4.15665	-27.9903
	822	146.2	450.35	28.1714	0.704284	0.0998523	0.542246	0.88383	12.0624	0.634865	0.0594798	0.542246	0.762759	1.29261	40	0.640437	0.97561	0.833333	1	21.0711	1.03187	8.27505	6.35533	16.1887
	823	170.231	451.231	8.22764	0.632895	0.0611672	0.555173	0.75325	5.60144	0.622382	0.0680785	0.555173	0.75325	0.371258	13	0.710198	0.928571	0.65	1	11.0711	1.12115	5.033	3.54324	-70.2059
	824	195.364	451.091	7.04213	0.640194	0.0670091	0.543253	0.741868	5.63876	0.626529	0.0661544	0.543253	0.741868	1.57501	11	0.749488	0.6875	0.458333	2	8.82843	1.43098	5.80212	3.84111	21.0829
	825	220	451	5.66146	0.629052	0.0642835	0.53598	0.709695	4.96097	0.620122	0.0624701	0.53598	0.709695	1.59754	9	0	1	1	1	8	1.39626	3.4641	3.4641	0
	826	246.333	450.875	14.1996	0.591648	0.0761569	0.501074	0.786281	7.37405	0.567234	0.0470758	0.502598	0.672536	1.53189	24	0.574718	1	0.8	1	15.0711	1.1677	6.1898	5.06543	19.6049
	827	271.5	451	15.0374	0.578363	0.0648719	0.506182	0.764591	7.59322	0.542373	0.0214412	0.506182	0.588855	2.36718	26	0.534867	1	0.866667	1	15.6569	1.1776	6.30832	5.33013	0
	828	296.882	450.588	9.81883	0.577578	0.0696369	0.504226	0.728254	6.39698	0.581544	0.0715486	0.504226	0.728254	1.86189	17	0.610959	1	0.85	1	12.2426	1.21817	5.30899	4.20293	15.1716
	829	321.111	450.333	5.37709	0.597454	0.0887049	0.491316	0.714207	3.96263	0.56609	0.0728735	0.491316	0.678658	1.01657	9	0.665812	1	0.75	1	8.24264	1.32392	4.05369	3.02454	69.6994
	830	349.307	452.041	415.535	0.862106	0.156857	0.413094	0.996578	45.1728	0.6274	0.198542	0.413094	0.988575	2.33067	482	0.344106	0.989733	0.873188	1	79.4558	0.935711	25.7616	24.1883	78.7978
	831	372	450.8	5.58155	0.558155	0.0576323	0.48928	0.653476	4.47134	0.558917	0.0642407	0.48928	0.653476	1.64631	10	0.587408	1	0.833333	1	8.82843	1.30089	4.08575	3.30656	90
	832	397.727	450.455	6.08089	0.552808	0.0763792	0.482221	0.730475	5.46926	0.546926	0.07784	0.482221	0.730475	0.930086	11	0.469838	0.785714	0.6875	2	0	138.23	4.67569	4.12747	49.7312
	833	423.421	450.421	10.9885	0.578342	0.0440045	0.526848	0.687934	6.89894	0.574912	0.0330258	0.526848	0.613021	1.45878	19	0.741885	0.95	0.791667	1	13.6569	1.11143	6.11789	4.10221	5.58244
	834	447.5	451.5	2.36391	0.590977	0.0509219	0.542807	0.642971	2.36391	0.590977	0.0509219	0.542807	0.642971	1.1785	4	0	1	1	1	4	2.01062	2.3094	2.3094	0
	835	472.875	451.125	4.61565	0.576957	0.0551867	0.512386	0.645342	4.0361	0.576585	0.0595977	0.512386	0.645342	1.3802	8	0.580948	1	0.888889	1	7.41421	1.41995	3.65148	2.97209	-45
	836	498.364	450.909	6.26065	0.56915	0.0617751	0.497241	0.677944	5.0611	0.562344	0.0619268	0.497241	0.677944	1.55536	11	0.68469	1	0.916667	1	9.41421	1.27453	4.49691	3.2775	15.0707
	837	523.286	450.5	8.40526	0.600375	0.087136	0.476721	0.781774	5.72552	0.572552	0.0740681	0.476721	0.693736	1.4872	14	0.196396	1	0.875	1	10.8284	1.25743	4.36436	4.27936	90
	838	550	450	0.410228	0.410228	0	0.410228	0.410228	0.410228	0.410228	0	0.410228	0.410228	0.834064	1	0	1	1	1	0	12.5664	1.1547	1.1547	0
	839	574	450.714	4.02705	0.575292	0.0666481	0.500507	0.672077	3.39126	0.56521	0.0669069	0.500507	0.672077	0.719281	7	0.353094	1	0.777778	1	6.82843	1.43535	3.23669	3.02821	0
	840	599.5	450.5	6.91495	0.576246	0.0525478	0.511575	0.680438	4.50159	0.562699	0.0437193	0.511575	0.638266	1.09143	12	0	1	0.75	1	9.65685	1.3278	4	4	0
	841	624.615	450.385	7.49794	0.576765	0.0491059	0.512425	0.69572	5.01881	0.557645	0.031268	0.512425	0.603468	1.44336	13	0.50579	1	0.8125	1	10.2426	1.29246	4.47037	3.8564	45
	842	650	451	4.31075	0.538844	0.0205719	0.521542	0.573524	4.31075	0.538844	0.0205719	0.521542	0.573524	0.853071	8	0.558096	0.8	0.666667	2	0	100.531	4.26166	3.53623	22.5
	843	675.176	450.941	10.0157	0.589161	0.0807113	0.483955	0.737335	6.11876	0.556251	0.0709688	0.483955	0.737335	1.02558	17	0.562347	0.944444	0.68	1	13.0711	1.07896	5.29958	4.38223	27.0651
	844	700.364	450.909	6.13693	0.557903	0.0449272	0.508872	0.620306	4.98007	0.553341	0.0457685	0.508872	0.620306	1.57671	11	0.68469	1	0.916667	1	9.41421	1.27453	4.49691	3.2775	15.0707
	845	725	451	0.603082	0.603082	0	0.603082	0.603082	0.603082	0.603082	0	0.603082	0.603082	0.561327	1	0	1	1	1	0	12.5664	1.1547	1.1547	0
	846	751	451	7.44297	0.572536	0.0442961	0.529933	0.666842	5.70836	0.570836	0.0473223	0.529933	0.666842	1.72191	13	0.817193	1	0.866667	1	10.8284	1.16761	5.45139	3.14199	14.8724
	847	775.875	451.125	4.60169	0.575211	0.0384936	0.52847	0.625951	4.02373	0.574818	0.0415605	0.52847	0.625951	1.36496	8	0.580948	1	0.888889	1	7.41421	1.41995	3.65148	2.97209	-45
	848	800	450	0.419123	0.419123	0	0.419123	0.419123	0.419123	0.419123	0	0.419123	0.419123	0.821483	1	0	1	1	1	0	12.5664	1.1547	1.1547	0
	849	826.714	450.857	8.16502	0.583216	0.0431824	0.524308	0.677538	5.84521	0.584521	0.0515282	0.524308	0.677538	1.12741	14	0.64629	1	0.7	1	11.6569	1.09821	5.02103	3.8315	3.56251
	850	851.125	451.125	4.68987	0.586233	0.0482979	0.529723	0.674689	4.07185	0.581693	0.0502904	0.529723	0.674689	1.52749	8	0.580948	1	0.888889	1	7.41421	1.41995	3.65148	2.97209	45
	851	876.81	450.905	12.3918	0.590086	0.0469346	0.510687	0.709101	6.82453	0.568711	0.0348394	0.510687	0.653437	1.15768	21	0.533717	0.954545	0.7	1	14.4853	1.1005	5.75462	4.86647	11.3099
	852	901.667	451.111	5.26934	0.585482	0.0273545	0.542481	0.63693	4.08679	0.583826	0.0312942	0.542481	0.63693	1.06887	9	0.665812	1	0.75	1	8.24264	1.32392	4.05369	3.02454	-20.3006
	853	927.125	451.875	5.01862	0.627328	0.0499297	0.552422	0.712481	4.30614	0.615163	0.0390808	0.552422	0.666842	1.14489	8	0.580948	1	0.888889	1	7.41421	1.41995	3.65148	2.97209	-45
	854	952	451.286	4.46464	0.637806	0.0393947	0.593445	0.700638	3.85019	0.641699	0.0416535	0.593445	0.700638	0.869887	7	0.353094	1	0.777778	1	6.82843	1.43535	3.23669	3.02821	0
	855	975	450	0.50908	0.50908	0	0.50908	0.50908	0.50908	0.50908	0	0.50908	0.50908	0.694266	1	0	1	1	1	0	12.5664	1.1547	1.1547	0
	856	1002.17	452.167	3.89909	0.649848	0.0302148	0.59504	0.678437	3.22207	0.644415	0.030328	0.59504	0.678437	0.372507	6	0.632456	1	0.666667	1	6.24264	1.43737	3.33333	2.58199	-45
	857	1027.83	451.833	4.13184	0.68864	0.0628956	0.629721	0.797983	3.33386	0.666772	0.0368522	0.629721	0.721257	0.211492	6	0.632456	1	0.666667	1	6.24264	1.43737	3.33333	2.58199	-45
	858	1052.71	452	4.78283	0.683261	0.0547829	0.62343	0.785042	3.99778	0.666297	0.0344119	0.62343	0.718567	0.333157	7	0.353094	1	0.777778	1	6.82843	1.43535	3.23669	3.02821	90
	859	1076.73	451.727	7.29634	0.663304	0.0495304	0.596181	0.754601	5.90687	0.656319	0.0432286	0.596181	0.719142	0.559468	11	0.66755	0.916667	0.6875	1	10.2426	1.09362	4.55756	3.3934	-45
	860	1102.5	451.5	9.35831	0.668451	0.065828	0.577676	0.793583	6.41293	0.641293	0.0530841	0.577676	0.749788	1.18848	14	0.652071	1	0.875	1	10.8284	1.25743	4.91838	3.72891	-45
	861	1126.42	451.684	12.545	0.660265	0.0382322	0.608319	0.733615	7.81472	0.651227	0.0384471	0.608319	0.726099	1.29463	19	0.763324	1	0.791667	1	13.6569	1.11143	6.2575	4.04245	-16.8759
	862	1150.29	452.294	11.537	0.678649	0.0489731	0.602786	0.793252	8.63495	0.664227	0.0371533	0.602786	0.732966	0.530065	17	0.77059	0.809524	0.566667	2	14.4853	0.890883	6.53939	4.16776	-34.1225
	863	1174.17	452.217	14.3414	0.623538	0.0318155	0.574546	0.699412	9.32163	0.621442	0.0384456	0.574546	0.699412	0.218094	23	0.478305	0.821429	0.638889	2	16.4853	0.94535	6.17389	5.42187	-51.0057
	864	1198.39	452.868	22.9217	0.603203	0.0516636	0.534718	0.734586	10.1936	0.566313	0.0264982	0.534718	0.643459	0.915311	38	0.674437	0.926829	0.678571	1	21.3137	0.959069	8.24977	6.09107	7.91354
	865	24.6667	476.467	8.47603	0.565068	0.0496429	0.485181	0.643905	5.37168	0.537168	0.0302915	0.485181	0.58934	1.14476	15	0.695895	1	0.75	1	11.6569	1.17666	5.27677	3.78948	31.8526
	866	47.5	477	14.9101	0.573467	0.0358835	0.526424	0.670113	7.73451	0.552465	0.0192928	0.526424	0.585193	2.36494	26	0.534867	1	0.866667	1	15.6569	1.1776	6.30832	5.33013	0
	867	71.1579	477.158	12.1128	0.637515	0.0470615	0.568841	0.716586	6.72942	0.611765	0.0382736	0.568841	0.682591	1.29931	19	0.508644	1	0.76	1	13.0711	1.20589	5.39656	4.64631	45
	868	97.1	476.575	26.6569	0.666423	0.0771731	0.552425	0.813181	12.5904	0.629522	0.0719099	0.552425	0.813181	1.30898	40	0.702678	0.930233	0.740741	2	21.8995	0.958557	8.74601	6.22286	3.22287
	869	120	476.8	6.26357	0.626357	0.0445604	0.557099	0.704509	4.96357	0.620446	0.0484301	0.557099	0.704509	1.31341	10	0.587408	1	0.833333	1	8.82843	1.30089	4.08575	3.30656	90
	870	145.4	476.6	9.26231	0.617487	0.0473818	0.548379	0.702467	6.74382	0.613074	0.0530692	0.548379	0.702467	1.8935	15	0.475271	1	0.9375	1	11.4142	1.2231	4.76095	4.18887	-45
	871	170.25	476.25	13.5502	0.677509	0.0970641	0.548496	0.850677	7.33709	0.611424	0.0484545	0.548496	0.674122	1.48534	20	0.268543	1	0.8	1	13.6569	1.16993	5.26624	5.0728	45
	872	195.25	476.417	7.70598	0.642165	0.0595743	0.544376	0.723826	5.63066	0.625629	0.0587839	0.544376	0.723135	0.533084	12	0.625163	0.923077	0.75	1	10.2426	1.19304	4.56647	3.56411	-57.9332
	873	220	476	5.82047	0.646718	0.0402236	0.602406	0.721406	5.09906	0.637382	0.0308639	0.602406	0.693123	1.50898	9	0	1	1	1	8	1.39626	3.4641	3.4641	0
	874	246.6	476.1	17.7153	0.590512	0.0650846	0.518214	0.744162	9.25384	0.578365	0.0509448	0.520078	0.694096	0.750652	30	0.613785	0.9375	0.714286	1	18.4853	0.992928	7.08774	5.59559	20.8436
	875	275	475	0.424076	0.424076	0	0.424076	0.424076	0.424076	0.424076	0	0.424076	0.424076	0.81448	1	0	1	1	1	0	12.5664	1.1547	1.1547	0
	876	297.143	475.905	11.9397	0.568556	0.0661431	0.483667	0.714125	9.96836	0.553798	0.0562625	0.483667	0.714125	0.919709	21	0.741266	0.807692	0.7	2	12.8284	1.38001	7.38679	4.9581	29.0782
	877	322.186	475.977	25.852	0.60121	0.10723	0.454237	0.835977	9.24264	0.51348	0.0407369	0.454237	0.607491	1.95147	43	0.583763	1	0.767857	1	21.3137	1.08526	8.29275	6.73309	31.0173
	878	347.333	475.875	13.4073	0.558638	0.0660066	0.482241	0.727987	6.88164	0.529357	0.0347781	0.482241	0.616534	1.80885	24	0.574718	1	0.8	1	15.0711	1.1677	6.1898	5.06543	19.6049
	879	372	476	11.3574	0.540828	0.0633346	0.475886	0.700357	6.02522	0.502102	0.0156895	0.475886	0.531986	2.21401	21	0	1	0.84	1	13.6569	1.22842	5.21901	5.21901	0
	880	397.5	476	6.91876	0.576563	0.0520533	0.504261	0.662055	5.75294	0.575294	0.054483	0.504261	0.662055	2.13257	12	0.661438	1	1	1	10	1.24625	4.6188	3.4641	0
	881	422	476.5	1.17047	0.585235	0.013301	0.57583	0.59464	1.17047	0.585235	0.013301	0.57583	0.59464	0.926045	2	0.866025	1	1	1	2	2.79253	2.3094	1.1547	90
	882	448.267	475.4	9.15931	0.610621	0.0547926	0.533008	0.723967	7.14627	0.595523	0.0465115	0.533008	0.668973	0.143075	15	0.72373	0.833333	0.625	2	10.8284	1.34725	5.95231	4.10759	24.6755
	883	473	475.8	5.8496	0.58496	0.0635482	0.510406	0.679334	4.64456	0.58057	0.0705274	0.510406	0.679334	1.51618	10	0.587408	1	0.833333	1	8.82843	1.30089	4.08575	3.30656	90
	884	498.471	476	9.77751	0.575148	0.0704949	0.47787	0.722419	8.39025	0.55935	0.0573426	0.47787	0.692921	0.124058	17	0.778632	0.708333	0.566667	3	8.82843	2.21152	7.4897	4.69964	35.1041
	885	523.615	475.615	7.53082	0.579294	0.0585309	0.492252	0.697005	5.05466	0.561629	0.0511002	0.492252	0.64616	1.60475	13	0.50579	1	0.8125	1	10.2426	1.29246	4.47037	3.8564	-45
	886	550	475	0.416926	0.416926	0	0.416926	0.416926	0.416926	0.416926	0	0.416926	0.416926	0.824592	1	0	1	1	1	0	12.5664	1.1547	1.1547	0
	887	575	475	0.478015	0.478015	0	0.478015	0.478015	0.478015	0.478015	0	0.478015	0.478015	0.738198	1	0	1	1	1	0	12.5664	1.1547	1.1547	0
	888	599.333	476.111	5.12387	0.569319	0.0569373	0.507372	0.672393	3.99385	0.57055	0.0621511	0.507372	0.672393	1.02696	9	0.665812	1	0.75	1	8.24264	1.32392	4.05369	3.02454	20.3006
	889	625	475	12.5763	0.598872	0.0590557	0.518907	0.717891	6.80344	0.566953	0.0400432	0.518907	0.642235	1.83434	21	0	1	0.84	1	13.6569	1.22842	5.21901	5.21901	0
	890	650.389	475.611	38.1673	0.706803	0.138561	0.462171	0.914401	11.6633	0.555393	0.0614055	0.462171	0.69155	2.05046	54	0.36539	1	0.84375	1	23.8995	1.09452	8.64384	8.04616	45
	891	675.214	475.643	7.93291	0.566637	0.051671	0.512204	0.677221	5.10533	0.567259	0.05954	0.512204	0.677221	1.2016	14	0.611429	1	0.7	1	11.0711	1.20739	4.88141	3.86266	24.3576
	892	700.5	476.286	7.96993	0.56928	0.0479958	0.521129	0.689947	5.53736	0.553736	0.0366755	0.521129	0.643396	1.60103	14	0.196396	1	0.875	1	10.8284	1.25743	4.36436	4.27936	0
	893	725.5	476.5	6.81226	0.567688	0.0364105	0.52814	0.64865	4.49707	0.562134	0.0385285	0.52814	0.64865	1.10811	12	0	1	0.75	1	9.65685	1.3278	4	4	0
	894	751	476.5	9.16249	0.572656	0.0458612	0.521283	0.671244	5.70632	0.570632	0.0435916	0.521283	0.652755	1.4999	16	0.561951	1	0.8	1	11.6569	1.2551	5.03322	4.16333	0
	895	776.304	475.783	13.856	0.602435	0.0608751	0.513375	0.710669	9.45268	0.590792	0.0589037	0.513375	0.710669	0.959185	23	0.627226	0.851852	0.766667	2	16.2426	0.972143	6.60051	5.14072	29.1366
	896	801.385	476.615	7.38598	0.568152	0.0468487	0.520491	0.663468	5.04817	0.560908	0.044559	0.520491	0.658083	1.44651	13	0.50579	1	0.8125	1	10.2426	1.29246	4.47037	3.8564	45
	897	826.188	476.563	9.75182	0.609489	0.0518175	0.479428	0.695858	7.80486	0.600374	0.0506779	0.479428	0.661321	0.944783	16	0.304409	0.8	0.64	2	11.4142	1.30464	5.27345	5.02318	-7.01812
	898	852.118	476.412	9.94357	0.584916	0.0438544	0.539846	0.680584	6.31101	0.573728	0.0359926	0.539846	0.640156	1.7175	17	0.610959	1	0.85	1	12.2426	1.21817	5.30899	4.20293	15.1716
	899	876.333	476.556	5.25405	0.583784	0.0362966	0.542582	0.651093	5.25405	0.583784	0.0362966	0.542582	0.651093	0.182333	9	0.594991	0.692308	0.5625	2	8.24264	1.32392	4.84371	3.89304	-46.3632
	900	902.25	476.667	7.20414	0.600345	0.0404911	0.544049	0.669133	5.3718	0.596867	0.0436521	0.544049	0.669133	0.927763	12	0.472904	0.923077	0.75	1	10.2426	1.19304	4.32463	3.81049	70.1947
	901	926.846	476.538	8.11947	0.624574	0.0422747	0.555313	0.685037	6.09754	0.609754	0.0353252	0.555313	0.68046	1.481	13	0.491217	1	0.8125	1	10.8284	1.16761	4.51192	3.93005	76.2236
	902	952	477.5	3.90091	0.650152	0.0294691	0.608763	0.685625	3.90091	0.650152	0.0294691	0.608763	0.685625	1.24582	6	0.745356	1	1	1	6	1.53874	3.4641	2.3094	0
	903	977	477	0.692491	0.692491	0	0.692491	0.692491	0.692491	0.692491	0	0.692491	0.692491	0.434883	1	0	1	1	1	0	12.5664	1.1547	1.1547	0
	904	1002.88	477.125	5.30546	0.663183	0.0583298	0.583481	0.758341	4.54712	0.649589	0.0473775	0.583481	0.715884	0.981485	8	0.580948	1	0.888889	1	7.41421	1.41995	3.65148	2.97209	-45
	905	1027	477	4.56274	0.65182	0.0336542	0.606215	0.699335	3.89002	0.648337	0.0354569	0.606215	0.699335	0.537805	7	0.779484	1	0.777778	1	6.82843	1.43535	3.87913	2.42997	-45
	906	1052.67	477.333	1.9241	0.641366	0.0285901	0.624183	0.674369	1.9241	0.641366	0.0285901	0.624183	0.674369	0.379041	3	0.730297	1	0.75	1	3.41421	1.93475	2.58199	1.76383	-45
	907	1077.25	477.125	5.36898	0.671123	0.0493557	0.613653	0.754033	4.67653	0.668076	0.0524916	0.613653	0.754033	0.248798	8	0.85668	1	0.666667	1	8.24264	1.17681	4.65343	2.40046	-35.355
	908	1102.25	477.75	5.32877	0.666097	0.0556244	0.594867	0.760695	5.32877	0.666097	0.0556244	0.594867	0.760695	0.807881	8	0.753963	0.727273	0.5	2	2	11.1701	5.06097	3.32464	-52.9727
	909	1127	477.667	4.01509	0.669182	0.0590823	0.613462	0.760407	4.01509	0.669182	0.0590823	0.613462	0.760407	0.683122	6	0.614357	0.666667	0.5	2	0	75.3982	4.12101	3.25159	-61.845
	910	1150.36	477.545	14.8036	0.672891	0.0569232	0.560357	0.775731	10.0188	0.667917	0.0601121	0.560357	0.775731	0.357867	22	0.711428	0.846154	0.611111	2	16.4853	0.904247	6.91472	4.85938	-45.3131
	911	1174.38	477.792	15.6575	0.652394	0.0484129	0.582928	0.767509	8.13269	0.625592	0.0319899	0.582928	0.698801	0.532657	24	0.709923	1	0.666667	1	15.8995	1.05602	6.72819	4.73853	-40.2344
	912	1198.07	478.067	19.2862	0.642874	0.0638712	0.571105	0.800781	9.57527	0.598454	0.0198063	0.571105	0.650742	2.05149	30	0.702449	1	0.857143	1	17.6569	1.08306	7.40112	5.26763	4.69399
	913	24.9667	501.533	17.3426	0.578087	0.0818292	0.471592	0.735392	8.32293	0.520183	0.0478975	0.471592	0.645863	1.56297	30	0.471075	0.909091	0.714286	2	17.8995	1.05543	6.87181	6.06157	13.5216
	914	47.5	502	13.5297	0.563739	0.0344488	0.520469	0.645499	7.64034	0.545739	0.0223014	0.520469	0.597565	1.94288	24	0.485176	0.96	0.8	1	15.6569	1.08701	6.02235	5.26605	25.6701
	915	70.2857	502	4.17821	0.596887	0.0372947	0.553206	0.650952	3.52726	0.587876	0.0314173	0.553206	0.630378	1.07333	7	0.353094	1	0.777778	1	6.82843	1.43535	3.23669	3.02821	90
	916	95.6667	501.75	7.41549	0.617957	0.0574782	0.522666	0.728638	6.12062	0.612062	0.0609558	0.522666	0.728638	0.756429	12	0.820256	0.631579	0.5	2	8.82843	1.56107	6.71751	3.84239	5.05865
	917	119	501.5	27.4171	0.721504	0.126941	0.535842	0.911806	11.0501	0.613895	0.0668057	0.535842	0.764236	1.95033	38	0.505213	1	0.904762	1	19.6569	1.11909	7.54402	6.51045	0
	918	144.286	502	4.41486	0.630694	0.0484593	0.561613	0.698588	3.71627	0.619379	0.0417422	0.561613	0.659825	0.94354	7	0.353094	1	0.777778	1	6.82843	1.43535	3.23669	3.02821	90
	919	170.619	501.714	13.4053	0.638349	0.0561362	0.557997	0.752616	9.13724	0.609149	0.0303935	0.557997	0.676011	0.46151	21	0.694357	0.807692	0.6	2	13.0711	1.33283	7.04005	5.06624	6.04738
	920	194.909	501.636	6.97726	0.634296	0.0506957	0.559125	0.72038	5.66685	0.62965	0.0554708	0.559125	0.72038	1.45388	11	0.68469	1	0.916667	1	9.41421	1.27453	4.49691	3.2775	-74.9293
	921	220	501.333	3.89627	0.649379	0.0585225	0.587725	0.72096	3.89627	0.649379	0.0585225	0.587725	0.72096	0.650101	6	0.614357	0.75	0.5	2	6.24264	1.43737	4.12101	3.25159	-61.845
	922	250	500	0.45994	0.45994	0	0.45994	0.45994	0.45994	0.45994	0	0.45994	0.45994	0.763761	1	0	1	1	1	0	12.5664	1.1547	1.1547	0
	923	271.267	501.267	8.16341	0.544228	0.0384196	0.502888	0.65648	7.09216	0.545551	0.0413087	0.502888	0.65648	0.708674	15	0.49533	0.714286	0.6	3	0	188.496	5.64218	4.90139	28.4443
	924	296.421	501.316	10.972	0.577474	0.0652199	0.507346	0.743548	6.71581	0.559651	0.0400996	0.515656	0.635768	1.3817	19	0.763324	1	0.791667	1	13.6569	1.11143	6.2575	4.04245	16.8759
	925	321.5	501.286	8.32365	0.594546	0.0646785	0.515407	0.697268	5.77355	0.577355	0.0613379	0.515407	0.691561	1.48959	14	0.196396	1	0.875	1	10.8284	1.25743	4.36436	4.27936	0
	926	346.667	501.333	10.5916	0.588425	0.0713983	0.493851	0.722485	6.80002	0.566668	0.0587065	0.493851	0.690775	1.22728	18	0.36823	0.947368	0.72	1	13.6569	1.05293	5.12076	4.76095	45
	927	371.333	501.667	1.7111	0.570365	0.0774968	0.520734	0.659666	1.7111	0.570365	0.0774968	0.520734	0.659666	0.594429	3	0.730297	1	0.75	1	3.41421	1.93475	2.58199	1.76383	-45
	928	397.714	501.571	7.74591	0.55328	0.0438894	0.5137	0.649978	5.47876	0.547876	0.0410283	0.5137	0.649978	0.955472	14	0.768529	1	0.7	1	11.6569	1.09821	5.44927	3.48652	30.5245
	929	422.5	501.5	7.96335	0.568811	0.0550865	0.508913	0.675913	5.58369	0.558369	0.0524875	0.508913	0.648696	1.77538	14	0.652071	1	0.875	1	10.8284	1.25743	4.91838	3.72891	45
	930	448.45	501.2	11.0744	0.55372	0.0536164	0.492422	0.687485	6.40474	0.533728	0.0253057	0.492422	0.57135	1.26449	20	0.71984	0.952381	0.666667	1	14.4853	1.0481	6.21224	4.31216	22.3784
	931	473.375	501.188	8.72819	0.545512	0.0475113	0.490199	0.691595	7.69901	0.549929	0.0488766	0.490199	0.691595	0.137985	16	0.717755	0.761905	0.533333	2	5.41421	4.88701	6.71006	4.67218	30.4052
	932	498.4	500.867	8.08885	0.539257	0.0403848	0.494157	0.643902	6.48499	0.540416	0.0449601	0.494157	0.643902	0.765133	15	0.135022	0.833333	0.6	2	13.0711	0.952022	4.96682	4.92134	54.2175
	933	523.385	500.923	7.26709	0.559007	0.0683962	0.486943	0.688245	4.92294	0.546993	0.0636279	0.486943	0.688245	0.60114	13	0.629796	1	0.65	1	11.0711	1.12115	4.81213	3.73787	52.1614
	934	549	501.2	5.70717	0.570717	0.0693359	0.505018	0.722021	4.50764	0.563455	0.0744707	0.505018	0.722021	1.26952	10	0.587408	1	0.833333	1	8.82843	1.30089	4.08575	3.30656	90
	935	575	500	0.408382	0.408382	0	0.408382	0.408382	0.408382	0.408382	0	0.408382	0.408382	0.836674	1	0	1	1	1	0	12.5664	1.1547	1.1547	0
	936	599.583	501.25	6.68872	0.557393	0.0641648	0.504618	0.706151	4.90452	0.544947	0.0504389	0.504618	0.649843	1.10253	12	0.625163	0.923077	0.75	1	10.2426	1.19304	4.56647	3.56411	32.0668
	937	624.786	501.357	7.84975	0.560697	0.0489206	0.515708	0.679275	4.9355	0.548389	0.0354232	0.515708	0.621577	0.723138	14	0.611429	1	0.7	1	11.0711	1.20739	4.88141	3.86266	24.3576
	938	650.2	501	5.79331	0.579331	0.060917	0.519712	0.677046	4.64273	0.580341	0.0667423	0.519712	0.677046	1.14205	10	0.587408	1	0.833333	1	8.82843	1.30089	4.08575	3.30656	0
	939	675	501.5	4.54882	0.568603	0.0569466	0.513454	0.65687	3.36287	0.560479	0.0508939	0.513454	0.654336	0.564665	8	0.547723	1	0.666667	1	7.65685	1.34147	3.65148	3.05505	90
	940	700.643	501.179	17.7905	0.635376	0.0781045	0.505341	0.774874	11.5019	0.605362	0.0731507	0.505341	0.770995	0.714098	28	0.6153	0.8	0.666667	3	19.0711	0.873428	7.39578	5.83005	-67.5599
	941	725.25	501.625	4.68881	0.586101	0.0540068	0.521418	0.669491	4.01932	0.574189	0.0455888	0.521418	0.662028	0.167624	8	0.717406	1	0.666667	1	8.24264	1.17681	4.13664	2.88181	17.2961
	942	750.833	501.833	3.36236	0.560394	0.0476225	0.515626	0.608973	2.75339	0.550678	0.0461182	0.515626	0.608786	0.259561	6	0.632456	1	0.666667	1	6.24264	1.43737	3.33333	2.58199	-45
	943	775.5	501.5	6.92703	0.577253	0.0481011	0.528082	0.69292	4.50811	0.563514	0.0338547	0.528082	0.615021	1.05125	12	0	1	0.75	1	9.65685	1.3278	4	4	0
	944	801.667	501.667	1.71561	0.571871	0.0458722	0.527228	0.618881	1.71561	0.571871	0.0458722	0.527228	0.618881	0.766542	3	0.730297	1	0.75	1	3.41421	1.93475	2.58199	1.76383	45
	945	825.818	501.818	6.53601	0.594183	0.0440659	0.546032	0.669025	4.69613	0.587016	0.0410646	0.546032	0.669025	1.10022	11	0.258109	1	0.6875	1	9.65685	1.21715	3.98482	3.8498	45
	946	852.308	501.538	7.47213	0.57478	0.0421503	0.520165	0.653263	5.68482	0.568482	0.0439886	0.520165	0.653263	0.786188	13	0.818281	0.928571	0.65	1	11.6569	1.01977	5.62206	3.23167	28.155
	947	875	500	0.429524	0.429524	0	0.429524	0.429524	0.429524	0.429524	0	0.429524	0.429524	0.806775	1	0	1	1	1	0	12.5664	1.1547	1.1547	0
	948	902	502	5.51334	0.612593	0.0521149	0.540616	0.693552	4.84527	0.605659	0.0510827	0.540616	0.693552	1.63081	9	0	1	1	1	8	1.39626	3.4641	3.4641	0
	949	926.667	502.111	5.56954	0.618838	0.0373416	0.570982	0.68437	4.30173	0.614534	0.0419456	0.570982	0.68437	0.906422	9	0.665812	1	0.75	1	8.24264	1.32392	4.05369	3.02454	-20.3006
	950	952.286	502	4.62168	0.66024	0.0553193	0.580221	0.718536	3.92838	0.654729	0.0584571	0.580221	0.718536	0.788326	7	0.353094	1	0.777778	1	6.82843	1.43535	3.23669	3.02821	90
	951	977	502.5	1.27947	0.639734	0.0339738	0.615711	0.663757	1.27947	0.639734	0.0339738	0.615711	0.663757	0.80203	2	0.866025	1	1	1	2	2.79253	2.3094	1.1547	90
	952	1002	503	0.677039	0.677039	0	0.677039	0.677039	0.677039	0.677039	0	0.677039	0.677039	0.456736	1	0	1	1	1	0	12.5664	1.1547	1.1547	0
	953	1027.88	502.125	5.36176	0.670221	0.066472	0.593009	0.784411	4.57735	0.653908	0.0516841	0.593009	0.752112	0.96274	8	0.580948	1	0.888889	1	7.41421	1.41995	3.65148	2.97209	-45
	954	1052.56	503	5.9846	0.664956	0.0405427	0.61196	0.725704	5.2589	0.657362	0.035853	0.61196	0.713507	0.265232	9	0.769762	0.75	0.5625	2	0	113.097	4.99111	3.18599	-37.2379
	955	1077.5	503	1.27149	0.635747	0.0151887	0.625007	0.646487	1.27149	0.635747	0.0151887	0.625007	0.646487	0.816102	2	0.866025	1	1	1	2	2.79253	2.3094	1.1547	0
	956	1102.17	502.167	4.0036	0.667267	0.0429197	0.606775	0.712675	3.31266	0.662533	0.0462007	0.606775	0.712675	0.29816	6	0.632456	1	0.666667	1	6.24264	1.43737	3.33333	2.58199	-45
	957	1126	502.7	6.46615	0.646615	0.0271229	0.604561	0.7057	6.46615	0.646615	0.0271229	0.604561	0.7057	0.493289	10	0.688381	0.769231	0.625	2	8	1.5514	5.19748	3.76999	-45.3581
	958	1150.5	502.5	9.07201	0.648001	0.0296303	0.596539	0.706664	6.35941	0.635941	0.0226421	0.596539	0.676145	1.32145	14	0.652071	1	0.875	1	10.8284	1.25743	4.91838	3.72891	-45
	959	1174.25	503.5	10.3269	0.64543	0.0465744	0.578802	0.723076	8.27033	0.636179	0.0424215	0.578802	0.704723	0.63175	16	0.458978	0.842105	0.64	2	0	201.062	5.37352	4.77409	-40.2688
	960	1198	503.361	23.3686	0.649129	0.0629351	0.56998	0.791002	10.8359	0.601993	0.0214646	0.56998	0.651564	1.87856	36	0.559066	0.972973	0.857143	1	19.6569	1.06019	7.51295	6.22916	0
	961	24.0667	526.733	8.09658	0.539772	0.0541857	0.480258	0.656057	5.15315	0.515315	0.039219	0.480258	0.594432	1.76512	15	0.717299	1	0.75	1	11.6569	1.17666	5.38384	3.75127	27.5488
	962	47.5	527	14.4384	0.555324	0.0525049	0.496546	0.7018	7.34422	0.524587	0.0212789	0.496546	0.562404	2.52551	26	0.534867	1	0.866667	1	15.6569	1.1776	6.30832	5.33013	0
	963	71.1579	527.158	11.2904	0.594231	0.0468246	0.544682	0.707326	6.2401	0.567282	0.0185245	0.544682	0.602094	1.55713	19	0.508644	1	0.76	1	13.0711	1.20589	5.39656	4.64631	45
	964	95.2308	527.462	7.65228	0.588637	0.0427244	0.523307	0.663708	6.42121	0.583746	0.0447953	0.523307	0.663708	0.438539	13	0.402524	0.8125	0.65	2	10	1.35011	4.7508	4.34892	34.3747
	965	120	526.95	11.8664	0.593318	0.0484406	0.526959	0.705044	8.04231	0.57445	0.0334116	0.526959	0.646597	0.478029	20	0.465239	0.833333	0.666667	2	12.8284	1.3143	5.84948	5.17787	20.2
	966	150	525	0.435725	0.435725	0	0.435725	0.435725	0.435725	0.435725	0	0.435725	0.435725	0.798005	1	0	1	1	1	0	12.5664	1.1547	1.1547	0
	967	175	525	0.471527	0.471527	0	0.471527	0.471527	0.471527	0.471527	0	0.471527	0.471527	0.747374	1	0	1	1	1	0	12.5664	1.1547	1.1547	0
	968	196.107	526.857	18.3467	0.655239	0.0574628	0.586161	0.783058	12.5816	0.629078	0.0400513	0.586161	0.724918	0.323346	28	0.807756	0.823529	0.7	2	14.2426	1.51442	8.8518	5.21829	8.83051
	969	220.182	526.818	7.03326	0.639387	0.0580354	0.545127	0.73421	5.07856	0.63482	0.0638435	0.545127	0.73421	0.603821	11	0.258109	1	0.6875	1	9.65685	1.21715	3.98482	3.8498	-45
	970	250	525	0.456611	0.456611	0	0.456611	0.456611	0.456611	0.456611	0	0.456611	0.456611	0.768468	1	0	1	1	1	0	12.5664	1.1547	1.1547	0
	971	275	525	0.453365	0.453365	0	0.453365	0.453365	0.453365	0.453365	0	0.453365	0.453365	0.773059	1	0	1	1	1	0	12.5664	1.1547	1.1547	0
	972	296	526.5	9.50109	0.593818	0.0641162	0.52275	0.714077	5.71184	0.571184	0.0476628	0.52275	0.676936	1.41676	16	0.561951	1	0.8	1	11.6569	1.2551	5.03322	4.16333	0
	973	321.25	526.417	7.44755	0.620629	0.0635757	0.532595	0.733255	5.44701	0.605223	0.0642246	0.532595	0.733255	0.644818	12	0.625163	0.923077	0.75	1	10.2426	1.19304	4.56647	3.56411	-57.9332
	974	346.5	527	4.8604	0.60755	0.0506463	0.527193	0.668045	3.56708	0.594514	0.050916	0.527193	0.644602	0.402132	8	0.547723	1	0.666667	1	7.65685	1.34147	3.65148	3.05505	0
	975	371.4	526.8	3.10539	0.621078	0.060299	0.565341	0.702643	3.10539	0.621078	0.060299	0.565341	0.702643	0.595141	5	0.765092	1	0.833333	1	5.41421	1.52719	3.30656	2.12916	71.5651
	976	397.583	526.583	6.87139	0.572616	0.0590185	0.518827	0.673543	6.2871	0.571554	0.0617787	0.518827	0.673543	1.16597	12	0.63901	0.8	0.75	2	0	150.796	5.16398	3.97213	45
	977	425	525	0.448457	0.448457	0	0.448457	0.448457	0.448457	0.448457	0	0.448457	0.448457	0.78	1	0	1	1	1	0	12.5664	1.1547	1.1547	0
	978	448.625	526.813	8.66579	0.541612	0.0491973	0.489787	0.636906	7.00148	0.538575	0.0461284	0.489787	0.630116	0.215904	16	0.642496	0.761905	0.533333	2	14.4853	0.838478	5.87881	4.50486	29.5827
	979	473.292	525.917	14.6521	0.610504	0.101801	0.484198	0.795901	8.782	0.548875	0.0530104	0.484198	0.67952	1.06702	24	0.300716	0.827586	0.666667	2	17.0711	0.923535	6.04853	5.76857	38.4486
	980	498.979	526.426	29.279	0.622957	0.10834	0.43656	0.846749	10.764	0.538198	0.0813413	0.43656	0.769741	2.60255	47	0.580192	0.979167	0.839286	1	22.4853	1.07082	8.63468	7.03277	58.9555
	981	524.043	526.087	12.6761	0.551134	0.0495942	0.506752	0.687242	7.23449	0.556499	0.0539324	0.506752	0.687242	1.59978	23	0.492929	1	0.766667	1	15.0711	1.11905	5.9233	5.15368	20.9181
	982	549.3	526.15	11.1819	0.559093	0.0473527	0.518213	0.690212	6.15007	0.559098	0.0395019	0.523801	0.64481	1.01673	20	0.555713	1	0.666667	1	13.8995	1.13213	5.67506	4.71809	26.012
	983	575	525	0.428747	0.428747	0	0.428747	0.428747	0.428747	0.428747	0	0.428747	0.428747	0.807873	1	0	1	1	1	0	12.5664	1.1547	1.1547	0
	984	599.786	526.357	7.84006	0.560004	0.0637138	0.499481	0.717624	4.90723	0.545248	0.0489457	0.507208	0.662573	0.717238	14	0.611429	1	0.7	1	11.0711	1.20739	4.88141	3.86266	24.3576
	985	624.615	526.385	7.50506	0.577313	0.0546034	0.519782	0.706895	5.01417	0.55713	0.0382027	0.519782	0.635793	1.44077	13	0.50579	1	0.8125	1	10.2426	1.29246	4.47037	3.8564	45
	986	650	525	0.46038	0.46038	0	0.46038	0.46038	0.46038	0.46038	0	0.46038	0.46038	0.763138	1	0	1	1	1	0	12.5664	1.1547	1.1547	0
	987	675	525	0.427032	0.427032	0	0.427032	0.427032	0.427032	0.427032	0	0.427032	0.427032	0.810299	1	0	1	1	1	0	12.5664	1.1547	1.1547	0
	988	700	527	4.67591	0.584489	0.0574302	0.5228	0.653746	4.67591	0.584489	0.0574302	0.5228	0.653746	0.372686	8	0.558096	0.727273	0.666667	2	7.41421	1.41995	4.26166	3.53623	22.5
	989	726.111	526.278	10.5408	0.5856	0.045433	0.54192	0.686817	6.44163	0.585602	0.0449473	0.543696	0.654813	1.33084	18	0.465044	0.947368	0.72	1	13.0711	1.14243	5.20611	4.60891	25.4062
	990	750.875	527.125	4.57722	0.572152	0.0467731	0.522673	0.639165	4.00676	0.572394	0.0505153	0.522673	0.639165	1.36658	8	0.580948	1	0.888889	1	7.41421	1.41995	3.65148	2.97209	-45
	991	775.857	526.571	8.24756	0.589112	0.0481774	0.541617	0.673593	6.38885	0.580805	0.0451811	0.541617	0.660799	0.760243	14	0.524365	0.823529	0.7	2	11.6569	1.09821	5.11404	4.35457	-1.30128
	992	801.778	527	5.22965	0.581072	0.0464011	0.522514	0.660026	5.22965	0.581072	0.0464011	0.522514	0.660026	0.127383	9	0.876023	0.692308	0.6	2	6.82843	1.84545	6.24681	3.01265	18.2082
	993	826.286	527	4.02414	0.574878	0.0344903	0.530792	0.624825	3.45948	0.576579	0.037459	0.530792	0.624825	1.11837	7	0.353094	1	0.777778	1	6.82843	1.43535	3.23669	3.02821	90
	994	852.125	527.125	4.71185	0.588981	0.0460315	0.542922	0.679867	4.13439	0.590627	0.0494649	0.542922	0.679867	1.53099	8	0.580948	1	0.888889	1	7.41421	1.41995	3.65148	2.97209	45
	995	875	525	0.447454	0.447454	0	0.447454	0.447454	0.447454	0.447454	0	0.447454	0.447454	0.781418	1	0	1	1	1	0	12.5664	1.1547	1.1547	0
	996	902	527.5	2.36162	0.590405	0.0323825	0.567271	0.636006	2.36162	0.590405	0.0323825	0.567271	0.636006	0.213624	4	0.83205	0.666667	0.666667	2	2	5.58505	4.16333	2.3094	0
	997	927	527.5	4.95769	0.619711	0.0442343	0.564692	0.696639	3.67018	0.611697	0.0362258	0.564692	0.661505	0.301176	8	0.547723	1	0.666667	1	7.65685	1.34147	3.65148	3.05505	90
	998	952.875	527.875	4.91766	0.614708	0.0303884	0.572462	0.650706	4.27782	0.611117	0.0309352	0.572462	0.650706	0.942903	8	0.580948	1	0.888889	1	7.41421	1.41995	3.65148	2.97209	45
	999	977.333	527.667	1.91851	0.639504	0.0233037	0.6136	0.658765	1.91851	0.639504	0.0233037	0.6136	0.658765	0.402924	3	0.730297	1	0.75	1	3.41421	1.93475	2.58199	1.76383	-45
	1000	1002.5	528	1.31961	0.659807	0.0129019	0.650684	0.66893	1.31961	0.659807	0.0129019	0.650684	0.66893	0.75934	2	0.866025	1	1	1	2	2.79253	2.3094	1.1547	0
	1001	1027.5	528	1.26775	0.633873	0.0101496	0.626696	0.641049	1.26775	0.633873	0.0101496	0.626696	0.641049	0.819759	2	0.866025	1	1	1	2	2.79253	2.3094	1.1547	0
	1002	1050	525	0.516751	0.516751	0	0.516751	0.516751	0.516751	0.516751	0	0.516751	0.516751	0.683417	1	0	1	1	1	0	12.5664	1.1547	1.1547	0
	1003	1076.68	527.36	17.526	0.701041	0.0546231	0.607065	0.775355	10.0548	0.670321	0.0469252	0.607065	0.765084	0.405042	25	0.636135	0.961538	0.694444	1	17.0711	0.962016	6.6238	5.11077	-60.5386
	1004	1102.88	528.125	5.41792	0.67724	0.0556516	0.616548	0.753069	4.67019	0.667171	0.0516433	0.616548	0.753069	0.965634	8	0.580948	1	0.888889	1	7.41421	1.41995	3.65148	2.97209	-45
	1005	1126	527.5	1.2684	0.634199	0.0182269	0.62131	0.647087	1.2684	0.634199	0.0182269	0.62131	0.647087	0.819887	2	0.866025	1	1	1	2	2.79253	2.3094	1.1547	90
	1006	1150.36	528.091	7.09423	0.64493	0.0264767	0.597599	0.685026	5.78512	0.642791	0.0290889	0.597599	0.685026	1.44084	11	0.68469	1	0.916667	1	9.41421	1.27453	4.49691	3.2775	-15.0707
	1007	1174.13	528.6	9.53078	0.635385	0.0381149	0.583043	0.711041	6.95729	0.632481	0.0410931	0.583043	0.711041	1.00105	15	0.629286	0.9375	0.75	1	12.2426	1.07486	5.14678	3.99994	-38.7356
	1008	1197.66	528.605	24.38	0.641578	0.0522428	0.563247	0.729901	10.0706	0.592387	0.0148423	0.563247	0.620521	1.93075	38	0.636427	1	0.791667	1	19.8995	1.09326	7.99226	6.16472	-10.3584
	1009	24.6765	552.147	18.1849	0.534851	0.0643283	0.465738	0.696382	7.92339	0.495212	0.0272073	0.465738	0.551017	1.78563	34	0.59974	0.971429	0.693878	1	19.3137	1.03541	7.48668	5.9908	36.0437
	1010	47.2222	552.5	9.66275	0.536819	0.0242863	0.509098	0.5895	6.2676	0.5223	0.0120326	0.509098	0.550243	2.52923	18	0.570424	1	0.9	1	12.8284	1.18287	5.38402	4.42217	0
	1011	71.9231	552.077	14.9304	0.574248	0.0293331	0.531145	0.648089	7.98099	0.57007	0.0188102	0.539536	0.614379	1.60277	26	0.706764	0.962963	0.742857	1	16.4853	1.06866	6.95738	4.92199	15.0394
	1012	94.5	552	2.41971	0.604928	0.0284191	0.578294	0.632957	2.41971	0.604928	0.0284191	0.578294	0.632957	0.225962	4	0.83205	0.666667	0.666667	2	2	5.58505	4.16333	2.3094	90
	1013	120.571	552.286	12.2609	0.583851	0.0342032	0.527959	0.657903	8.07262	0.576616	0.0269133	0.527959	0.626266	0.600528	21	0.717561	0.807692	0.6	2	13.6569	1.22842	6.75449	4.70447	10.3091
	1014	150	550	0.435353	0.435353	0	0.435353	0.435353	0.435353	0.435353	0	0.435353	0.435353	0.798531	1	0	1	1	1	0	12.5664	1.1547	1.1547	0
	1015	169.636	552.455	6.87774	0.625249	0.046043	0.558978	0.689732	4.86974	0.608717	0.039307	0.558978	0.669348	0.56681	11	0.478395	1	0.6875	1	9.65685	1.21715	4.16333	3.65601	-71.5651
	1016	194.25	552	2.64024	0.660061	0.0731038	0.580348	0.753947	2.64024	0.660061	0.0731038	0.580348	0.753947	0.171483	4	0.731925	1	0.666667	1	4.82843	1.47968	3.05505	2.08167	90
	1017	219.5	552	2.55517	0.638792	0.037623	0.588954	0.67508	2.55517	0.638792	0.037623	0.588954	0.67508	0.0893705	4	0.83205	0.666667	0.666667	2	2	5.58505	4.16333	2.3094	90
	1018	244.5	552	3.79994	0.633324	0.0811471	0.54273	0.772908	3.79994	0.633324	0.0811471	0.54273	0.772908	1.36939	6	0.745356	1	1	1	6	1.53874	3.4641	2.3094	90
	1019	270.143	552.071	8.56612	0.611865	0.0641831	0.540026	0.754303	6.00445	0.600445	0.0727418	0.540026	0.754303	0.541853	14	0.780855	0.933333	0.7	1	11.6569	1.09821	5.51326	3.4442	-66.8754
	1020	295.125	551.875	5.08409	0.635512	0.0554208	0.541189	0.71875	4.36534	0.623621	0.0475778	0.541189	0.67421	1.14231	8	0.580948	1	0.888889	1	7.41421	1.41995	3.65148	2.97209	-45
	1021	320.5	552	1.31359	0.656795	0.0749617	0.603789	0.709801	1.31359	0.656795	0.0749617	0.603789	0.709801	0.775492	2	0.866025	1	1	1	2	2.79253	2.3094	1.1547	0
	1022	345.5	552	1.38693	0.693464	0.0693168	0.64445	0.742478	1.38693	0.693464	0.0693168	0.64445	0.742478	0.692896	2	0.866025	1	1	1	2	2.79253	2.3094	1.1547	0
	1023	371.125	551.875	5.08195	0.635244	0.049695	0.537282	0.695129	4.38682	0.626689	0.046884	0.537282	0.665478	1.15783	8	0.580948	1	0.888889	1	7.41421	1.41995	3.65148	2.97209	-45
	1024	396.833	552.167	3.59584	0.599307	0.0548412	0.530012	0.668288	2.98132	0.596265	0.0607458	0.530012	0.668288	0.409321	6	0.632456	1	0.666667	1	6.24264	1.43737	3.33333	2.58199	45
	1025	425	550	0.421702	0.421702	0	0.421702	0.421702	0.421702	0.421702	0	0.421702	0.421702	0.817837	1	0	1	1	1	0	12.5664	1.1547	1.1547	0
	1026	450	550	0.43703	0.43703	0	0.43703	0.43703	0.43703	0.43703	0	0.43703	0.43703	0.79616	1	0	1	1	1	0	12.5664	1.1547	1.1547	0
	1027	473.133	551.533	8.49848	0.566565	0.0560659	0.502423	0.677477	5.6186	0.56186	0.0507256	0.502423	0.658688	1.37925	15	0.46188	1	0.75	1	11.6569	1.17666	4.76095	4.22269	14.0362
	1028	500	550	0.418354	0.418354	0	0.418354	0.418354	0.418354	0.418354	0	0.418354	0.418354	0.822572	1	0	1	1	1	0	12.5664	1.1547	1.1547	0
	1029	522.724	549.69	16.5907	0.572092	0.0816955	0.485427	0.828484	10.7469	0.565628	0.0771074	0.485427	0.828484	1.41671	29	0.928648	0.591837	0.322222	2	6.82843	5.94646	13.8379	5.13333	-49.8484
	1030	549.167	551	9.80686	0.544826	0.058727	0.484855	0.677141	7.2105	0.554654	0.066279	0.484855	0.677141	1.36321	18	0.314585	0.857143	0.72	2	13.6569	1.05293	5.36249	5.09023	19.3299
	1031	574	551.5	8.828	0.55175	0.0527823	0.499576	0.693214	5.392	0.5392	0.0364884	0.499576	0.608168	1.65996	16	0.561951	1	0.8	1	11.6569	1.2551	5.03322	4.16333	0
	1032	600.231	551.462	7.25383	0.557987	0.0523398	0.506211	0.640948	6.73093	0.560911	0.0535463	0.506211	0.640948	0.209644	13	0.891727	0.764706	0.541667	2	6	3.33394	7.26764	3.28915	18.7449
	1033	624.4	551.2	3.05333	0.610665	0.0523504	0.562999	0.685715	3.05333	0.610665	0.0523504	0.562999	0.685715	0.839883	5	0.765092	1	0.833333	1	5.41421	1.52719	3.30656	2.12916	-71.5651
	1034	650	551.5	1.22059	0.610296	0.0948856	0.543202	0.67739	1.22059	0.610296	0.0948856	0.543202	0.67739	0.861635	2	0.866025	1	1	1	2	2.79253	2.3094	1.1547	90
	1035	674.5	552.5	2.54488	0.636221	0.0225443	0.612019	0.656516	2.54488	0.636221	0.0225443	0.612019	0.656516	1.0284	4	0	1	1	1	4	2.01062	2.3094	2.3094	0
	1036	700.167	552.167	3.68955	0.614925	0.0469832	0.540202	0.659045	3.03972	0.607945	0.0489266	0.540202	0.659045	0.523491	6	0.632456	1	0.666667	1	6.24264	1.43737	3.33333	2.58199	-45
	1037	725.5	552.5	2.37676	0.59419	0.0517084	0.539751	0.663298	2.37676	0.59419	0.0517084	0.539751	0.663298	1.14378	4	0	1	1	1	4	2.01062	2.3094	2.3094	0
	1038	750.5	552.5	2.55591	0.638977	0.0530705	0.587229	0.687092	2.55591	0.638977	0.0530705	0.587229	0.687092	1.00182	4	0	1	1	1	4	2.01062	2.3094	2.3094	0
	1039	775.5	552.5	2.38175	0.595439	0.027943	0.558225	0.626007	2.38175	0.595439	0.027943	0.558225	0.626007	1.14403	4	0	1	1	1	4	2.01062	2.3094	2.3094	0
	1040	801	552.4	3.0677	0.613541	0.0629888	0.547355	0.709017	3.0677	0.613541	0.0629888	0.547355	0.709017	0.19904	5	0.886507	0.714286	0.625	2	4	2.51327	4.60145	2.12916	11.3099
	1041	825	550	0.443675	0.443675	0	0.443675	0.443675	0.443675	0.443675	0	0.443675	0.443675	0.786763	1	0	1	1	1	0	12.5664	1.1547	1.1547	0
	1042	852	552.5	2.57317	0.643292	0.0598462	0.568333	0.704562	2.57317	0.643292	0.0598462	0.568333	0.704562	0.132647	4	0.870424	1	0.666667	1	4.82843	1.47968	3.43591	1.69151	-31.7175
	1043	875	550	0.471077	0.471077	0	0.471077	0.471077	0.471077	0.471077	0	0.471077	0.471077	0.74801	1	0	1	1	1	0	12.5664	1.1547	1.1547	0
	1044	902.25	552.25	12.8532	0.642662	0.0601711	0.537959	0.75751	7.38744	0.61562	0.0464065	0.537959	0.68288	1.65123	20	0.268543	1	0.8	1	13.6569	1.16993	5.26624	5.0728	45
	1045	927.667	552.889	5.61075	0.623416	0.0367708	0.577443	0.668546	4.3236	0.617658	0.0390346	0.577443	0.668546	0.676709	9	0.665812	1	0.75	1	8.24264	1.32392	4.05369	3.02454	20.3006
	1046	952.5	553	1.31987	0.659937	0.0181087	0.647132	0.672742	1.31987	0.659937	0.0181087	0.647132	0.672742	0.762322	2	0.866025	1	1	1	2	2.79253	2.3094	1.1547	0
	1047	977.5	553.5	2.63394	0.658484	0.0497376	0.613551	0.721464	2.63394	0.658484	0.0497376	0.613551	0.721464	0.940593	4	0	1	1	1	4	2.01062	2.3094	2.3094	0
	1048	1002.5	553.5	2.79656	0.699139	0.0507081	0.646405	0.744916	2.79656	0.699139	0.0507081	0.646405	0.744916	0.832445	4	0	1	1	1	4	2.01062	2.3094	2.3094	0
	1049	1027.5	553.5	2.63808	0.65952	0.0327517	0.630204	0.690827	2.63808	0.65952	0.0327517	0.630204	0.690827	0.950264	4	0	1	1	1	4	2.01062	2.3094	2.3094	0
	1050	1052.5	553.5	2.6809	0.670224	0.0354482	0.640175	0.710741	2.6809	0.670224	0.0354482	0.640175	0.710741	0.916335	4	0	1	1	1	4	2.01062	2.3094	2.3094	0
	1051	1077.5	553.5	3.92127	0.653545	0.0277447	0.627069	0.689774	3.92127	0.653545	0.0277447	0.627069	0.689774	0.430671	6	0.877058	1	0.75	1	6.82843	1.2303	4.16333	2	-18.4349
	1052	1102.13	553.125	5.23392	0.65424	0.0245513	0.626925	0.70422	4.58164	0.654519	0.0265046	0.626925	0.70422	1.23915	8	0.580948	1	0.888889	1	7.41421	1.41995	3.65148	2.97209	45
	1053	1127	553.714	4.75335	0.67905	0.0497228	0.606532	0.746427	4.75335	0.67905	0.0497228	0.606532	0.746427	0.314683	7	0.844579	0.7	0.583333	2	2	9.77384	5.0919	2.72636	-66.0688
	1054	1150.5	553.667	7.95489	0.662907	0.0354159	0.607497	0.721123	5.87865	0.653183	0.0323556	0.607497	0.71605	0.721478	12	0.624895	0.923077	0.75	1	10.2426	1.19304	4.61113	3.59995	-52.7621
	1055	1174.06	553.889	11.5509	0.641719	0.0346678	0.594362	0.714996	6.89949	0.627226	0.0276503	0.594362	0.683723	0.676626	18	0.606266	0.947368	0.72	1	13.0711	1.14243	5.50832	4.38056	-51.5258
	1056	1198.26	553.647	21.8781	0.643472	0.0434216	0.566828	0.728453	11.6493	0.613121	0.0245524	0.566828	0.667199	2.00804	34	0.519576	0.918919	0.809524	2	0	427.257	7.41346	6.33424	24.2964
	1057	24.3864	577.273	22.6754	0.51535	0.0448425	0.456422	0.625768	9.11746	0.479866	0.0185015	0.456422	0.524526	1.99754	44	0.539324	0.956522	0.6875	1	22.7279	0.982072	8.25762	6.95373	38.8042
	1058	47.9118	577.529	18.3496	0.539694	0.0289294	0.485629	0.609382	10.0175	0.527239	0.0265441	0.485629	0.584012	1.6589	34	0.622943	0.894737	0.708333	2	20.4853	0.925565	7.77136	6.07928	13.6381
	1059	70.6154	577.615	7.45429	0.573407	0.0353238	0.520418	0.618934	5.07881	0.564312	0.0353786	0.520418	0.6166	1.63673	13	0.50579	1	0.8125	1	10.2426	1.29246	4.47037	3.8564	-45
	1060	95.2727	577.909	6.41955	0.583596	0.0378347	0.528776	0.634103	6.41955	0.583596	0.0378347	0.528776	0.634103	0.930254	11	0.61212	0.733333	0.6875	2	11.4142	0.896942	5.08776	4.02322	-39.4982
	1061	119.5	577.5	7.1793	0.598275	0.0373517	0.531778	0.652837	4.67631	0.584538	0.0335938	0.531778	0.629851	0.964759	12	0	1	0.75	1	9.65685	1.3278	4	4	0
	1062	146	577.778	16.4769	0.610256	0.0357422	0.549904	0.67986	8.38897	0.599212	0.0326412	0.549904	0.657436	1.29517	27	0.663544	1	0.771429	1	16.4853	1.10976	6.89605	5.15919	0
	1063	169.286	577	4.49459	0.642084	0.0520778	0.544624	0.694251	3.80398	0.633996	0.0520096	0.544624	0.694251	0.87723	7	0.353094	1	0.777778	1	6.82843	1.43535	3.23669	3.02821	90
	1064	194.25	577.375	5.14042	0.642552	0.0500351	0.565332	0.706231	4.44001	0.634287	0.0477829	0.565332	0.706231	0.683257	8	0.717406	1	0.666667	1	8.24264	1.17681	4.13664	2.88181	-17.2961
	1065	225	575	0.47743	0.47743	0	0.47743	0.47743	0.47743	0.47743	0	0.47743	0.47743	0.739025	1	0	1	1	1	0	12.5664	1.1547	1.1547	0
	1066	245.538	577.231	8.19232	0.630179	0.0569464	0.546077	0.75912	6.88977	0.626343	0.0606099	0.546077	0.75912	0.21125	13	0.61168	0.8125	0.65	2	9.41421	1.50626	5.34255	4.22652	18.5365
	1067	270	577	5.92273	0.658081	0.0630673	0.587378	0.778211	5.14452	0.643065	0.047185	0.587378	0.709528	1.47714	9	0	1	1	1	8	1.39626	3.4641	3.4641	0
	1068	294.833	576.833	4.00119	0.666865	0.0609297	0.561388	0.749543	3.31424	0.662847	0.067227	0.561388	0.749543	0.0974287	6	0.632456	1	0.666667	1	6.24264	1.43737	3.33333	2.58199	-45
	1069	320.6	576.8	3.38439	0.676877	0.0527729	0.593365	0.719247	3.38439	0.676877	0.0527729	0.593365	0.719247	0.709204	5	0.765092	1	0.833333	1	5.41421	1.52719	3.30656	2.12916	-71.5651
	1070	345.5	577	1.36806	0.684031	0.00354648	0.681523	0.686538	1.36806	0.684031	0.00354648	0.681523	0.686538	0.706903	2	0.866025	1	1	1	2	2.79253	2.3094	1.1547	0
	1071	371.333	576.667	1.96535	0.655118	0.0382643	0.622533	0.697253	1.96535	0.655118	0.0382643	0.622533	0.697253	0.390752	3	0.730297	1	0.75	1	3.41421	1.93475	2.58199	1.76383	-45
	1072	397.2	577.4	3.14912	0.629823	0.0402545	0.568769	0.679052	3.14912	0.629823	0.0402545	0.568769	0.679052	0.732813	5	0.765092	1	0.833333	1	5.41421	1.52719	3.30656	2.12916	-18.4349
	1073	422	577	5.68891	0.632101	0.0563815	0.538304	0.704676	5.00773	0.625967	0.0569736	0.538304	0.704676	1.56488	9	0	1	1	1	8	1.39626	3.4641	3.4641	0
	1074	447.111	576.333	5.74821	0.63869	0.0590819	0.567502	0.751514	4.28716	0.612451	0.02988	0.567502	0.65035	0.747586	9	0.665812	1	0.75	1	8.24264	1.32392	4.05369	3.02454	69.6994
	1075	472.5	576.714	8.4086	0.600614	0.0602791	0.532673	0.716808	5.82321	0.582321	0.0516558	0.532673	0.650619	1.81919	14	0.196396	1	0.875	1	10.8284	1.25743	4.36436	4.27936	0
	1076	497.9	576.8	5.96118	0.596118	0.0714409	0.512285	0.704162	5.96118	0.596118	0.0714409	0.512285	0.704162	0.734126	10	0.433013	0.769231	0.625	2	10.8284	0.898164	4.6188	4.16333	53.1301
	1077	522.5	577	2.23113	0.557782	0.0295796	0.531845	0.586769	2.23113	0.557782	0.0295796	0.531845	0.586769	0.296373	4	0.83205	0.666667	0.666667	2	2	5.58505	4.16333	2.3094	90
	1078	549.72	574.75	161.959	0.809796	0.191999	0.409635	0.999788	21.6049	0.50244	0.0741772	0.409635	0.701307	1.60286	200	0.488183	0.97561	0.78125	1	50.0416	0.964697	17.1689	14.984	46.9975
	1079	574.133	576.6	7.89279	0.526186	0.0395645	0.488389	0.632132	6.3651	0.530425	0.0433544	0.488389	0.632132	0.537517	15	0.135022	0.833333	0.6	2	13.0711	0.952022	4.96682	4.92134	35.7825
	1080	599.833	576.444	10.2603	0.570016	0.0484714	0.516893	0.658533	7.93068	0.566477	0.0472129	0.516893	0.658533	0.988565	18	0.614981	0.818182	0.75	2	13.4142	1.08868	5.82675	4.59464	6.67073
	1081	623.667	576.667	1.76874	0.589581	0.0522818	0.544225	0.646763	1.76874	0.589581	0.0522818	0.544225	0.646763	0.360356	3	0.877943	0.6	0.5	2	2	4.18879	4.07825	1.95252	-16.845
	1082	649.333	577.333	1.85995	0.619983	0.0564885	0.557655	0.667801	1.85995	0.619983	0.0564885	0.557655	0.667801	0.533647	3	0.877943	0.6	0.5	2	0	37.6991	4.07825	1.95252	-73.155
	1083	675	575	0.485113	0.485113	0	0.485113	0.485113	0.485113	0.485113	0	0.485113	0.485113	0.72816	1	0	1	1	1	0	12.5664	1.1547	1.1547	0
	1084	700.5	577.5	2.50462	0.626156	0.0626532	0.561735	0.712142	2.50462	0.626156	0.0626532	0.561735	0.712142	1.05809	4	0	1	1	1	4	2.01062	2.3094	2.3094	0
	1085	725	577.5	3.734	0.622333	0.0466603	0.55474	0.681383	3.734	0.622333	0.0466603	0.55474	0.681383	1.3592	6	0.745356	1	1	1	6	1.53874	3.4641	2.3094	0
	1086	751	578	0.634767	0.634767	0	0.634767	0.634767	0.634767	0.634767	0	0.634767	0.634767	0.516517	1	0	1	1	1	0	12.5664	1.1547	1.1547	0
	1087	775.8	577.6	3.09754	0.619508	0.0603548	0.564465	0.698452	3.09754	0.619508	0.0603548	0.564465	0.698452	0.848183	5	0.765092	1	0.833333	1	5.41421	1.52719	3.30656	2.12916	-18.4349
	1088	800	575	0.475666	0.475666	0	0.475666	0.475666	0.475666	0.475666	0	0.475666	0.475666	0.74152	1	0	1	1	1	0	12.5664	1.1547	1.1547	0
	1089	825	575	0.492343	0.492343	0	0.492343	0.492343	0.492343	0.492343	0	0.492343	0.492343	0.717936	1	0	1	1	1	0	12.5664	1.1547	1.1547	0
	1090	851.5	578	1.31496	0.657482	0.0285108	0.637322	0.677642	1.31496	0.657482	0.0285108	0.637322	0.677642	0.768923	2	0.866025	1	1	1	2	2.79253	2.3094	1.1547	0
	1091	875	575	0.478747	0.478747	0	0.478747	0.478747	0.478747	0.478747	0	0.478747	0.478747	0.737163	1	0	1	1	1	0	12.5664	1.1547	1.1547	0
	1092	902.5	578	1.2715	0.635748	0.00347239	0.633293	0.638204	1.2715	0.635748	0.00347239	0.633293	0.638204	0.814858	2	0.866025	1	1	1	2	2.79253	2.3094	1.1547	0
	1093	925	575	0.478577	0.478577	0	0.478577	0.478577	0.478577	0.478577	0	0.478577	0.478577	0.737404	1	0	1	1	1	0	12.5664	1.1547	1.1547	0
	1094	952.5	578.5	2.54151	0.635378	0.0401218	0.590643	0.679323	2.54151	0.635378	0.0401218	0.590643	0.679323	1.01617	4	0	1	1	1	4	2.01062	2.3094	2.3094	0
	1095	975	575	0.465974	0.465974	0	0.465974	0.465974	0.465974	0.465974	0	0.465974	0.465974	0.755227	1	0	1	1	1	0	12.5664	1.1547	1.1547	0
	1096	1002.88	578.125	5.26284	0.657855	0.0337779	0.616561	0.714064	4.58986	0.655695	0.0358824	0.616561	0.714064	1.01542	8	0.580948	1	0.888889	1	7.41421	1.41995	3.65148	2.97209	-45
	1097	1025	575	0.477778	0.477778	0	0.477778	0.477778	0.477778	0.477778	0	0.477778	0.477778	0.738533	1	0	1	1	1	0	12.5664	1.1547	1.1547	0
	1098	1053.33	578.667	4.02311	0.670519	0.0275681	0.629536	0.704162	4.02311	0.670519	0.0275681	0.629536	0.704162	0.442202	6	0.778499	1	0.666667	1	6.82843	1.2303	3.82971	2.4037	-45
	1099	1077.89	578.333	5.99479	0.666088	0.0359581	0.603833	0.726667	4.56009	0.651441	0.0238487	0.603833	0.678413	0.297357	9	0.665812	1	0.75	1	8.24264	1.32392	4.05369	3.02454	-69.6994
	1100	1103	579	4.6498	0.664256	0.0321906	0.625865	0.708734	3.94106	0.656844	0.0279623	0.625865	0.687423	0.522635	7	0.779484	1	0.777778	1	6.82843	1.43535	3.87913	2.42997	-45
	1101	1126.88	579.125	5.22149	0.652686	0.0216815	0.617022	0.68849	4.57343	0.653347	0.0233315	0.617022	0.68849	1.05709	8	0.580948	1	0.888889	1	7.41421	1.41995	3.65148	2.97209	-45
	1102	1151	579	5.9119	0.656877	0.02381	0.61414	0.680971	5.23923	0.654904	0.0246546	0.61414	0.680971	1.46406	9	0	1	1	1	8	1.39626	3.4641	3.4641	0
	1103	1174.25	579.063	10.1515	0.634471	0.0341623	0.582942	0.695336	6.21787	0.621787	0.0314143	0.582942	0.691233	0.426374	16	0.459638	0.941176	0.64	1	12.4853	1.10563	4.99361	4.43486	-69.1832
	1104	1198.29	579.176	10.4981	0.617535	0.0268583	0.573625	0.660564	7.91597	0.608921	0.0242606	0.573625	0.658323	0.881197	17	0.50492	0.85	0.68	2	0	213.628	5.53646	4.77889	55.373
	1105	24.7917	602.604	24.0906	0.501888	0.0567147	0.442657	0.671314	9.2626	0.46313	0.0161231	0.442657	0.501523	2.31099	48	0.652049	0.941176	0.666667	1	24.1421	0.954216	9.12509	6.91843	26.9966
	1106	48.38	602.42	28.1541	0.563082	0.0547326	0.475948	0.684008	10.8467	0.51651	0.0297293	0.475948	0.582287	2.59554	50	0.577256	0.980392	0.78125	1	23.8995	1.01344	8.91847	7.2825	37.4416
	1107	75	600	0.424955	0.424955	0	0.424955	0.424955	0.424955	0.424955	0	0.424955	0.424955	0.813236	1	0	1	1	1	0	12.5664	1.1547	1.1547	0
	1108	96.25	603.472	21.791	0.605307	0.0580327	0.518351	0.748739	9.75795	0.573997	0.035396	0.518351	0.651089	1.46405	36	0.497796	1	0.734694	1	19.8995	1.03572	7.39715	6.4155	-37.6149
	1109	120.708	602.5	14.1566	0.589857	0.0332967	0.547469	0.648059	9.86022	0.580013	0.0260013	0.549201	0.630307	5.13828	24	0.897396	0.444444	0.184615	3	16.2426	1.01441	11.4505	5.05225	34.0727
	1110	144.111	602.667	5.52542	0.613935	0.0264282	0.558707	0.656033	4.24573	0.606533	0.0235846	0.558707	0.634133	0.965374	9	0.665812	1	0.75	1	8.24264	1.32392	4.05369	3.02454	-69.6994
	1111	175	600	0.447584	0.447584	0	0.447584	0.447584	0.447584	0.447584	0	0.447584	0.447584	0.781234	1	0	1	1	1	0	12.5664	1.1547	1.1547	0
	1112	195.846	602.769	8.27838	0.636799	0.0438899	0.581547	0.720585	7.62737	0.635614	0.0456238	0.581547	0.720585	0.408216	13	0.589713	0.684211	0.65	3	0	163.363	5.6045	4.52626	16.845
	1113	219.889	602.333	5.72805	0.63645	0.0467344	0.562088	0.694167	4.4338	0.6334	0.0461046	0.562088	0.682439	0.454652	9	0.665812	1	0.75	1	8.24264	1.32392	4.05369	3.02454	-69.6994
	1114	244.889	602.333	5.8195	0.646612	0.0513777	0.58945	0.748253	4.38327	0.626181	0.0320234	0.58945	0.674836	0.435275	9	0.665812	1	0.75	1	8.24264	1.32392	4.05369	3.02454	-69.6994
	1115	275	600	0.454922	0.454922	0	0.454922	0.454922	0.454922	0.454922	0	0.454922	0.454922	0.770856	1	0	1	1	1	0	12.5664	1.1547	1.1547	0
	1116	295.286	602	4.62572	0.660817	0.0560373	0.560483	0.733352	3.89236	0.648727	0.0504038	0.560483	0.703884	0.824452	7	0.353094	1	0.777778	1	6.82843	1.43535	3.23669	3.02821	90
	1117	320.5	602	1.28082	0.640412	0.0641974	0.595018	0.685807	1.28082	0.640412	0.0641974	0.595018	0.685807	0.810943	2	0.866025	1	1	1	2	2.79253	2.3094	1.1547	0
	1118	345.667	602.333	2.02701	0.675669	0.03323	0.64656	0.711874	2.02701	0.675669	0.03323	0.64656	0.711874	0.354002	3	0.730297	1	0.75	1	3.41421	1.93475	2.58199	1.76383	-45
	1119	371.333	602.333	1.96057	0.653523	0.0304994	0.633686	0.688643	1.96057	0.653523	0.0304994	0.633686	0.688643	0.541367	3	0.877943	0.6	0.5	2	0	37.6991	4.07825	1.95252	-73.155
	1120	396.6	602	3.09559	0.619119	0.0526181	0.554361	0.68282	3.09559	0.619119	0.0526181	0.554361	0.68282	0.463622	5	0.650299	0.625	0.555556	2	5.41421	1.52719	4.03731	3.06706	-55.9007
	1121	422.2	602	6.10844	0.610844	0.0545635	0.531372	0.678758	4.84905	0.606131	0.0563783	0.531372	0.678758	1.04376	10	0.587408	1	0.833333	1	8.82843	1.30089	4.08575	3.30656	0
	1122	447.125	601.875	4.81291	0.601614	0.0431995	0.5267	0.658594	4.17344	0.596205	0.0436365	0.5267	0.658594	1.25237	8	0.580948	1	0.888889	1	7.41421	1.41995	3.65148	2.97209	-45
	1123	473	602	5.38375	0.598195	0.0595801	0.521667	0.680022	4.70373	0.587966	0.0545968	0.521667	0.673762	1.70805	9	0	1	1	1	8	1.39626	3.4641	3.4641	0
	1124	500	600	0.420995	0.420995	0	0.420995	0.420995	0.420995	0.420995	0	0.420995	0.420995	0.818837	1	0	1	1	1	0	12.5664	1.1547	1.1547	0
	1125	525	600	0.410834	0.410834	0	0.410834	0.410834	0.410834	0.410834	0	0.410834	0.410834	0.833207	1	0	1	1	1	0	12.5664	1.1547	1.1547	0
	1126	549	601	0.596573	0.596573	0	0.596573	0.596573	0.596573	0.596573	0	0.596573	0.596573	0.570532	1	0	1	1	1	0	12.5664	1.1547	1.1547	0
	1127	573.5	601.714	7.94966	0.567833	0.0856209	0.472851	0.786206	5.3429	0.53429	0.0562217	0.472851	0.631621	2.0147	14	0.196396	1	0.875	1	10.8284	1.25743	4.36436	4.27936	0
	1128	599	602	0.695936	0.695936	0	0.695936	0.695936	0.695936	0.695936	0	0.695936	0.695936	0.430012	1	0	1	1	1	0	12.5664	1.1547	1.1547	0
	1129	624.944	602.889	11.203	0.622391	0.0770806	0.517991	0.778956	7.11945	0.593288	0.0668576	0.517991	0.698012	0.799388	18	0.549641	0.9	0.72	1	13.6569	1.05293	5.4011	4.51209	-11.1988
	1130	650	600	0.447143	0.447143	0	0.447143	0.447143	0.447143	0.447143	0	0.447143	0.447143	0.781857	1	0	1	1	1	0	12.5664	1.1547	1.1547	0
	1131	675	600	0.460284	0.460284	0	0.460284	0.460284	0.460284	0.460284	0	0.460284	0.460284	0.763274	1	0	1	1	1	0	12.5664	1.1547	1.1547	0
	1132	700	602.5	1.34986	0.674931	0.0268887	0.655917	0.693944	1.34986	0.674931	0.0268887	0.655917	0.693944	0.729734	2	0.866025	1	1	1	2	2.79253	2.3094	1.1547	90
	1133	725.5	603	1.36094	0.680469	0.0121224	0.671897	0.689041	1.36094	0.680469	0.0121224	0.671897	0.689041	0.715775	2	0.866025	1	1	1	2	2.79253	2.3094	1.1547	0
	1134	750.5	603	1.33959	0.669794	0.00392826	0.667016	0.672571	1.33959	0.669794	0.00392826	0.667016	0.672571	0.73795	2	0.866025	1	1	1	2	2.79253	2.3094	1.1547	0
	1135	776.5	602.714	8.79548	0.628249	0.053462	0.555271	0.720344	6.3227	0.63227	0.060147	0.555271	0.720344	1.62922	14	0.196396	1	0.875	1	10.8284	1.25743	4.36436	4.27936	0
	1136	801.2	603.4	3.2354	0.64708	0.0227116	0.610332	0.669574	3.2354	0.64708	0.0227116	0.610332	0.669574	0.706094	5	0.765092	1	0.833333	1	5.41421	1.52719	3.30656	2.12916	-18.4349
	1137	825.833	602.833	3.84307	0.640511	0.0427392	0.564252	0.696451	3.19681	0.639362	0.0476802	0.564252	0.696451	0.0509227	6	0.632456	1	0.666667	1	6.24264	1.43737	3.33333	2.58199	-45
	1138	850	600	0.430882	0.430882	0	0.430882	0.430882	0.430882	0.430882	0	0.430882	0.430882	0.804854	1	0	1	1	1	0	12.5664	1.1547	1.1547	0
	1139	877.6	603.4	3.23544	0.647088	0.0585051	0.57743	0.722263	3.23544	0.647088	0.0585051	0.57743	0.722263	0.301588	5	0.896775	0.714286	0.625	2	3.41421	3.22458	4.9708	2.19951	-7.46571
	1140	900	600	0.462345	0.462345	0	0.462345	0.462345	0.462345	0.462345	0	0.462345	0.462345	0.760359	1	0	1	1	1	0	12.5664	1.1547	1.1547	0
	1141	927.5	603.5	2.66592	0.666479	0.0455321	0.624	0.725038	2.66592	0.666479	0.0455321	0.624	0.725038	0.922856	4	0	1	1	1	4	2.01062	2.3094	2.3094	0
	1142	953.5	603.5	2.54497	0.636243	0.0368193	0.610957	0.689779	2.54497	0.636243	0.0368193	0.610957	0.689779	1.02946	4	0	1	1	1	4	2.01062	2.3094	2.3094	0
	1143	978.2	603.6	3.1851	0.637019	0.0425021	0.588623	0.683217	3.1851	0.637019	0.0425021	0.588623	0.683217	0.943034	5	0.765092	1	0.833333	1	5.41421	1.52719	3.30656	2.12916	18.4349
	1144	1003	604	3.19728	0.639456	0.0242815	0.608938	0.658236	2.54111	0.635278	0.0258795	0.608938	0.658236	0.299606	5	0	1	0.555556	1	5.65685	1.41789	2.78089	2.78089	0
	1145	1028.67	604.333	1.9853	0.661766	0.0227014	0.647379	0.687936	1.9853	0.661766	0.0227014	0.647379	0.687936	0.338022	3	0.730297	1	0.75	1	3.41421	1.93475	2.58199	1.76383	-45
	1146	1053.5	604	1.32084	0.660421	0.0242221	0.643293	0.677549	1.32084	0.660421	0.0242221	0.643293	0.677549	0.761892	2	0.866025	1	1	1	2	2.79253	2.3094	1.1547	0
	1147	1077.6	603.8	3.2304	0.64608	0.0204895	0.616454	0.67103	3.2304	0.64608	0.0204895	0.616454	0.67103	0.755404	5	0.765092	1	0.833333	1	5.41421	1.52719	3.30656	2.12916	-71.5651
	1148	1102.29	604	4.67235	0.667478	0.0173239	0.643009	0.685417	3.98705	0.664509	0.0169144	0.643009	0.685417	0.771799	7	0.353094	1	0.777778	1	6.82843	1.43535	3.23669	3.02821	90
	1149	1126.8	604	6.69408	0.669408	0.0433596	0.595407	0.741061	5.29055	0.661319	0.0451116	0.595407	0.741061	1.0496	10	0.587408	1	0.833333	1	8.82843	1.30089	4.08575	3.30656	0
	1150	1150.67	604.111	5.93648	0.659608	0.0331371	0.604677	0.709309	4.54032	0.648617	0.0280669	0.604677	0.690243	0.75426	9	0.665812	1	0.75	1	8.24264	1.32392	4.05369	3.02454	-20.3006
	1151	1174.65	604	10.6888	0.628755	0.029253	0.584117	0.674684	6.14601	0.614601	0.0245169	0.584117	0.65775	0.317065	17	0.288647	1	0.68	1	12.4853	1.17473	4.89097	4.68279	90
	1152	1198.35	604	10.396	0.611532	0.0305383	0.576431	0.670149	5.89658	0.589658	0.0106996	0.576431	0.607081	0.904455	17	0.288647	1	0.68	1	12.4853	1.17473	4.89097	4.68279	90
	1153	23.8302	628.038	25.4453	0.4801	0.0498889	0.422764	0.630212	12.4316	0.460429	0.0476495	0.422764	0.614261	1.86791	53	0.877174	0.80303	0.540816	3	4.82843	19.6057	12.9181	6.2029	19.8182
	1154	48.44	627.06	26.3452	0.526903	0.0382076	0.439203	0.605041	10.4719	0.498663	0.0280146	0.439203	0.557042	2.61411	50	0.67515	0.980392	0.714286	1	24.7279	0.949228	9.43399	6.95926	6.52813
	1155	70	627.714	3.96333	0.56619	0.0416716	0.52136	0.621828	3.38628	0.564379	0.0453464	0.52136	0.621828	0.779527	7	0.353094	1	0.777778	1	6.82843	1.43535	3.23669	3.02821	0
	1156	96.3913	628	14.0596	0.611286	0.0394674	0.53199	0.684293	12.1249	0.606245	0.0375437	0.53199	0.673115	1.21191	23	0.690134	0.821429	0.766667	2	11.4142	1.87542	7.38049	5.34113	16.2151
	1157	119.867	627.6	8.98809	0.599206	0.0380987	0.550389	0.662974	7.13081	0.594234	0.0392389	0.550389	0.662974	0.273379	15	0.135022	0.789474	0.6	2	13.0711	0.952022	4.96682	4.92134	-35.7825
	1158	144.667	628.111	5.4213	0.602367	0.0393394	0.529357	0.649823	4.21506	0.602152	0.0445562	0.529357	0.649823	0.998287	9	0.665812	1	0.75	1	8.24264	1.32392	4.05369	3.02454	-20.3006
	1159	169.333	627.667	1.90752	0.635839	0.0191157	0.616826	0.655056	1.90752	0.635839	0.0191157	0.616826	0.655056	0.436141	3	0.730297	1	0.75	1	3.41421	1.93475	2.58199	1.76383	-45
	1160	195	628	5.70749	0.634165	0.0387387	0.564055	0.687225	5.04192	0.63024	0.0394536	0.564055	0.687225	1.54287	9	0	1	1	1	8	1.39626	3.4641	3.4641	0
	1161	220	628	5.79086	0.643429	0.0464271	0.574512	0.722369	5.06849	0.633562	0.0382351	0.574512	0.702337	1.52783	9	0	1	1	1	8	1.39626	3.4641	3.4641	0
	1162	244.5	627.5	2.76133	0.690333	0.0301799	0.662848	0.722498	2.76133	0.690333	0.0301799	0.662848	0.722498	0.86187	4	0	1	1	1	4	2.01062	2.3094	2.3094	0
	1163	270.125	627.125	5.25041	0.656302	0.0595609	0.582862	0.760608	4.48981	0.641401	0.0454577	0.582862	0.731428	1.24202	8	0.580948	1	0.888889	1	7.41421	1.41995	3.65148	2.97209	45
	1164	296.5	627.364	14.7507	0.670487	0.055991	0.591973	0.783177	9.06818	0.647727	0.0372835	0.591973	0.744981	1.66197	22	0.739067	1	0.916667	1	14.8284	1.10346	6.56898	4.42507	0
	1165	320.6	626.8	3.43333	0.686666	0.0411782	0.642784	0.741317	3.43333	0.686666	0.0411782	0.642784	0.741317	0.653385	5	0.765092	1	0.833333	1	5.41421	1.52719	3.30656	2.12916	-71.5651
	1166	346	627	0.73445	0.73445	0	0.73445	0.73445	0.73445	0.73445	0	0.73445	0.73445	0.375545	1	0	1	1	1	0	12.5664	1.1547	1.1547	0
	1167	371.5	626.5	2.69802	0.674504	0.0501819	0.626679	0.734217	2.69802	0.674504	0.0501819	0.626679	0.734217	0.934448	4	0	1	1	1	4	2.01062	2.3094	2.3094	0
	1168	396.5	626.5	2.8048	0.7012	0.0192851	0.678448	0.725177	2.8048	0.7012	0.0192851	0.678448	0.725177	0.843626	4	0	1	1	1	4	2.01062	2.3094	2.3094	0
	1169	422	627	5.58155	0.620172	0.0578425	0.551369	0.719673	4.86187	0.607734	0.0472503	0.551369	0.66727	1.63735	9	0	1	1	1	8	1.39626	3.4641	3.4641	0
	1170	450	625	0.433518	0.433518	0	0.433518	0.433518	0.433518	0.433518	0	0.433518	0.433518	0.801126	1	0	1	1	1	0	12.5664	1.1547	1.1547	0
	1171	475	625	0.435373	0.435373	0	0.435373	0.435373	0.435373	0.435373	0	0.435373	0.435373	0.798503	1	0	1	1	1	0	12.5664	1.1547	1.1547	0
	1172	498	627.2	5.85868	0.585868	0.0762672	0.509797	0.71818	4.51119	0.563899	0.0644708	0.509797	0.677892	1.18827	10	0.587408	1	0.833333	1	8.82843	1.30089	4.08575	3.30656	90
	1173	524.091	626.909	12.5897	0.572261	0.0603651	0.514722	0.710104	7.23585	0.556604	0.0442935	0.520753	0.668228	2.29907	22	0.419131	1	0.88	1	14.2426	1.1899	5.62266	5.10496	45
	1174	548.385	627.385	7.26164	0.558588	0.0753396	0.474011	0.683119	4.70962	0.523291	0.0578336	0.474011	0.636923	1.3547	13	0.50579	1	0.8125	1	10.2426	1.29246	4.47037	3.8564	-45
	1175	575	625	0.435443	0.435443	0	0.435443	0.435443	0.435443	0.435443	0	0.435443	0.435443	0.798404	1	0	1	1	1	0	12.5664	1.1547	1.1547	0
	1176	600.174	626.957	13.2907	0.577856	0.0587253	0.501924	0.711632	9.18305	0.57394	0.0549565	0.501924	0.683134	0.911934	23	0.737302	0.851852	0.657143	2	17.0711	0.885055	7.11875	4.80916	22.1441
	1177	624	627	2.96536	0.593072	0.0466758	0.533077	0.634648	2.33071	0.582678	0.0467399	0.533077	0.628312	0.0908337	5	0	1	0.555556	1	5.65685	1.41789	2.78089	2.78089	0
	1178	649	627	0.635077	0.635077	0	0.635077	0.635077	0.635077	0.635077	0	0.635077	0.635077	0.516079	1	0	1	1	1	0	12.5664	1.1547	1.1547	0
	1179	675	625	0.460109	0.460109	0	0.460109	0.460109	0.460109	0.460109	0	0.460109	0.460109	0.763522	1	0	1	1	1	0	12.5664	1.1547	1.1547	0
	1180	699.5	627.5	2.73446	0.683614	0.00900434	0.673578	0.695064	2.73446	0.683614	0.00900434	0.673578	0.695064	0.892548	4	0	1	1	1	4	2.01062	2.3094	2.3094	0
	1181	725.5	627.5	2.54739	0.636849	0.0462092	0.590561	0.70092	2.54739	0.636849	0.0462092	0.590561	0.70092	1.02741	4	0	1	1	1	4	2.01062	2.3094	2.3094	0
	1182	750.333	627.667	1.9493	0.649765	0.0129233	0.634925	0.658538	1.9493	0.649765	0.0129233	0.634925	0.658538	0.396736	3	0.730297	1	0.75	1	3.41421	1.93475	2.58199	1.76383	-45
	1183	775	625	0.45116	0.45116	0	0.45116	0.45116	0.45116	0.45116	0	0.45116	0.45116	0.776178	1	0	1	1	1	0	12.5664	1.1547	1.1547	0
	1184	800	625	0.491025	0.491025	0	0.491025	0.491025	0.491025	0.491025	0	0.491025	0.491025	0.7198	1	0	1	1	1	0	12.5664	1.1547	1.1547	0
	1185	826	628	0.672211	0.672211	0	0.672211	0.672211	0.672211	0.672211	0	0.672211	0.672211	0.463564	1	0	1	1	1	0	12.5664	1.1547	1.1547	0
	1186	851.5	627.5	2.72418	0.681045	0.0173553	0.663065	0.698708	2.72418	0.681045	0.0173553	0.663065	0.698708	0.896719	4	0	1	1	1	4	2.01062	2.3094	2.3094	0
	1187	875	625	0.442307	0.442307	0	0.442307	0.442307	0.442307	0.442307	0	0.442307	0.442307	0.788697	1	0	1	1	1	0	12.5664	1.1547	1.1547	0
	1188	900	625	0.48229	0.48229	0	0.48229	0.48229	0.48229	0.48229	0	0.48229	0.48229	0.732152	1	0	1	1	1	0	12.5664	1.1547	1.1547	0
	1189	925	625	0.462917	0.462917	0	0.462917	0.462917	0.462917	0.462917	0	0.462917	0.462917	0.759549	1	0	1	1	1	0	12.5664	1.1547	1.1547	0
	1190	950	625	0.47129	0.47129	0	0.47129	0.47129	0.47129	0.47129	0	0.47129	0.47129	0.747709	1	0	1	1	1	0	12.5664	1.1547	1.1547	0
	1191	978	629	0.636538	0.636538	0	0.636538	0.636538	0.636538	0.636538	0	0.636538	0.636538	0.514013	1	0	1	1	1	0	12.5664	1.1547	1.1547	0
	1192	1003.8	629	6.33061	0.633061	0.0406522	0.580268	0.68917	5.0409	0.630112	0.045011	0.580268	0.68917	1.19336	10	0.587408	1	0.833333	1	8.82843	1.30089	4.08575	3.30656	0
	1193	1028.5	629	1.2554	0.627701	0.0113672	0.619663	0.635739	1.2554	0.627701	0.0113672	0.619663	0.635739	0.833688	2	0.866025	1	1	1	2	2.79253	2.3094	1.1547	0
	1194	1050	625	0.472811	0.472811	0	0.472811	0.472811	0.472811	0.472811	0	0.472811	0.472811	0.745557	1	0	1	1	1	0	12.5664	1.1547	1.1547	0
	1195	1078.5	629.5	2.68457	0.671144	0.0145631	0.658925	0.690456	2.68457	0.671144	0.0145631	0.658925	0.690456	0.92272	4	0	1	1	1	4	2.01062	2.3094	2.3094	0
	1196	1103.5	629.5	2.56752	0.64188	0.0221985	0.612018	0.660409	2.56752	0.64188	0.0221985	0.612018	0.660409	1.00771	4	0	1	1	1	4	2.01062	2.3094	2.3094	0
	1197	1127.2	629.4	3.1755	0.6351	0.0103438	0.622647	0.646068	3.1755	0.6351	0.0103438	0.622647	0.646068	0.70417	5	0.765092	1	0.833333	1	5.41421	1.52719	3.30656	2.12916	-18.4349
	1198	1151.35	629	10.9661	0.645062	0.0298693	0.602818	0.700985	6.33932	0.633932	0.0279927	0.602818	0.700985	0.678558	17	0.288647	1	0.68	1	12.4853	1.17473	4.89097	4.68279	90
	1199	1174.38	629.385	8.1691	0.628392	0.0255966	0.579363	0.672019	5.59161	0.62129	0.0251542	0.579363	0.648646	0.91957	13	0.50579	1	0.8125	1	10.2426	1.29246	4.47037	3.8564	-45
	1200	1197.95	629.25	12.7046	0.635229	0.0446057	0.574228	0.728	7.29686	0.608072	0.0230482	0.574228	0.651535	1.45462	20	0.625466	1	0.8	1	13.6569	1.16993	5.81642	4.53827	-42.9202
	1201	25	652.222	20.9157	0.464793	0.025056	0.422615	0.522217	9.80284	0.445584	0.0147166	0.422615	0.47751	3.29926	45	0.534256	0.9	0.714286	2	23.8995	0.912098	8.48623	7.1736	28.0633
	1202	48.4364	652.473	28.4342	0.516986	0.0381098	0.44317	0.594386	10.6259	0.482997	0.0219231	0.44317	0.523667	3.9289	55	0.531535	0.982143	0.859375	1	24.4853	1.06413	9.15113	7.75134	48.5959
	1203	70.8333	652.833	6.63979	0.553316	0.0400002	0.492132	0.623946	6.63979	0.553316	0.0400002	0.492132	0.623946	0.522974	12	0.783063	0.6	0.5	3	7.41421	2.12992	6.60191	4.10601	-1.90704
	1204	96.4688	652.656	19.2702	0.602195	0.0464921	0.523058	0.709454	9.76194	0.574232	0.0326581	0.523058	0.623148	2.66328	32	0.463216	1	0.888889	1	18.2426	1.086	6.86974	6.08828	38.2177
	1205	120.389	652.667	10.571	0.58728	0.0299295	0.528128	0.631278	7.01137	0.584281	0.0296274	0.528128	0.631278	1.47144	18	0.783222	0.947368	0.75	1	13.6569	1.05293	6.26766	3.89687	-7.11779
	1206	144.111	652.667	5.37948	0.59772	0.0448078	0.526206	0.668994	4.16697	0.595282	0.0514142	0.526206	0.668994	1.06612	9	0.665812	1	0.75	1	8.24264	1.32392	4.05369	3.02454	-69.6994
	1207	169.8	653	6.17662	0.617662	0.0383781	0.553232	0.669521	4.88049	0.610061	0.0394125	0.553232	0.669521	1.28961	10	0.587408	1	0.833333	1	8.82843	1.30089	4.08575	3.30656	0
	1208	194.5	652.5	2.51699	0.629247	0.0351824	0.577221	0.654893	2.51699	0.629247	0.0351824	0.577221	0.654893	1.05186	4	0	1	1	1	4	2.01062	2.3094	2.3094	0
	1209	220.286	653	4.51758	0.645369	0.0394994	0.596841	0.712384	3.8052	0.6342	0.0287114	0.596841	0.679545	0.862588	7	0.353094	1	0.777778	1	6.82843	1.43535	3.23669	3.02821	90
	1210	250	650	0.468018	0.468018	0	0.468018	0.468018	0.468018	0.468018	0	0.468018	0.468018	0.752336	1	0	1	1	1	0	12.5664	1.1547	1.1547	0
	1211	270	652.5	2.53484	0.63371	0.0404412	0.595671	0.679804	2.53484	0.63371	0.0404412	0.595671	0.679804	0.0736116	4	0.83205	0.666667	0.666667	2	2	5.58505	4.16333	2.3094	0
	1212	295.5	652	1.25824	0.629119	0.0277694	0.609483	0.648755	1.25824	0.629119	0.0277694	0.609483	0.648755	0.832263	2	0.866025	1	1	1	2	2.79253	2.3094	1.1547	0
	1213	320	652	0.688772	0.688772	0	0.688772	0.688772	0.688772	0.688772	0	0.688772	0.688772	0.440143	1	0	1	1	1	0	12.5664	1.1547	1.1547	0
	1214	346	652	3.25959	0.651917	0.0481367	0.583966	0.703444	2.56748	0.641869	0.0491566	0.583966	0.703444	0.289047	5	0	1	0.555556	1	5.65685	1.41789	2.78089	2.78089	0
	1215	371.6	651.8	3.2045	0.6409	0.0487779	0.562944	0.693225	3.2045	0.6409	0.0487779	0.562944	0.693225	0.799117	5	0.765092	1	0.833333	1	5.41421	1.52719	3.30656	2.12916	-71.5651
	1216	396.833	651.833	3.83479	0.639132	0.0500989	0.562346	0.684592	3.15994	0.631989	0.0524851	0.562346	0.684592	0.0494398	6	0.632456	1	0.666667	1	6.24264	1.43737	3.33333	2.58199	-45
	1217	422	652	5.65501	0.628334	0.0635646	0.531016	0.733195	4.92181	0.615227	0.0533901	0.531016	0.674522	1.59821	9	0	1	1	1	8	1.39626	3.4641	3.4641	0
	1218	447.111	651.667	5.57497	0.619441	0.0652342	0.533291	0.703065	4.23744	0.605348	0.0663752	0.533291	0.703065	1.01678	9	0.665812	1	0.75	1	8.24264	1.32392	4.05369	3.02454	-69.6994
	1219	472.643	651.214	8.44921	0.603515	0.0778806	0.516359	0.759773	5.01594	0.557327	0.0442434	0.516359	0.62994	1.10003	14	0.611429	1	0.7	1	11.0711	1.20739	4.88141	3.86266	65.6424
	1220	500	650	0.417527	0.417527	0	0.417527	0.417527	0.417527	0.417527	0	0.417527	0.417527	0.823741	1	0	1	1	1	0	12.5664	1.1547	1.1547	0
	1221	523.615	651.615	7.36308	0.566391	0.0621086	0.489045	0.679646	4.94337	0.549263	0.0563409	0.489045	0.618813	1.68145	13	0.50579	1	0.8125	1	10.2426	1.29246	4.47037	3.8564	-45
	1222	549	651.5	9.34105	0.583816	0.055814	0.514316	0.687701	5.70836	0.570836	0.0474391	0.514316	0.631046	1.48512	16	0.561951	1	0.8	1	11.6569	1.2551	5.03322	4.16333	0
	1223	574.118	651.588	9.76906	0.574651	0.0641404	0.497339	0.704555	6.03899	0.548999	0.0465643	0.497339	0.653266	2.02249	17	0.610959	1	0.85	1	12.2426	1.21817	5.30899	4.20293	-15.1716
	1224	600.414	651.448	17.2821	0.595934	0.0550047	0.530969	0.730195	8.69263	0.579509	0.0381974	0.530969	0.67157	1.80823	29	0.533638	1	0.805556	1	17.0711	1.11594	6.68759	5.65579	40.1844
	1225	625	652.2	5.93701	0.593701	0.0652271	0.514243	0.688653	4.6028	0.57535	0.0595383	0.514243	0.688653	1.14088	10	0.587408	1	0.833333	1	8.82843	1.30089	4.08575	3.30656	90
	1226	650	650	0.431256	0.431256	0	0.431256	0.431256	0.431256	0.431256	0	0.431256	0.431256	0.804326	1	0	1	1	1	0	12.5664	1.1547	1.1547	0
	1227	675	652.286	4.42021	0.631458	0.0527911	0.542123	0.691205	3.75349	0.625581	0.0552643	0.542123	0.691205	0.93065	7	0.353094	1	0.777778	1	6.82843	1.43535	3.23669	3.02821	0
	1228	699.8	652.6	3.14685	0.62937	0.026284	0.60154	0.656748	3.14685	0.62937	0.026284	0.60154	0.656748	0.848862	5	0.765092	1	0.833333	1	5.41421	1.52719	3.30656	2.12916	-18.4349
	1229	725	652.286	4.63755	0.662507	0.0571461	0.60634	0.747608	3.90834	0.65139	0.0536709	0.60634	0.747608	0.814797	7	0.353094	1	0.777778	1	6.82843	1.43535	3.23669	3.02821	0
	1230	750.5	652.5	2.56442	0.641104	0.0362812	0.604303	0.685588	2.56442	0.641104	0.0362812	0.604303	0.685588	1.02336	4	0	1	1	1	4	2.01062	2.3094	2.3094	0
	1231	776	653	3.08356	0.616712	0.0438471	0.556492	0.660718	2.42284	0.60571	0.0419107	0.556492	0.658167	0.178695	5	0	1	0.555556	1	5.65685	1.41789	2.78089	2.78089	0
	1232	801.667	653.333	1.9677	0.655901	0.0258052	0.629315	0.680847	1.9677	0.655901	0.0258052	0.629315	0.680847	0.391088	3	0.730297	1	0.75	1	3.41421	1.93475	2.58199	1.76383	-45
	1233	827	653.5	3.89878	0.649797	0.0357033	0.596958	0.700019	3.89878	0.649797	0.0357033	0.596958	0.700019	1.26467	6	0.745356	1	1	1	6	1.53874	3.4641	2.3094	0
	1234	850	650	0.455976	0.455976	0	0.455976	0.455976	0.455976	0.455976	0	0.455976	0.455976	0.769366	1	0	1	1	1	0	12.5664	1.1547	1.1547	0
	1235	877.8	653.4	3.30233	0.660465	0.0449043	0.587679	0.711198	3.30233	0.660465	0.0449043	0.587679	0.711198	0.431329	5	0.765092	1	0.833333	1	5.41421	1.52719	3.30656	2.12916	18.4349
	1236	903	654	0.707412	0.707412	0	0.707412	0.707412	0.707412	0.707412	0	0.707412	0.707412	0.413782	1	0	1	1	1	0	12.5664	1.1547	1.1547	0
	1237	928.5	654	1.35901	0.679506	0.0272052	0.660269	0.698743	1.35901	0.679506	0.0272052	0.660269	0.698743	0.719537	2	0.866025	1	1	1	2	2.79253	2.3094	1.1547	0
	1238	950	650	0.455861	0.455861	0	0.455861	0.455861	0.455861	0.455861	0	0.455861	0.455861	0.769528	1	0	1	1	1	0	12.5664	1.1547	1.1547	0
	1239	979.5	653.5	2.67265	0.668162	0.0291782	0.631128	0.693029	2.67265	0.668162	0.0291782	0.631128	0.693029	0.931315	4	0	1	1	1	4	2.01062	2.3094	2.3094	0
	1240	1004	654.714	4.58579	0.655112	0.0516738	0.588333	0.724124	3.86493	0.644156	0.0468592	0.588333	0.724124	0.435964	7	0.353094	1	0.777778	1	6.82843	1.43535	3.23669	3.02821	0
	1241	1028.5	654.5	2.54765	0.636913	0.0158335	0.621898	0.653698	2.54765	0.636913	0.0158335	0.621898	0.653698	1.02022	4	0	1	1	1	4	2.01062	2.3094	2.3094	0
	1242	1053.5	654	4.00855	0.668091	0.0182815	0.6416	0.689505	4.00855	0.668091	0.0182815	0.6416	0.689505	1.20127	6	0.745356	1	1	1	6	1.53874	3.4641	2.3094	90
	1243	1079	654.5	1.25336	0.62668	0.0262637	0.608109	0.645252	1.25336	0.62668	0.0262637	0.608109	0.645252	0.832018	2	0.866025	1	1	1	2	2.79253	2.3094	1.1547	90
	1244	1104	654.5	2.53631	0.634076	0.0387043	0.603857	0.689776	2.53631	0.634076	0.0387043	0.603857	0.689776	0.099201	4	0.83205	0.666667	0.666667	2	2	5.58505	4.16333	2.3094	0
	1245	1128	654.5	3.82283	0.637138	0.0352898	0.59126	0.689142	3.82283	0.637138	0.0352898	0.59126	0.689142	1.29328	6	0.745356	1	1	1	6	1.53874	3.4641	2.3094	0
	1246	1152	654	5.71564	0.635071	0.0170423	0.60844	0.660917	5.06036	0.632545	0.0163178	0.60844	0.660917	1.53959	9	0	1	1	1	8	1.39626	3.4641	3.4641	0
	1247	1174.13	654.125	5.03775	0.629719	0.0320425	0.590905	0.674933	5.03775	0.629719	0.0320425	0.590905	0.674933	0.345189	8	0.765342	0.727273	0.666667	2	6	2.05165	4.91516	3.16352	-16.0027
	1248	1197.3	651.83	31.7247	0.674993	0.0969235	0.507043	0.955813	18.3462	0.655222	0.105127	0.507043	0.955813	0.47486	47	0.883297	0.839286	0.5875	2	11.4142	3.83239	12.3703	5.79935	-63.679
	1249	25.7143	676.667	29.7198	0.471743	0.0456102	0.415695	0.593638	15.7921	0.451202	0.0332659	0.415695	0.545518	2.17024	63	0.815438	0.851351	0.636364	2	21.8995	1.50973	13.1235	7.59646	30.1906
	1250	48.1818	676.773	22.3562	0.508094	0.0331339	0.452352	0.572637	11.2779	0.490344	0.0299859	0.452352	0.543575	2.58076	44	0.645806	0.897959	0.785714	2	23.6569	0.909468	8.91031	6.80304	30.9755
	1251	71.2	677.1	11.1447	0.557237	0.0325452	0.501554	0.63756	8.78694	0.549184	0.0265757	0.501554	0.585374	0.895405	20	0.627084	0.740741	0.666667	3	12.2426	1.43315	6.85332	5.33841	-24.0802
	1252	96.0833	677.375	13.558	0.564917	0.0252809	0.521926	0.602898	7.75153	0.553681	0.0239543	0.521926	0.599811	1.73682	24	0.727231	0.96	0.685714	1	16.4853	0.986452	6.84716	4.69985	-6.60556
	1253	119.813	677.688	9.0975	0.568593	0.0285902	0.52481	0.611904	6.19257	0.562961	0.0294373	0.52481	0.603569	1.6689	16	0.632983	0.941176	0.8	1	12.2426	1.14652	5.27733	4.08552	4.83668
	1254	145.357	677.619	28.1131	0.669359	0.098995	0.512475	0.837791	12.6185	0.600879	0.0826094	0.512475	0.806711	0.888232	42	0.404451	0.913043	0.75	2	22.4853	0.956902	7.94835	7.26924	9.20952
	1255	169.111	677.667	5.51099	0.612332	0.0332277	0.561018	0.670091	4.23384	0.604835	0.0290837	0.561018	0.642275	0.975872	9	0.665812	1	0.75	1	8.24264	1.32392	4.05369	3.02454	-69.6994
	1256	194	677.5	4.97984	0.622479	0.034574	0.564988	0.678934	3.70594	0.617657	0.0375657	0.564988	0.678934	0.313105	8	0.547723	1	0.666667	1	7.65685	1.34147	3.65148	3.05505	90
	1257	218.667	677.667	1.91247	0.63749	0.0489718	0.605588	0.693875	1.91247	0.63749	0.0489718	0.605588	0.693875	0.536475	3	0.730297	1	0.75	1	3.41421	1.93475	2.58199	1.76383	45
	1258	245	677.714	4.50896	0.644137	0.0435401	0.579975	0.71848	3.79048	0.631747	0.0313894	0.579975	0.665073	0.478735	7	0.353094	1	0.777778	1	6.82843	1.43535	3.23669	3.02821	0
	1259	269.667	677.333	2.01478	0.671594	0.0253976	0.648134	0.698564	2.01478	0.671594	0.0253976	0.648134	0.698564	0.335782	3	0.730297	1	0.75	1	3.41421	1.93475	2.58199	1.76383	-45
	1260	300	675	0.449577	0.449577	0	0.449577	0.449577	0.449577	0.449577	0	0.449577	0.449577	0.778415	1	0	1	1	1	0	12.5664	1.1547	1.1547	0
	1261	320.5	677	2.59421	0.648553	0.0114574	0.631601	0.656654	2.59421	0.648553	0.0114574	0.631601	0.656654	0.0405889	4	0.83205	0.666667	0.666667	2	2	5.58505	4.16333	2.3094	90
	1262	346.548	676.581	22.3572	0.721199	0.0993462	0.549025	0.86708	10.4103	0.650645	0.0740967	0.549025	0.78505	1.56819	31	0.325955	1	0.861111	1	17.6569	1.11917	6.52868	6.17212	30.9638
	1263	371	676.286	4.64506	0.663579	0.0635145	0.605147	0.766261	3.8788	0.646466	0.0487932	0.605147	0.737529	0.822487	7	0.353094	1	0.777778	1	6.82843	1.43535	3.23669	3.02821	0
	1264	396.667	677	3.71955	0.619925	0.047641	0.579008	0.694687	3.71955	0.619925	0.047641	0.579008	0.694687	0.449384	6	0.614357	0.75	0.5	2	0	75.3982	4.12101	3.25159	-28.155
	1265	421.5	676.5	7.22587	0.602156	0.0618743	0.505068	0.700025	4.53278	0.566597	0.0369537	0.505068	0.609073	0.974705	12	0	1	0.75	1	9.65685	1.3278	4	4	0
	1266	450	675	0.448243	0.448243	0	0.448243	0.448243	0.448243	0.448243	0	0.448243	0.448243	0.780302	1	0	1	1	1	0	12.5664	1.1547	1.1547	0
	1267	475	675	0.421059	0.421059	0	0.421059	0.421059	0.421059	0.421059	0	0.421059	0.421059	0.818746	1	0	1	1	1	0	12.5664	1.1547	1.1547	0
	1268	498	676.269	15.7346	0.605177	0.0950338	0.489261	0.768368	9.92108	0.583593	0.0888587	0.489261	0.768368	0.283134	26	0.541079	0.787879	0.619048	3	18.4853	0.860538	6.9356	5.83264	0
	1269	523	676.2	5.89763	0.589763	0.0939074	0.483123	0.745394	4.45279	0.556599	0.0700179	0.483123	0.703161	1.23195	10	0.587408	1	0.833333	1	8.82843	1.30089	4.08575	3.30656	90
	1270	548.786	676.643	8.06121	0.575801	0.0623549	0.493619	0.689187	5.03553	0.559503	0.0564095	0.493619	0.667668	0.968951	14	0.611429	1	0.7	1	11.0711	1.20739	4.88141	3.86266	-24.3576
	1271	573.286	676	4.37524	0.625034	0.0508625	0.572904	0.724462	3.65078	0.608463	0.0282429	0.572904	0.654397	0.989366	7	0.353094	1	0.777778	1	6.82843	1.43535	3.23669	3.02821	90
	1272	599.167	676.417	7.0817	0.590142	0.0764597	0.507037	0.726635	6.50145	0.591041	0.0801251	0.507037	0.726635	0.608621	12	0.284898	0.8	0.75	2	10.8284	1.0778	4.60992	4.41887	-82.5343
	1273	625	675	0.452725	0.452725	0	0.452725	0.452725	0.452725	0.452725	0	0.452725	0.452725	0.773964	1	0	1	1	1	0	12.5664	1.1547	1.1547	0
	1274	649.8	677	5.99823	0.599823	0.0822945	0.513906	0.741073	4.5419	0.567737	0.0526961	0.513906	0.678602	1.43016	10	0.587408	1	0.833333	1	8.82843	1.30089	4.08575	3.30656	0
	1275	675	675	0.451967	0.451967	0	0.451967	0.451967	0.451967	0.451967	0	0.451967	0.451967	0.775036	1	0	1	1	1	0	12.5664	1.1547	1.1547	0
	1276	700.167	677.167	3.73578	0.622629	0.0466066	0.536674	0.666884	3.07741	0.615483	0.0482924	0.536674	0.666884	0.477149	6	0.632456	1	0.666667	1	6.24264	1.43737	3.33333	2.58199	-45
	1277	725.5	677	3.736	0.622666	0.0410439	0.585373	0.701563	3.736	0.622666	0.0410439	0.585373	0.701563	1.37055	6	0.745356	1	1	1	6	1.53874	3.4641	2.3094	90
	1278	751	677.714	4.26649	0.609498	0.0424845	0.556424	0.672073	3.59441	0.599069	0.0353876	0.556424	0.654465	0.617546	7	0.353094	1	0.777778	1	6.82843	1.43535	3.23669	3.02821	0
	1279	776.5	677.5	2.48816	0.622039	0.0402987	0.572806	0.661387	2.48816	0.622039	0.0402987	0.572806	0.661387	1.08215	4	0	1	1	1	4	2.01062	2.3094	2.3094	0
	1280	802.232	677.763	325.05	0.855394	0.15073	0.462819	0.996426	33.5427	0.559046	0.0621749	0.462819	0.717225	0.663173	380	0.213626	0.981912	0.785124	1	69.9411	0.948849	22.291	21.7764	47.6135
	1281	827.333	677.667	1.83027	0.61009	0.0410339	0.582563	0.657252	1.83027	0.61009	0.0410339	0.582563	0.657252	0.484354	3	0.730297	1	0.75	1	3.41421	1.93475	2.58199	1.76383	-45
	1282	850	675	0.450881	0.450881	0	0.450881	0.450881	0.450881	0.450881	0	0.450881	0.450881	0.776571	1	0	1	1	1	0	12.5664	1.1547	1.1547	0
	1283	877.5	678	1.37549	0.687744	0.0375487	0.661193	0.714295	1.37549	0.687744	0.0375487	0.661193	0.714295	0.702228	2	0.866025	1	1	1	2	2.79253	2.3094	1.1547	0
	1284	903	678.5	1.26115	0.630575	0.0416337	0.601136	0.660015	1.26115	0.630575	0.0416337	0.601136	0.660015	0.821718	2	0.866025	1	1	1	2	2.79253	2.3094	1.1547	90
	1285	925	675	0.464629	0.464629	0	0.464629	0.464629	0.464629	0.464629	0	0.464629	0.464629	0.757129	1	0	1	1	1	0	12.5664	1.1547	1.1547	0
	1286	954	679	0.680507	0.680507	0	0.680507	0.680507	0.680507	0.680507	0	0.680507	0.680507	0.451832	1	0	1	1	1	0	12.5664	1.1547	1.1547	0
	1287	978.5	679	4.02162	0.670271	0.0423068	0.612343	0.712341	4.02162	0.670271	0.0423068	0.612343	0.712341	1.18063	6	0.745356	1	1	1	6	1.53874	3.4641	2.3094	90
	1288	1000	675	0.474826	0.474826	0	0.474826	0.474826	0.474826	0.474826	0	0.474826	0.474826	0.742708	1	0	1	1	1	0	12.5664	1.1547	1.1547	0
	1289	1029.67	679.333	1.93303	0.644345	0.0194467	0.622967	0.660985	1.93303	0.644345	0.0194467	0.622967	0.660985	0.372483	3	0.730297	1	0.75	1	3.41421	1.93475	2.58199	1.76383	-45
	1290	1054	679.5	1.29702	0.648512	0.0282639	0.628526	0.668497	1.29702	0.648512	0.0282639	0.628526	0.668497	0.782995	2	0.866025	1	1	1	2	2.79253	2.3094	1.1547	90
	1291	1078.36	679.091	7.07965	0.643605	0.0273969	0.602726	0.688441	5.76217	0.640242	0.0289525	0.602726	0.688441	1.4482	11	0.68469	1	0.916667	1	9.41421	1.27453	4.49691	3.2775	-15.0707
	1292	1103.5	679.5	2.5452	0.636299	0.0211524	0.614972	0.655835	2.5452	0.636299	0.0211524	0.614972	0.655835	1.02126	4	0	1	1	1	4	2.01062	2.3094	2.3094	0
	1293	1127.8	679.4	3.1443	0.62886	0.0216225	0.590794	0.644717	3.1443	0.62886	0.0216225	0.590794	0.644717	0.515853	5	0.765092	1	0.833333	1	5.41421	1.52719	3.30656	2.12916	18.4349
	1294	1152	679	0.614029	0.614029	0	0.614029	0.614029	0.614029	0.614029	0	0.614029	0.614029	0.545845	1	0	1	1	1	0	12.5664	1.1547	1.1547	0
	1295	1174.8	679	6.25304	0.625304	0.0230446	0.592967	0.656667	4.95502	0.619377	0.0218716	0.592967	0.656667	1.26199	10	0.587408	1	0.833333	1	8.82843	1.30089	4.08575	3.30656	0
	1296	1197.84	679.158	12.0378	0.633566	0.0483073	0.569846	0.722859	6.57385	0.597623	0.0192829	0.569846	0.627299	1.04653	19	0.508644	1	0.76	1	13.0711	1.20589	5.39656	4.64631	-45
	1297	25.6786	701.268	25.8787	0.46212	0.0487277	0.399744	0.587076	15.465	0.454854	0.0481725	0.399744	0.587076	1.53073	56	0.845477	0.835821	0.583333	3	16.2426	2.36696	12.7614	6.81474	26.8483
	1298	47.7778	701.472	18.0919	0.502552	0.0411098	0.451067	0.593586	8.17812	0.481066	0.0243275	0.451067	0.538621	1.89198	36	0.444473	0.972973	0.734694	1	19.8995	1.03572	7.28439	6.5253	36.0493
	1299	71.44	702	13.4	0.536	0.0226688	0.495938	0.583022	7.93636	0.529091	0.0183244	0.495938	0.558283	1.38662	25	0.533049	0.862069	0.714286	2	15.6569	1.13231	6.41489	5.42754	3.14239
	1300	95.2857	702.048	11.5359	0.54933	0.0365	0.497534	0.648416	7.00595	0.538919	0.0271225	0.497534	0.588437	1.24126	21	0.696433	0.913043	0.7	1	15.0711	1.02174	6.29273	4.5158	-16.0945
	1301	120.5	702.15	24.8134	0.620335	0.0651455	0.515297	0.734626	10.2176	0.567645	0.0418743	0.515297	0.682529	1.57968	40	0.454124	0.952381	0.714286	1	21.3137	1.00955	7.66931	6.83289	13.7473
	1302	144.214	702.357	8.2145	0.58675	0.0386358	0.525886	0.660552	5.21593	0.579548	0.0379169	0.525886	0.642319	0.87428	14	0.611429	1	0.7	1	11.0711	1.20739	4.88141	3.86266	-24.3576
	1303	168.5	702.5	2.41927	0.604817	0.0287043	0.570743	0.636832	2.41927	0.604817	0.0287043	0.570743	0.636832	1.12791	4	0	1	1	1	4	2.01062	2.3094	2.3094	0
	1304	194.667	702.267	9.45095	0.630063	0.0398201	0.561343	0.70831	6.14505	0.614505	0.0305238	0.561343	0.667796	0.460146	15	0.537216	1	0.75	1	11.6569	1.17666	4.9155	4.14595	5.88414
	1305	225	700	0.432312	0.432312	0	0.432312	0.432312	0.432312	0.432312	0	0.432312	0.432312	0.802832	1	0	1	1	1	0	12.5664	1.1547	1.1547	0
	1306	244.167	702.167	3.92745	0.654576	0.0499564	0.603168	0.711134	3.21632	0.643264	0.0464746	0.603168	0.70756	0.382918	6	0.632456	1	0.666667	1	6.24264	1.43737	3.33333	2.58199	-45
	1307	275	700	0.455621	0.455621	0	0.455621	0.455621	0.455621	0.455621	0	0.455621	0.455621	0.769868	1	0	1	1	1	0	12.5664	1.1547	1.1547	0
	1308	295.125	701.875	5.09745	0.637182	0.0516801	0.541094	0.705736	4.39172	0.627388	0.0471251	0.541094	0.671148	1.13686	8	0.580948	1	0.888889	1	7.41421	1.41995	3.65148	2.97209	-45
	1309	320.333	701.333	1.91768	0.639228	0.0480823	0.583887	0.67076	1.91768	0.639228	0.0480823	0.583887	0.67076	0.156678	3	0.730297	1	0.75	1	3.41421	1.93475	2.58199	1.76383	45
	1310	345.7	701.3	6.31078	0.631078	0.060461	0.568021	0.728089	4.20262	0.600374	0.0400667	0.568021	0.673453	0.327251	10	0.592258	1	0.625	1	9.07107	1.23896	4.16333	3.3546	-45
	1311	375	700	0.4466	0.4466	0	0.4466	0.4466	0.4466	0.4466	0	0.4466	0.4466	0.782626	1	0	1	1	1	0	12.5664	1.1547	1.1547	0
	1312	395.875	701.125	5.15868	0.644835	0.0536533	0.585344	0.733414	4.48659	0.640941	0.0567178	0.585344	0.733414	1.1054	8	0.580948	1	0.888889	1	7.41421	1.41995	3.65148	2.97209	-45
	1313	425	700	0.440344	0.440344	0	0.440344	0.440344	0.440344	0.440344	0	0.440344	0.440344	0.791473	1	0	1	1	1	0	12.5664	1.1547	1.1547	0
	1314	450	700	0.446421	0.446421	0	0.446421	0.446421	0.446421	0.446421	0	0.446421	0.446421	0.782878	1	0	1	1	1	0	12.5664	1.1547	1.1547	0
	1315	475	700	0.41993	0.41993	0	0.41993	0.41993	0.41993	0.41993	0	0.41993	0.41993	0.820343	1	0	1	1	1	0	12.5664	1.1547	1.1547	0
	1316	497.786	701.643	7.88139	0.562956	0.06227	0.486895	0.67502	4.83846	0.537607	0.0499672	0.486895	0.61526	1.0943	14	0.611429	1	0.7	1	11.0711	1.20739	4.88141	3.86266	-24.3576
	1317	525	700	0.401463	0.401463	0	0.401463	0.401463	0.401463	0.401463	0	0.401463	0.401463	0.846459	1	0	1	1	1	0	12.5664	1.1547	1.1547	0
	1318	548.385	701.615	7.47064	0.574664	0.0668285	0.473631	0.704211	5.0062	0.556245	0.0613445	0.473631	0.643228	1.4401	13	0.50579	1	0.8125	1	10.2426	1.29246	4.47037	3.8564	45
	1319	575	700	0.421281	0.421281	0	0.421281	0.421281	0.421281	0.421281	0	0.421281	0.421281	0.818433	1	0	1	1	1	0	12.5664	1.1547	1.1547	0
	1320	598.909	701.727	6.63094	0.602813	0.0894503	0.481147	0.747184	6.63094	0.602813	0.0894503	0.481147	0.747184	0.186641	11	0.59013	0.733333	0.55	2	11.6569	0.862881	5.04688	4.07439	-31.7175
	1321	625	700	0.420456	0.420456	0	0.420456	0.420456	0.420456	0.420456	0	0.420456	0.420456	0.819599	1	0	1	1	1	0	12.5664	1.1547	1.1547	0
	1322	649.526	701.368	11.5013	0.605332	0.0749519	0.517919	0.736228	6.80195	0.566829	0.0585491	0.517919	0.689306	1.5138	19	0.667712	1	0.791667	1	13.6569	1.11143	5.81119	4.32596	-85.768
	1323	674.545	701.273	6.57986	0.598169	0.0642708	0.532356	0.698949	5.89854	0.589854	0.0611937	0.532356	0.698949	0.470755	11	0.469838	0.785714	0.6875	2	10.2426	1.09362	4.67569	4.12747	40.2688
	1324	700.231	702.231	8.17821	0.629093	0.0575253	0.547726	0.732132	5.50515	0.611683	0.0586033	0.547726	0.732132	0.400166	13	0.710198	0.928571	0.65	1	11.0711	1.12115	5.033	3.54324	-70.2059
	1325	725.875	702.125	4.79987	0.599984	0.0194091	0.564572	0.626873	4.19243	0.598918	0.0207101	0.564572	0.626873	1.27225	8	0.580948	1	0.888889	1	7.41421	1.41995	3.65148	2.97209	-45
	1326	751.125	702.25	9.71765	0.607353	0.0604235	0.499637	0.71025	7.76031	0.596947	0.0594005	0.499637	0.71025	0.668999	16	0.743649	0.8	0.64	2	13.6569	0.935941	6.18854	4.13747	-41.2697
	1327	776	702	5.54655	0.616283	0.0496521	0.563906	0.720728	4.82582	0.603227	0.0326237	0.563906	0.649919	1.62434	9	0	1	1	1	8	1.39626	3.4641	3.4641	0
	1328	801.615	702.615	7.79855	0.599888	0.0627902	0.518757	0.712781	5.09147	0.565719	0.0340622	0.518757	0.633193	1.50173	13	0.50579	1	0.8125	1	10.2426	1.29246	4.47037	3.8564	-45
	1329	827.111	702.667	5.73194	0.636882	0.0539127	0.560103	0.725188	4.33881	0.61983	0.0455609	0.560103	0.677903	0.90739	9	0.665812	1	0.75	1	8.24264	1.32392	4.05369	3.02454	-69.6994
	1330	852.125	702.875	5.48598	0.685747	0.0658913	0.585357	0.787487	4.69849	0.671213	0.0556207	0.585357	0.7316	0.90863	8	0.580948	1	0.888889	1	7.41421	1.41995	3.65148	2.97209	-45
	1331	875	700	0.467924	0.467924	0	0.467924	0.467924	0.467924	0.467924	0	0.467924	0.467924	0.75247	1	0	1	1	1	0	12.5664	1.1547	1.1547	0
	1332	903.5	703.5	2.64608	0.66152	0.0370016	0.611353	0.694208	2.64608	0.66152	0.0370016	0.611353	0.694208	0.948673	4	0	1	1	1	4	2.01062	2.3094	2.3094	0
	1333	928.333	703.667	1.93469	0.644896	0.0299757	0.615293	0.675231	1.93469	0.644896	0.0299757	0.615293	0.675231	0.392067	3	0.730297	1	0.75	1	3.41421	1.93475	2.58199	1.76383	-45
	1334	950	700	0.471185	0.471185	0	0.471185	0.471185	0.471185	0.471185	0	0.471185	0.471185	0.747857	1	0	1	1	1	0	12.5664	1.1547	1.1547	0
	1335	975	700	0.487218	0.487218	0	0.487218	0.487218	0.487218	0.487218	0	0.487218	0.487218	0.725183	1	0	1	1	1	0	12.5664	1.1547	1.1547	0
	1336	1000	700	0.483271	0.483271	0	0.483271	0.483271	0.483271	0.483271	0	0.483271	0.483271	0.730766	1	0	1	1	1	0	12.5664	1.1547	1.1547	0
	1337	1029	704.5	1.32142	0.66071	0.00826369	0.654866	0.666553	1.32142	0.66071	0.00826369	0.654866	0.666553	0.757807	2	0.866025	1	1	1	2	2.79253	2.3094	1.1547	90
	1338	1054.29	704	4.55954	0.651362	0.0349844	0.596386	0.697006	3.86253	0.643755	0.031346	0.596386	0.681047	0.830549	7	0.353094	1	0.777778	1	6.82843	1.43535	3.23669	3.02821	90
	1339	1079.29	704	4.40421	0.629173	0.0238093	0.587076	0.660566	3.75736	0.626227	0.0246453	0.587076	0.660566	0.910564	7	0.353094	1	0.777778	1	6.82843	1.43535	3.23669	3.02821	90
	1340	1104	703.5	10.2075	0.63797	0.0265832	0.600568	0.683955	6.30396	0.630396	0.0259782	0.600568	0.675599	1.07273	16	0.561951	1	0.8	1	11.6569	1.2551	5.03322	4.16333	0
	1341	1125	700	0.464949	0.464949	0	0.464949	0.464949	0.464949	0.464949	0	0.464949	0.464949	0.756676	1	0	1	1	1	0	12.5664	1.1547	1.1547	0
	1342	1152.13	703.125	4.95467	0.619333	0.0143152	0.592456	0.641509	4.32581	0.617973	0.0148935	0.592456	0.641509	1.37987	8	0.580948	1	0.888889	1	7.41421	1.41995	3.65148	2.97209	45
	1343	1174.8	703	6.11496	0.611496	0.0164188	0.582956	0.637108	4.87272	0.60909	0.0176984	0.582956	0.637108	1.31762	10	0.587408	1	0.833333	1	8.82843	1.30089	4.08575	3.30656	0
	1344	1197	703.286	4.29457	0.61351	0.0252267	0.583107	0.645563	3.65324	0.608874	0.0241482	0.583107	0.645563	0.990527	7	0.353094	1	0.777778	1	6.82843	1.43535	3.23669	3.02821	0
	1345	25.1458	725.708	22.1046	0.460512	0.0469826	0.397905	0.590337	11.1969	0.43065	0.0233153	0.397905	0.496682	2.23712	48	0.842358	0.857143	0.6	2	20.4853	1.30668	11.6774	6.29316	35.3371
	1346	47.325	726.025	19.4521	0.486304	0.0416128	0.424385	0.580799	8.12603	0.451446	0.0159813	0.424385	0.482501	3.72306	40	0.318286	1	0.816327	1	20.4853	1.0889	7.40691	7.02171	75.703
	1347	71.5385	726.231	6.82103	0.524694	0.0298203	0.4726	0.574916	5.74009	0.521827	0.0292107	0.4726	0.574916	1.03326	13	0.6928	0.8125	0.65	2	11.6569	1.01977	5.52539	3.98452	-57.6203
	1348	95.0588	726.412	9.36285	0.550756	0.0269668	0.505411	0.604539	6.49698	0.541415	0.023797	0.505411	0.601358	0.666764	17	0.432794	0.809524	0.566667	2	13.0711	1.07896	5.38703	4.85637	-16.6832
	1349	125	725	0.39426	0.39426	0	0.39426	0.39426	0.39426	0.39426	0	0.39426	0.39426	0.856645	1	0	1	1	1	0	12.5664	1.1547	1.1547	0
	1350	150	725	0.444535	0.444535	0	0.444535	0.444535	0.444535	0.444535	0	0.444535	0.444535	0.785547	1	0	1	1	1	0	12.5664	1.1547	1.1547	0
	1351	175	725	0.420682	0.420682	0	0.420682	0.420682	0.420682	0.420682	0	0.420682	0.420682	0.81928	1	0	1	1	1	0	12.5664	1.1547	1.1547	0
	1352	200	725	0.453674	0.453674	0	0.453674	0.453674	0.453674	0.453674	0	0.453674	0.453674	0.772622	1	0	1	1	1	0	12.5664	1.1547	1.1547	0
	1353	219	727	5.61709	0.624121	0.0380292	0.569748	0.671367	4.94572	0.618215	0.0359732	0.569748	0.669089	1.61171	9	0	1	1	1	8	1.39626	3.4641	3.4641	0
	1354	243.889	726.667	5.71946	0.635496	0.0594492	0.564422	0.72592	4.3409	0.620129	0.0550001	0.564422	0.697193	0.689531	9	0.665812	1	0.75	1	8.24264	1.32392	4.05369	3.02454	69.6994
	1355	269	726.714	4.43411	0.633445	0.0422641	0.563258	0.693516	3.77889	0.629814	0.0450865	0.563258	0.693516	0.530921	7	0.353094	1	0.777778	1	6.82843	1.43535	3.23669	3.02821	0
	1356	294	726.286	4.3723	0.624615	0.0370934	0.560529	0.668695	3.71601	0.619335	0.0376418	0.560529	0.668695	0.974675	7	0.353094	1	0.777778	1	6.82843	1.43535	3.23669	3.02821	0
	1357	319.615	726.615	7.88012	0.606163	0.046925	0.553155	0.689991	5.22245	0.580272	0.0234981	0.553155	0.617797	1.47031	13	0.50579	1	0.8125	1	10.2426	1.29246	4.47037	3.8564	-45
	1358	344.909	726.364	7.12374	0.647613	0.0692392	0.54826	0.777416	5.61116	0.623462	0.0476678	0.54826	0.690075	1.20999	11	0.68469	1	0.916667	1	9.41421	1.27453	4.49691	3.2775	74.9293
	1359	370	726.286	4.36478	0.62354	0.0535184	0.565058	0.697244	3.66754	0.611256	0.0465783	0.565058	0.674511	0.975007	7	0.353094	1	0.777778	1	6.82843	1.43535	3.23669	3.02821	0
	1360	395.545	726.364	6.76355	0.614868	0.0632164	0.527546	0.718401	4.70158	0.587697	0.0484879	0.527546	0.650895	0.553537	11	0.478395	1	0.6875	1	9.65685	1.21715	4.16333	3.65601	-18.4349
	1361	420.875	726.125	4.94529	0.618161	0.0423993	0.577981	0.674934	4.28982	0.612832	0.0428047	0.577981	0.674934	1.21395	8	0.580948	1	0.888889	1	7.41421	1.41995	3.65148	2.97209	-45
	1362	446.75	725.75	6.98108	0.581757	0.0730346	0.492698	0.690247	6.34206	0.576551	0.0742278	0.492698	0.690247	0.478793	12	0.612372	0.8	0.6	2	11.6569	0.941325	5.16398	4.08248	-71.5651
	1363	471.714	725.5	8.06465	0.576046	0.0627493	0.516305	0.688118	5.39204	0.539204	0.0171569	0.516305	0.567463	1.97883	14	0.196396	1	0.875	1	10.8284	1.25743	4.36436	4.27936	90
	1364	497	726	4.62986	0.578732	0.062804	0.500351	0.690977	4.62986	0.578732	0.062804	0.500351	0.690977	0.825033	8	0.558096	0.8	0.666667	2	7.41421	1.41995	4.26166	3.53623	67.5
	1365	522.667	726	10.1918	0.566209	0.0667918	0.499838	0.697224	6.31088	0.525907	0.0294739	0.499838	0.6032	2.45106	18	0.598506	1	0.9	1	12.8284	1.18287	5.4569	4.37163	90
	1366	547.533	725.867	8.90319	0.593546	0.0869078	0.499983	0.769995	5.4502	0.54502	0.0515847	0.499983	0.645444	1.16661	15	0.46188	1	0.75	1	11.6569	1.17666	4.76095	4.22269	-75.9638
	1367	573.625	725.75	9.44758	0.590474	0.0616134	0.523501	0.683455	6.22547	0.565952	0.0521871	0.523501	0.675536	1.52609	16	0.494461	1	0.8	1	12.2426	1.14652	4.9731	4.32261	75.1276
	1368	598.975	725.9	25.113	0.627824	0.107946	0.476664	0.831607	10.2263	0.538226	0.0362508	0.476664	0.609913	1.71073	40	0.567263	0.930233	0.714286	1	21.8995	0.958557	8.04053	6.62167	-72.5209
	1369	624	725.8	5.83719	0.583719	0.0493587	0.520577	0.692525	4.62705	0.578381	0.0535902	0.520577	0.692525	1.51589	10	0.587408	1	0.833333	1	8.82843	1.30089	4.08575	3.30656	90
	1370	649.357	726.214	8.54364	0.61026	0.0916465	0.474735	0.756976	5.01687	0.55743	0.0611454	0.474735	0.647724	0.816349	14	0.611429	1	0.7	1	11.0711	1.20739	4.88141	3.86266	-65.6424
	1371	674.7	726.7	6.11708	0.611708	0.0738324	0.534576	0.748603	6.11708	0.611708	0.0738324	0.534576	0.748603	0.474455	10	0.57117	0.769231	0.625	2	10.2426	0.994199	4.77649	3.92069	-57.7317
	1372	700.125	726.875	5.0154	0.626925	0.070054	0.56002	0.766732	4.24867	0.606953	0.0447484	0.56002	0.694697	1.18727	8	0.580948	1	0.888889	1	7.41421	1.41995	3.65148	2.97209	-45
	1373	725.667	726.333	1.805	0.601667	0.0255812	0.575148	0.626195	1.805	0.601667	0.0255812	0.575148	0.626195	0.492202	3	0.730297	1	0.75	1	3.41421	1.93475	2.58199	1.76383	-45
	1374	751	727	5.73923	0.637692	0.0721449	0.538122	0.776388	4.96284	0.620355	0.0534494	0.538122	0.688571	1.53366	9	0	1	1	1	8	1.39626	3.4641	3.4641	0
	1375	776.813	726.813	10.4196	0.651222	0.052449	0.566105	0.745594	6.91423	0.628566	0.0412486	0.566105	0.69163	1.4153	16	0.648693	1	0.8	1	12.2426	1.14652	5.37015	4.08695	-72.7457
	1376	802	727.222	5.70046	0.633384	0.0743588	0.545679	0.739061	4.9614	0.620175	0.0672632	0.545679	0.735592	0.465232	9	0.48448	0.818182	0.5625	2	0	113.097	4.38069	3.83224	-63.9375
	1377	827.1	727.2	6.56695	0.656695	0.0628457	0.58214	0.765319	5.80163	0.644626	0.0529575	0.58214	0.720072	0.978296	10	0.630126	1	0.833333	1	9.41421	1.15866	4.25833	3.30656	-63.4349
	1378	850	725	0.468166	0.468166	0	0.468166	0.468166	0.468166	0.468166	0	0.468166	0.468166	0.752127	1	0	1	1	1	0	12.5664	1.1547	1.1547	0
	1379	878	727.714	4.68267	0.668953	0.0690186	0.566469	0.772514	3.91015	0.651692	0.0566903	0.566469	0.734298	0.402973	7	0.353094	1	0.777778	1	6.82843	1.43535	3.23669	3.02821	0
	1380	903.5	728.5	2.62539	0.656348	0.0313105	0.611416	0.682285	2.62539	0.656348	0.0313105	0.611416	0.682285	0.974906	4	0	1	1	1	4	2.01062	2.3094	2.3094	0
	1381	929	728.286	4.57526	0.653609	0.0645043	0.57492	0.751775	3.85609	0.642682	0.0631661	0.57492	0.751775	0.847942	7	0.353094	1	0.777778	1	6.82843	1.43535	3.23669	3.02821	0
	1382	950	725	0.484087	0.484087	0	0.484087	0.484087	0.484087	0.484087	0	0.484087	0.484087	0.729612	1	0	1	1	1	0	12.5664	1.1547	1.1547	0
	1383	979	729	0.705636	0.705636	0	0.705636	0.705636	0.705636	0.705636	0	0.705636	0.705636	0.416294	1	0	1	1	1	0	12.5664	1.1547	1.1547	0
	1384	1000	725	0.482403	0.482403	0	0.482403	0.482403	0.482403	0.482403	0	0.482403	0.482403	0.731993	1	0	1	1	1	0	12.5664	1.1547	1.1547	0
	1385	1029.5	729	2.58931	0.647326	0.00980419	0.638937	0.658702	2.58931	0.647326	0.00980419	0.638937	0.658702	0.126423	4	0.870424	1	0.666667	1	4.82843	1.47968	3.43591	1.69151	-58.2825
	1386	1050	725	0.467942	0.467942	0	0.467942	0.467942	0.467942	0.467942	0	0.467942	0.467942	0.752444	1	0	1	1	1	0	12.5664	1.1547	1.1547	0
	1387	1075	725	0.485681	0.485681	0	0.485681	0.485681	0.485681	0.485681	0	0.485681	0.485681	0.727357	1	0	1	1	1	0	12.5664	1.1547	1.1547	0
	1388	1104.2	728.4	3.09939	0.619877	0.0228517	0.589638	0.648108	3.09939	0.619877	0.0228517	0.589638	0.648108	0.76586	5	0.765092	1	0.833333	1	5.41421	1.52719	3.30656	2.12916	-18.4349
	1389	1127.67	728.333	1.869	0.622999	0.0026164	0.620254	0.625465	1.869	0.622999	0.0026164	0.620254	0.625465	0.438405	3	0.730297	1	0.75	1	3.41421	1.93475	2.58199	1.76383	-45
	1390	1151.5	727.5	2.38852	0.597129	0.00569509	0.593056	0.605387	2.38852	0.597129	0.00569509	0.593056	0.605387	1.14028	4	0	1	1	1	4	2.01062	2.3094	2.3094	0
	1391	1174.2	727.4	2.99315	0.59863	0.00904432	0.589143	0.609913	2.99315	0.59863	0.00904432	0.589143	0.609913	0.838462	5	0.765092	1	0.833333	1	5.41421	1.52719	3.30656	2.12916	-18.4349
	1392	1196.63	727.367	19.0253	0.634176	0.0520373	0.558573	0.734579	8.91758	0.594506	0.023629	0.558573	0.642416	1.8339	30	0.444001	1	0.833333	1	17.0711	1.15442	6.59293	5.90743	-45
	1393	25.5476	749.881	19.0123	0.452673	0.0539566	0.378205	0.599316	8.21855	0.410927	0.0154205	0.378205	0.441291	2.13133	42	0.798626	0.875	0.583333	2	21.3137	1.06002	9.80561	5.90128	39.9916
	1394	48.7188	749.375	15.9181	0.497441	0.0467682	0.423599	0.587359	7.83471	0.460866	0.0188627	0.423599	0.491802	2.31546	32	0.782408	0.969697	0.761905	1	19.0711	0.998203	8.21461	5.11578	39.7807
	1395	72	750.5	8.61977	0.538736	0.0288386	0.496224	0.585157	5.24231	0.524231	0.0240659	0.496224	0.576621	1.77524	16	0.561951	1	0.8	1	11.6569	1.2551	5.03322	4.16333	0
	1396	95.5	750.5	7.73353	0.552395	0.0366944	0.520064	0.630746	5.33363	0.533363	0.0161782	0.520064	0.567698	1.8743	14	0.652071	1	0.875	1	10.8284	1.25743	4.91838	3.72891	45
	1397	125	750	0.408149	0.408149	0	0.408149	0.408149	0.408149	0.408149	0	0.408149	0.408149	0.837004	1	0	1	1	1	0	12.5664	1.1547	1.1547	0
	1398	150	750	0.426931	0.426931	0	0.426931	0.426931	0.426931	0.426931	0	0.426931	0.426931	0.810442	1	0	1	1	1	0	12.5664	1.1547	1.1547	0
	1399	175	750	0.419479	0.419479	0	0.419479	0.419479	0.419479	0.419479	0	0.419479	0.419479	0.82098	1	0	1	1	1	0	12.5664	1.1547	1.1547	0
	1400	200	750	0.441334	0.441334	0	0.441334	0.441334	0.441334	0.441334	0	0.441334	0.441334	0.790073	1	0	1	1	1	0	12.5664	1.1547	1.1547	0
	1401	225	750	0.448213	0.448213	0	0.448213	0.448213	0.448213	0.448213	0	0.448213	0.448213	0.780345	1	0	1	1	1	0	12.5664	1.1547	1.1547	0
	1402	243.333	750.333	1.82206	0.607352	0.0425734	0.56697	0.651822	1.82206	0.607352	0.0425734	0.56697	0.651822	0.224766	3	0.730297	1	0.75	1	3.41421	1.93475	2.58199	1.76383	45
	1403	269.462	750.846	7.93454	0.610349	0.0315453	0.566425	0.659659	6.04357	0.604357	0.0338087	0.566425	0.659659	1.52736	13	0.491217	0.928571	0.8125	1	10.8284	1.16761	4.51192	3.93005	-13.7764
	1404	293.8	750.6	3.0338	0.60676	0.0264975	0.573166	0.63863	3.0338	0.60676	0.0264975	0.573166	0.63863	0.955635	5	0.765092	1	0.833333	1	5.41421	1.52719	3.30656	2.12916	-18.4349
	1405	319	750.5	4.79898	0.599873	0.0442437	0.53556	0.658758	3.56957	0.594928	0.0504584	0.53556	0.658758	0.445054	8	0.547723	1	0.666667	1	7.65685	1.34147	3.65148	3.05505	90
	1406	344.875	750.125	4.72394	0.590493	0.050392	0.546856	0.693958	4.15444	0.593491	0.053653	0.546856	0.693958	1.35171	8	0.580948	1	0.888889	1	7.41421	1.41995	3.65148	2.97209	-45
	1407	370	750.5	2.33528	0.583819	0.0479135	0.543306	0.647906	2.33528	0.583819	0.0479135	0.543306	0.647906	0.352234	4	0.83205	0.666667	0.666667	2	2	5.58505	4.16333	2.3094	0
	1408	395.333	750.111	5.344	0.593777	0.0408381	0.541661	0.670005	4.14897	0.59271	0.0455412	0.541661	0.670005	0.905594	9	0.665812	1	0.75	1	8.24264	1.32392	4.05369	3.02454	20.3006
	1409	425	750	0.477951	0.477951	0	0.477951	0.477951	0.477951	0.477951	0	0.477951	0.477951	0.738288	1	0	1	1	1	0	12.5664	1.1547	1.1547	0
	1410	446	749.8	5.77156	0.577156	0.0497117	0.522301	0.66521	4.59364	0.574205	0.0543064	0.522301	0.66521	1.55659	10	0.587408	1	0.833333	1	8.82843	1.30089	4.08575	3.30656	90
	1411	472.211	750.368	10.4006	0.547399	0.0279226	0.504404	0.601141	6.49491	0.541243	0.0323916	0.504404	0.601141	2.1039	19	0.384634	0.95	0.76	1	13.6569	1.11143	5.25549	4.85118	-6.2644
	1412	497.5	750	4.13176	0.51647	0.0228958	0.493306	0.568393	3.10224	0.517039	0.026423	0.493306	0.568393	0.766725	8	0.547723	1	0.666667	1	7.65685	1.34147	3.65148	3.05505	0
	1413	523.278	750.278	9.76637	0.542576	0.0249356	0.501558	0.607312	6.49473	0.541228	0.0281817	0.501558	0.607312	1.82048	18	0.497885	0.947368	0.72	1	13.6569	1.05293	5.34069	4.63167	-20.5177
	1414	548.353	750	9.44589	0.555641	0.0362774	0.511229	0.644621	5.45421	0.545421	0.0357574	0.511229	0.616542	1.33424	17	0.288647	1	0.68	1	12.4853	1.17473	4.89097	4.68279	90
	1415	573.882	750.412	9.33012	0.54883	0.021269	0.521818	0.61785	6.04891	0.5499	0.0262212	0.521818	0.61785	1.79635	17	0.610959	1	0.85	1	12.2426	1.21817	5.30899	4.20293	-15.1716
	1416	599.5	750	1.0495	0.52475	0.0142558	0.514669	0.53483	1.0495	0.52475	0.0142558	0.514669	0.53483	1.06119	2	0.866025	1	1	1	2	2.79253	2.3094	1.1547	0
	1417	624.818	750.455	5.95859	0.54169	0.0178621	0.522104	0.571325	4.3284	0.54105	0.0197309	0.522104	0.571325	1.10466	11	0.724342	1	0.6875	1	9.65685	1.21715	4.67806	3.22525	-48.9717
	1418	650.6	750.4	8.60038	0.573359	0.0191195	0.543604	0.608128	6.27108	0.570098	0.0187482	0.543604	0.608128	2.08891	15	0.475271	1	0.9375	1	11.4142	1.2231	4.76095	4.18887	-45
	1419	676.125	750.875	4.63427	0.579283	0.0232068	0.556904	0.619142	4.06009	0.580013	0.0249668	0.556904	0.619142	1.33361	8	0.580948	1	0.888889	1	7.41421	1.41995	3.65148	2.97209	-45
	1420	700	750	0.509476	0.509476	0	0.509476	0.509476	0.509476	0.509476	0	0.509476	0.509476	0.693706	1	0	1	1	1	0	12.5664	1.1547	1.1547	0
	1421	725	750	0.505473	0.505473	0	0.505473	0.505473	0.505473	0.505473	0	0.505473	0.505473	0.699367	1	0	1	1	1	0	12.5664	1.1547	1.1547	0
	1422	754.121	751.03	50.9859	0.772513	0.167523	0.489094	0.989841	13.9752	0.582298	0.0648955	0.489094	0.752899	1.28603	66	0.234627	1	0.814815	1	27.3137	1.03457	9.35391	9.0928	28.0338
	1423	778	751.5	2.34806	0.587015	0.0285559	0.559664	0.618662	2.34806	0.587015	0.0285559	0.559664	0.618662	0.26162	4	0.83205	0.666667	0.666667	2	2	5.58505	4.16333	2.3094	0
	1424	800	750	0.464973	0.464973	0	0.464973	0.464973	0.464973	0.464973	0	0.464973	0.464973	0.756643	1	0	1	1	1	0	12.5664	1.1547	1.1547	0
	1425	825	750	0.448665	0.448665	0	0.448665	0.448665	0.448665	0.448665	0	0.448665	0.448665	0.779706	1	0	1	1	1	0	12.5664	1.1547	1.1547	0
	1426	854.5	752	3.87748	0.646247	0.0564813	0.588239	0.738301	3.87748	0.646247	0.0564813	0.588239	0.738301	1.24058	6	0.745356	1	1	1	6	1.53874	3.4641	2.3094	90
	1427	880	752	0.630578	0.630578	0	0.630578	0.630578	0.630578	0.630578	0	0.630578	0.630578	0.522442	1	0	1	1	1	0	12.5664	1.1547	1.1547	0
	1428	905.167	752.167	3.87328	0.645547	0.0487048	0.579104	0.702438	3.17085	0.634169	0.0446568	0.579104	0.683869	0.410018	6	0.632456	1	0.666667	1	6.24264	1.43737	3.33333	2.58199	-45
	1429	930.8	752.6	3.31143	0.662286	0.0402047	0.609957	0.702606	3.31143	0.662286	0.0402047	0.609957	0.702606	0.72812	5	0.765092	1	0.833333	1	5.41421	1.52719	3.30656	2.12916	-18.4349
	1430	955.8	753.6	3.28549	0.657098	0.0454665	0.599436	0.704537	3.28549	0.657098	0.0454665	0.599436	0.704537	0.758918	5	0.765092	1	0.833333	1	5.41421	1.52719	3.30656	2.12916	-18.4349
	1431	980.8	753.6	3.22836	0.645672	0.0461274	0.590096	0.692224	3.22836	0.645672	0.0461274	0.590096	0.692224	0.755616	5	0.765092	1	0.833333	1	5.41421	1.52719	3.30656	2.12916	-18.4349
	1432	1005.88	753.125	5.12251	0.640313	0.0451842	0.581177	0.708429	4.41408	0.630582	0.0387056	0.581177	0.69791	1.10685	8	0.580948	1	0.888889	1	7.41421	1.41995	3.65148	2.97209	-45
	1433	1031	753	4.5499	0.649985	0.0396786	0.607454	0.722475	3.82742	0.637904	0.0257518	0.607454	0.679241	0.628548	7	0.779484	1	0.777778	1	6.82843	1.43535	3.87913	2.42997	-45
	1434	1054.5	753	6.52537	0.652537	0.0448072	0.578789	0.723558	5.12375	0.640468	0.0400144	0.578789	0.684213	0.975857	10	0.764471	1	0.833333	1	8.82843	1.30089	4.53137	2.92119	-26.5651
	1435	1078.83	752.833	3.7279	0.621317	0.0254888	0.587954	0.65805	3.08693	0.617386	0.0263865	0.587954	0.65805	0.0215112	6	0.632456	1	0.666667	1	6.24264	1.43737	3.33333	2.58199	-45
	1436	1104	752.714	4.357	0.622429	0.0314864	0.571622	0.653826	3.70317	0.617196	0.0309782	0.571622	0.648546	0.540273	7	0.353094	1	0.777778	1	6.82843	1.43535	3.23669	3.02821	0
	1437	1127.67	752.333	1.86011	0.620038	0.018763	0.598372	0.63088	1.86011	0.620038	0.018763	0.598372	0.63088	0.437482	3	0.730297	1	0.75	1	3.41421	1.93475	2.58199	1.76383	-45
	1438	1151.13	751.875	4.84953	0.606191	0.0258847	0.568001	0.65463	4.1949	0.599271	0.0182965	0.568001	0.624862	1.23804	8	0.580948	1	0.888889	1	7.41421	1.41995	3.65148	2.97209	-45
	1439	1173.55	751.273	6.57697	0.597906	0.0225485	0.561904	0.639265	5.95693	0.595693	0.0224728	0.561904	0.639265	0.428216	11	0.469838	0.785714	0.6875	2	10.2426	1.09362	4.67569	4.12747	40.2688
	1440	1196.75	750.583	7.23824	0.603187	0.0497762	0.53337	0.682753	5.22026	0.580029	0.0310473	0.53337	0.625062	1.20726	12	0.625163	1	0.75	1	10.2426	1.19304	4.56647	3.56411	-57.9332
	1441	25.7188	773.375	14.161	0.442531	0.0459892	0.385553	0.543205	6.92121	0.40713	0.0166013	0.385553	0.441353	2.80729	32	0.782408	0.969697	0.761905	1	19.0711	0.998203	8.21461	5.11578	39.7807
	1442	48.625	773.833	11.5081	0.479504	0.0417169	0.42617	0.569064	7.98258	0.469564	0.0441415	0.42617	0.569064	2.07482	24	0.780857	0.888889	0.666667	2	17.6569	0.866452	7.61595	4.75776	43.7621
	1443	72.5	773.5	7.4707	0.533621	0.0250501	0.49768	0.583628	5.20899	0.520899	0.0143956	0.49768	0.551667	1.99485	14	0.652071	1	0.875	1	10.8284	1.25743	4.91838	3.72891	45
	1444	96.2778	774.167	10.1474	0.563746	0.0468014	0.504741	0.653519	5.91319	0.537563	0.0302633	0.504741	0.597939	1.65194	18	0.573185	1	0.72	1	13.0711	1.14243	5.41372	4.43614	58.4139
	1445	125	775	0.403932	0.403932	0	0.403932	0.403932	0.403932	0.403932	0	0.403932	0.403932	0.842968	1	0	1	1	1	0	12.5664	1.1547	1.1547	0
	1446	150	775	0.401489	0.401489	0	0.401489	0.401489	0.401489	0.401489	0	0.401489	0.401489	0.846422	1	0	1	1	1	0	12.5664	1.1547	1.1547	0
	1447	175	775	0.426148	0.426148	0	0.426148	0.426148	0.426148	0.426148	0	0.426148	0.426148	0.811549	1	0	1	1	1	0	12.5664	1.1547	1.1547	0
	1448	200	775	0.43324	0.43324	0	0.43324	0.43324	0.43324	0.43324	0	0.43324	0.43324	0.80152	1	0	1	1	1	0	12.5664	1.1547	1.1547	0
	1449	218.875	774.875	4.8563	0.607037	0.0282387	0.565089	0.641874	4.22075	0.602965	0.0278486	0.565089	0.641874	1.01861	8	0.580948	1	0.888889	1	7.41421	1.41995	3.65148	2.97209	45
	1450	244.5	774.5	2.42975	0.607437	0.0149163	0.591401	0.627493	2.42975	0.607437	0.0149163	0.591401	0.627493	1.11884	4	0	1	1	1	4	2.01062	2.3094	2.3094	0
	1451	275	775	0.422244	0.422244	0	0.422244	0.422244	0.422244	0.422244	0	0.422244	0.422244	0.817071	1	0	1	1	1	0	12.5664	1.1547	1.1547	0
	1452	300	775	0.434355	0.434355	0	0.434355	0.434355	0.434355	0.434355	0	0.434355	0.434355	0.799943	1	0	1	1	1	0	12.5664	1.1547	1.1547	0
	1453	325	775	0.432261	0.432261	0	0.432261	0.432261	0.432261	0.432261	0	0.432261	0.432261	0.802904	1	0	1	1	1	0	12.5664	1.1547	1.1547	0
	1454	345.3	774.3	5.86838	0.586838	0.0237968	0.545891	0.623684	4.03658	0.576654	0.0196181	0.545891	0.604636	0.0434722	10	0.592258	1	0.625	1	9.07107	1.23896	4.16333	3.3546	45
	1455	370.786	774.5	16.8594	0.60212	0.0463165	0.524655	0.711236	7.98358	0.570256	0.0324918	0.524655	0.650779	1.95052	28	0.187044	1	0.777778	1	16.4853	1.15086	6.1101	6.00227	90
	1456	395.8	774.4	2.7548	0.55096	0.0108405	0.539086	0.563494	2.7548	0.55096	0.0108405	0.539086	0.563494	0.7948	5	0.765092	1	0.833333	1	5.41421	1.52719	3.30656	2.12916	18.4349
	1457	421.667	774	3.34713	0.557854	0.0176684	0.539307	0.586796	3.34713	0.557854	0.0176684	0.539307	0.586796	0.22796	6	0.614357	0.75	0.5	2	0	75.3982	4.12101	3.25159	28.155
	1458	446.917	774.417	6.73907	0.561589	0.0280905	0.513745	0.602997	5.58053	0.558053	0.0294981	0.513745	0.602997	0.22585	12	0.583615	0.8	0.6	2	0	150.796	5.0575	4.10684	26.1266
	1459	472.56	774.08	14.3719	0.574878	0.0388459	0.514351	0.643472	7.7479	0.553421	0.0356076	0.514351	0.638963	2.28481	25	0.5822	1	0.833333	1	15.6569	1.13231	6.33525	5.15085	8.53551
	1460	498.125	774.125	4.19528	0.52441	0.0119952	0.507455	0.545095	3.65019	0.521455	0.00929358	0.507455	0.535445	1.78512	8	0.580948	1	0.888889	1	7.41421	1.41995	3.65148	2.97209	45
	1461	523.632	774.211	10.2191	0.537845	0.0333657	0.493446	0.59431	6.19853	0.516544	0.0178014	0.493446	0.552227	1.61668	19	0.384634	0.95	0.76	1	13.6569	1.11143	5.25549	4.85118	83.7356
	1462	549.118	774.412	9.29746	0.546909	0.0266953	0.516624	0.604837	5.84776	0.531614	0.0149418	0.516624	0.560805	1.97819	17	0.610959	1	0.85	1	12.2426	1.21817	5.30899	4.20293	15.1716
	1463	574.5	774	4.4232	0.552901	0.016941	0.52978	0.577195	3.27036	0.54506	0.0103198	0.52978	0.554687	0.617337	8	0.547723	1	0.666667	1	7.65685	1.34147	3.65148	3.05505	0
	1464	600.2	774	5.64415	0.564415	0.0210169	0.533494	0.603356	4.45639	0.557048	0.0152372	0.533494	0.580621	1.2218	10	0.587408	1	0.833333	1	8.82843	1.30089	4.08575	3.30656	0
	1465	626	774	6.40337	0.582125	0.0258533	0.545351	0.619107	4.57691	0.572113	0.0225908	0.545351	0.617488	0.953658	11	0.732334	1	0.733333	1	9.65685	1.21715	4.658	3.17185	0
	1466	650	775	0.491037	0.491037	0	0.491037	0.491037	0.491037	0.491037	0	0.491037	0.491037	0.719782	1	0	1	1	1	0	12.5664	1.1547	1.1547	0
	1467	675	775	0.494794	0.494794	0	0.494794	0.494794	0.494794	0.494794	0	0.494794	0.494794	0.714469	1	0	1	1	1	0	12.5664	1.1547	1.1547	0
	1468	702.75	775.333	7.64532	0.63711	0.0525103	0.565431	0.740579	5.56156	0.617951	0.0417357	0.565431	0.682031	0.872362	12	0.472904	1	0.75	1	10.2426	1.19304	4.32463	3.81049	70.1947
	1469	729	774	0.595922	0.595922	0	0.595922	0.595922	0.595922	0.595922	0	0.595922	0.595922	0.571453	1	0	1	1	1	0	12.5664	1.1547	1.1547	0
	1470	753	774.545	6.66658	0.606053	0.0606983	0.533943	0.692053	6.66658	0.606053	0.0606983	0.533943	0.692053	0.40975	11	0.681182	0.647059	0.55	3	4	5.5292	5.88404	4.30779	16.4526
	1471	779	774.5	2.39475	0.598688	0.0150911	0.583079	0.61917	2.39475	0.598688	0.0150911	0.583079	0.61917	0.24794	4	0.83205	0.666667	0.666667	2	2	5.58505	4.16333	2.3094	0
	1472	800	775	0.473556	0.473556	0	0.473556	0.473556	0.473556	0.473556	0	0.473556	0.473556	0.744504	1	0	1	1	1	0	12.5664	1.1547	1.1547	0
	1473	825	775	0.444982	0.444982	0	0.444982	0.444982	0.444982	0.444982	0	0.444982	0.444982	0.784914	1	0	1	1	1	0	12.5664	1.1547	1.1547	0
	1474	850	775	0.445962	0.445962	0	0.445962	0.445962	0.445962	0.445962	0	0.445962	0.445962	0.783527	1	0	1	1	1	0	12.5664	1.1547	1.1547	0
	1475	875	775	0.44367	0.44367	0	0.44367	0.44367	0.44367	0.44367	0	0.44367	0.44367	0.786769	1	0	1	1	1	0	12.5664	1.1547	1.1547	0
	1476	900	775	0.446156	0.446156	0	0.446156	0.446156	0.446156	0.446156	0	0.446156	0.446156	0.783253	1	0	1	1	1	0	12.5664	1.1547	1.1547	0
	1477	925	775	0.446095	0.446095	0	0.446095	0.446095	0.446095	0.446095	0	0.446095	0.446095	0.78334	1	0	1	1	1	0	12.5664	1.1547	1.1547	0
	1478	955.462	776.692	8.30641	0.638954	0.0343653	0.584341	0.708221	6.97667	0.634243	0.035427	0.584341	0.708221	0.496663	13	0.423978	0.764706	0.65	2	10.8284	1.16761	4.80646	4.35308	21.5762
	1479	982	777	0.616222	0.616222	0	0.616222	0.616222	0.616222	0.616222	0	0.616222	0.616222	0.542743	1	0	1	1	1	0	12.5664	1.1547	1.1547	0
	1480	1007	777	0.618023	0.618023	0	0.618023	0.618023	0.618023	0.618023	0	0.618023	0.618023	0.540197	1	0	1	1	1	0	12.5664	1.1547	1.1547	0
	1481	1025	775	0.460525	0.460525	0	0.460525	0.460525	0.460525	0.460525	0	0.460525	0.460525	0.762933	1	0	1	1	1	0	12.5664	1.1547	1.1547	0
	1482	1050	775	0.449208	0.449208	0	0.449208	0.449208	0.449208	0.449208	0	0.449208	0.449208	0.778937	1	0	1	1	1	0	12.5664	1.1547	1.1547	0
	1483	1080	776.286	4.30584	0.61512	0.0191065	0.590513	0.642124	3.66371	0.610619	0.016368	0.590513	0.638813	0.969855	7	0.353094	1	0.777778	1	6.82843	1.43535	3.23669	3.02821	0
	1484	1103.67	776.333	1.84081	0.613604	0.0351987	0.579755	0.650013	1.84081	0.613604	0.0351987	0.579755	0.650013	0.465163	3	0.730297	1	0.75	1	3.41421	1.93475	2.58199	1.76383	-45
	1485	1128	776	5.5241	0.613789	0.0292637	0.576623	0.658471	4.86563	0.608204	0.0256482	0.576623	0.652522	1.65091	9	0	1	1	1	8	1.39626	3.4641	3.4641	0
	1486	1151	775	4.82015	0.602518	0.0317108	0.570939	0.660276	4.82015	0.602518	0.0317108	0.570939	0.660276	0.305272	8	0.558096	0.8	0.666667	2	7.41421	1.41995	4.26166	3.53623	-67.5
	1487	1174	775	12.78	0.60857	0.0404575	0.546669	0.679535	6.94378	0.578648	0.0184637	0.546669	0.605841	1.73944	21	0	1	0.84	1	13.6569	1.22842	5.21901	5.21901	0
	1488	1196.5	774.286	8.20905	0.586361	0.0309297	0.535722	0.650447	5.75817	0.575817	0.0261111	0.535722	0.620471	1.48314	14	0.196396	1	0.875	1	10.8284	1.25743	4.36436	4.27936	0
	1489	26.7826	797.13	9.99066	0.434377	0.0352237	0.390972	0.499492	5.31553	0.408887	0.0139981	0.390972	0.438462	3.01782	23	0.533293	1	0.766667	1	15.0711	1.11905	5.98555	5.06336	30.0432
	1490	49.05	797.25	9.73033	0.486517	0.031717	0.444535	0.559517	5.5743	0.464525	0.012388	0.444535	0.480409	2.58132	20	0.625466	1	0.8	1	13.6569	1.16993	5.81642	4.53827	42.9202
	1491	72.9286	797.143	7.51159	0.536542	0.0280505	0.491348	0.589494	5.231	0.5231	0.018972	0.491348	0.553455	0.852768	14	0.780855	0.933333	0.7	1	11.6569	1.09821	5.51326	3.4442	23.1246
	1492	96.8	797.4	2.73961	0.547922	0.0125941	0.53831	0.567465	2.73961	0.547922	0.0125941	0.53831	0.567465	0.842761	5	0.765092	1	0.833333	1	5.41421	1.52719	3.30656	2.12916	18.4349
	1493	125	800	0.411633	0.411633	0	0.411633	0.411633	0.411633	0.411633	0	0.411633	0.411633	0.832076	1	0	1	1	1	0	12.5664	1.1547	1.1547	0
	1494	150	800	0.423228	0.423228	0	0.423228	0.423228	0.423228	0.423228	0	0.423228	0.423228	0.815679	1	0	1	1	1	0	12.5664	1.1547	1.1547	0
	1495	175	800	0.420743	0.420743	0	0.420743	0.420743	0.420743	0.420743	0	0.420743	0.420743	0.819193	1	0	1	1	1	0	12.5664	1.1547	1.1547	0
	1496	200	800	0.436928	0.436928	0	0.436928	0.436928	0.436928	0.436928	0	0.436928	0.436928	0.796304	1	0	1	1	1	0	12.5664	1.1547	1.1547	0
	1497	219	798.5	1.26552	0.632759	0.0328863	0.609505	0.656013	1.26552	0.632759	0.0328863	0.609505	0.656013	0.824671	2	0.866025	1	1	1	2	2.79253	2.3094	1.1547	90
	1498	244.333	798.333	1.8675	0.6225	0.0160407	0.603978	0.631779	1.8675	0.6225	0.0160407	0.603978	0.631779	0.169297	3	0.730297	1	0.75	1	3.41421	1.93475	2.58199	1.76383	45
	1499	269.833	798.167	3.72207	0.620345	0.0166756	0.603969	0.642138	3.07993	0.615986	0.0143215	0.603969	0.639762	0.342151	6	0.632456	1	0.666667	1	6.24264	1.43737	3.33333	2.58199	45
	1500	294.667	798.333	1.90654	0.635512	0.0302502	0.601084	0.657834	1.90654	0.635512	0.0302502	0.601084	0.657834	0.411453	3	0.730297	1	0.75	1	3.41421	1.93475	2.58199	1.76383	-45
	1501	325	800	0.440208	0.440208	0	0.440208	0.440208	0.440208	0.440208	0	0.440208	0.440208	0.791666	1	0	1	1	1	0	12.5664	1.1547	1.1547	0
	1502	350	800	0.445714	0.445714	0	0.445714	0.445714	0.445714	0.445714	0	0.445714	0.445714	0.783878	1	0	1	1	1	0	12.5664	1.1547	1.1547	0
	1503	369.323	796.887	100.979	0.759239	0.138109	0.444185	0.929241	20.0747	0.573562	0.0744424	0.444185	0.769336	0.965986	133	0.635791	0.970803	0.738889	1	41.2132	0.937918	14.8839	11.4883	64.3891
	1504	396.5	798	2.32773	0.581933	0.0289174	0.556987	0.620215	2.32773	0.581933	0.0289174	0.556987	0.620215	0.354901	4	0.870424	1	0.666667	1	4.82843	1.47968	3.43591	1.69151	58.2825
	1505	422.652	797.357	80.2419	0.716446	0.131477	0.488213	0.896086	32.0953	0.629319	0.133341	0.488213	0.896086	0.371179	112	0.754011	0.868217	0.666667	2	24.4853	2.16695	15.8515	10.4123	26.8607
	1506	450	800	0.427862	0.427862	0	0.427862	0.427862	0.427862	0.427862	0	0.427862	0.427862	0.809125	1	0	1	1	1	0	12.5664	1.1547	1.1547	0
	1507	473.091	797.636	6.10133	0.554666	0.0311232	0.51757	0.603209	4.92847	0.547607	0.0298225	0.51757	0.603209	2.05704	11	0.68469	1	0.916667	1	9.41421	1.27453	4.49691	3.2775	74.9293
	1508	498.882	797.588	9.39005	0.552356	0.0347184	0.495736	0.614166	5.83871	0.530792	0.0203595	0.495736	0.564889	2.03082	17	0.610959	1	0.85	1	12.2426	1.21817	5.30899	4.20293	15.1716
	1509	524	797.368	10.2194	0.537862	0.0316553	0.491338	0.585632	6.26953	0.522461	0.0279102	0.491338	0.585632	2.00218	19	0.594757	0.95	0.76	1	13.6569	1.11143	5.61281	4.51217	32.5329
	1510	550.5	797.167	3.33843	0.556405	0.014743	0.537585	0.58151	3.33843	0.556405	0.014743	0.537585	0.58151	0.143311	6	0.810726	0.75	0.5	2	2	8.37758	4.74427	2.77742	16.3676
	1511	575.5	797.5	2.19599	0.548998	0.0141628	0.536021	0.56699	2.19599	0.548998	0.0141628	0.536021	0.56699	1.27893	4	0	1	1	1	4	2.01062	2.3094	2.3094	0
	1512	600.714	797	3.92522	0.560746	0.0188739	0.534067	0.583535	3.35947	0.559912	0.0205333	0.534067	0.583535	0.743217	7	0.353094	1	0.777778	1	6.82843	1.43535	3.23669	3.02821	90
	1513	626	797.5	3.38583	0.564305	0.0116759	0.546785	0.580009	3.38583	0.564305	0.0116759	0.546785	0.580009	1.57226	6	0.745356	1	1	1	6	1.53874	3.4641	2.3094	0
	1514	652	797.5	10.7152	0.595289	0.039846	0.528521	0.658297	7.00558	0.583798	0.0417888	0.528521	0.658297	2.00678	18	0.678907	1	0.9	1	12.8284	1.18287	5.6616	4.15688	23.1094
	1515	677	798	0.587447	0.587447	0	0.587447	0.587447	0.587447	0.587447	0	0.587447	0.587447	0.583438	1	0	1	1	1	0	12.5664	1.1547	1.1547	0
	1516	700	800	0.47002	0.47002	0	0.47002	0.47002	0.47002	0.47002	0	0.47002	0.47002	0.749505	1	0	1	1	1	0	12.5664	1.1547	1.1547	0
	1517	729	798	0.585146	0.585146	0	0.585146	0.585146	0.585146	0.585146	0	0.585146	0.585146	0.586692	1	0	1	1	1	0	12.5664	1.1547	1.1547	0
	1518	753.8	798.4	2.92735	0.585469	0.0166704	0.561472	0.607043	2.92735	0.585469	0.0166704	0.561472	0.607043	0.68371	5	0.765092	1	0.833333	1	5.41421	1.52719	3.30656	2.12916	18.4349
	1519	778.882	798.588	10.9539	0.644348	0.051979	0.563663	0.741275	6.81897	0.619906	0.038182	0.563663	0.672767	1.43165	17	0.610959	1	0.85	1	12.2426	1.21817	5.30899	4.20293	15.1716
	1520	800	800	0.474523	0.474523	0	0.474523	0.474523	0.474523	0.474523	0	0.474523	0.474523	0.743137	1	0	1	1	1	0	12.5664	1.1547	1.1547	0
	1521	830	799.25	2.40473	0.601181	0.0103634	0.594684	0.616583	2.40473	0.601181	0.0103634	0.594684	0.616583	0.192461	4	0.731925	1	0.666667	1	4.82843	1.47968	3.05505	2.08167	0
	1522	850	800	0.439552	0.439552	0	0.439552	0.439552	0.439552	0.439552	0	0.439552	0.439552	0.792593	1	0	1	1	1	0	12.5664	1.1547	1.1547	0
	1523	881	799.5	1.18585	0.592926	0.0244405	0.575644	0.610208	1.18585	0.592926	0.0244405	0.575644	0.610208	0.907685	2	0.866025	1	1	1	2	2.79253	2.3094	1.1547	90
	1524	906.286	799.714	4.31545	0.616492	0.0184111	0.596681	0.637808	4.31545	0.616492	0.0184111	0.596681	0.637808	0.414397	7	0.776875	0.7	0.583333	2	5.41421	2.13807	4.79103	3.0167	4.06505
	1525	931.5	800	1.21628	0.608141	0.0372809	0.58178	0.634503	1.21628	0.608141	0.0372809	0.58178	0.634503	0.880187	2	0.866025	1	1	1	2	2.79253	2.3094	1.1547	0
	1526	957	800	1.83521	0.611736	0.0283049	0.592619	0.644253	1.83521	0.611736	0.0283049	0.592619	0.644253	1.2251	3	0.942809	1	1	1	4	1.50796	3.4641	1.1547	0
	1527	982.5	800	1.20409	0.602047	0.0300309	0.580812	0.623282	1.20409	0.602047	0.0300309	0.580812	0.623282	0.886707	2	0.866025	1	1	1	2	2.79253	2.3094	1.1547	0
	1528	1006.8	800.4	3.11997	0.623994	0.0118533	0.608995	0.632887	3.11997	0.623994	0.0118533	0.608995	0.632887	0.568201	5	0.765092	1	0.833333	1	5.41421	1.52719	3.30656	2.12916	18.4349
	1529	1025	800	0.436588	0.436588	0	0.436588	0.436588	0.436588	0.436588	0	0.436588	0.436588	0.796785	1	0	1	1	1	0	12.5664	1.1547	1.1547	0
	1530	1055.81	800.719	22.3463	0.698322	0.0930787	0.560795	0.856984	9.88115	0.617572	0.0413307	0.560795	0.694139	1.1076	32	0.349018	0.941176	0.761905	1	18.4853	1.05912	6.70106	6.27967	8.98457
	1531	1075	800	0.439433	0.439433	0	0.439433	0.439433	0.439433	0.439433	0	0.439433	0.439433	0.792762	1	0	1	1	1	0	12.5664	1.1547	1.1547	0
	1532	1100	800	0.457161	0.457161	0	0.457161	0.457161	0.457161	0.457161	0	0.457161	0.457161	0.76769	1	0	1	1	1	0	12.5664	1.1547	1.1547	0
	1533	1125	800	0.497889	0.497889	0	0.497889	0.497889	0.497889	0.497889	0	0.497889	0.497889	0.710092	1	0	1	1	1	0	12.5664	1.1547	1.1547	0
	1534	1151.71	798	4.11934	0.588478	0.021631	0.558811	0.619378	3.49997	0.583328	0.0184033	0.558811	0.609179	0.643777	7	0.353094	1	0.777778	1	6.82843	1.43535	3.23669	3.02821	90
	1535	1174.88	797.125	4.59372	0.574216	0.0176816	0.551389	0.607188	3.98654	0.569505	0.0125567	0.551389	0.592998	1.38014	8	0.580948	1	0.888889	1	7.41421	1.41995	3.65148	2.97209	-45
	1536	1196.86	797.318	12.2626	0.557391	0.0219812	0.525515	0.59874	8.2616	0.550774	0.0235253	0.525515	0.59874	0.817922	22	0.408637	0.88	0.611111	2	16.4853	0.904247	6.00978	5.48511	38.6675
Set #2, 080513_para37gr_02_crop_warp.tif	1	28.9444	25.1667	9.46964	0.526091	0.0546952	0.456096	0.636135	6.62756	0.509813	0.0524198	0.456096	0.636135	1.51815	18	0.656063	0.857143	0.72	2	13.6569	1.05293	6.04122	4.55935	44.2795
	2	53.1667	25.0476	26.359	0.627596	0.13404	0.454337	0.880235	9.732	0.512211	0.0519033	0.454337	0.644437	2.69199	42	0.297343	1	0.857143	1	21.0711	1.08346	7.55929	7.21739	36.3844
	3	77	25.3529	10.0501	0.591185	0.0426537	0.533641	0.663991	5.60865	0.560865	0.0214026	0.533641	0.602879	1.09527	17	0.288647	1	0.68	1	12.4853	1.17473	4.89097	4.68279	0
	4	101.875	24.875	4.90097	0.612621	0.0250598	0.579927	0.648273	4.2527	0.607528	0.0221484	0.579927	0.641339	0.987714	8	0.580948	1	0.888889	1	7.41421	1.41995	3.65148	2.97209	45
	5	127	24	4.45344	0.636205	0.0230835	0.614429	0.670142	3.78618	0.631029	0.0203561	0.614429	0.670142	0.65428	7	0.779484	1	0.777778	1	6.82843	1.43535	3.87913	2.42997	45
	6	151.5	24	4.87036	0.608794	0.0294931	0.580831	0.66722	3.56954	0.594923	0.0134592	0.580831	0.615602	0.363212	8	0.547723	1	0.666667	1	7.65685	1.34147	3.65148	3.05505	0
	7	177.214	23.6429	8.23774	0.58841	0.039559	0.540568	0.677971	5.12362	0.569291	0.0271949	0.540568	0.632551	1.11099	14	0.611429	1	0.7	1	11.0711	1.20739	4.88141	3.86266	24.3576
	8	201.923	23.4615	7.58481	0.583447	0.0401483	0.52616	0.684571	7.58481	0.583447	0.0401483	0.52616	0.684571	0.324586	13	0.787011	0.619048	0.541667	4	2	18.1514	7.33305	4.52405	14.4482
	9	227.5	23.2917	14.1166	0.588192	0.0505535	0.506422	0.687364	7.7368	0.552628	0.0218525	0.506422	0.589845	2.13051	24	0.643521	0.96	0.8	1	15.6569	1.08701	6.44979	4.93685	17.742
	10	252.696	23.2174	13.8494	0.602149	0.0574212	0.529165	0.733854	7.29645	0.561265	0.0255651	0.529165	0.610216	1.81411	23	0.648696	1	0.766667	1	15.0711	1.11905	6.31802	4.80831	19.1366
	11	278.333	23.1852	16.0953	0.596122	0.0564829	0.513528	0.714959	8.37103	0.558069	0.0249661	0.513528	0.613623	2.09422	27	0.693512	1	0.771429	1	17.0711	1.03898	7.02693	5.06252	16.0813
	12	304.023	23.186	28.3611	0.659561	0.10997	0.480931	0.843591	12.8608	0.58458	0.0851162	0.480931	0.807064	2.06487	43	0.502458	0.934783	0.767857	2	23.0711	0.932583	8.28861	7.16635	27.703
	13	328.913	23.1304	13.6462	0.593312	0.0679966	0.504059	0.759091	7.76921	0.554944	0.0340535	0.504059	0.613613	1.94992	23	0.680853	1	0.766667	1	15.6569	1.04172	6.46345	4.73396	33.1187
	14	354.421	22.8947	11.1724	0.588023	0.0601224	0.511383	0.718126	7.86771	0.56198	0.0402904	0.511383	0.654859	0.398716	19	0.616948	0.826087	0.633333	2	15.0711	0.92443	6.10139	4.80182	29.1493
	15	380.313	22.625	9.42463	0.589039	0.0613989	0.502607	0.749643	8.79649	0.586433	0.062631	0.502607	0.749643	0.715876	16	0.761115	0.761905	0.666667	2	7.41421	2.8399	6.70414	4.34842	4.69724
	16	405.882	22.5882	9.55838	0.562258	0.036484	0.514031	0.641597	5.98707	0.544279	0.0278303	0.514031	0.614248	1.94396	17	0.610959	1	0.85	1	12.2426	1.21817	5.30899	4.20293	15.1716
	17	431.172	23.1034	16.749	0.577552	0.0743623	0.473725	0.715073	7.81002	0.520668	0.0318297	0.473725	0.583204	2.58214	29	0.685325	1	0.828571	1	17.0711	1.11594	7.19677	5.24096	9.96858
	18	456.35	23	11.3244	0.56622	0.0669621	0.489698	0.718934	7.48317	0.534512	0.0453217	0.489698	0.637492	0.847884	20	0.652276	0.833333	0.666667	2	15.0711	0.973084	6.29058	4.76815	35.9332
	19	482.19	23.0952	12.429	0.591855	0.0707643	0.490291	0.74206	6.52997	0.544164	0.0411748	0.490291	0.614138	1.08814	21	0.533717	1	0.7	1	14.4853	1.1005	5.75462	4.86647	11.3099
	20	507.3	23.2	5.75358	0.575358	0.0444136	0.4937	0.636245	5.75358	0.575358	0.0444136	0.4937	0.636245	0.0603517	10	0.556988	0.714286	0.625	2	7.41421	1.77494	4.90093	4.07032	7.46571
	21	533.174	23.2609	13.2012	0.573965	0.0671636	0.484344	0.705019	7.44186	0.531561	0.0434546	0.484344	0.629802	1.85533	23	0.523719	0.958333	0.766667	1	15.6569	1.04172	6.00895	5.11897	12.6564
	22	558.455	23.0909	12.3924	0.56329	0.0760813	0.466081	0.694159	9.27739	0.545729	0.0759778	0.466081	0.694159	0.334487	22	0.533397	0.814815	0.611111	2	17.6569	0.794247	6.47649	5.47823	52.7111
	23	583.571	23.1429	12.0641	0.574479	0.0872465	0.469049	0.756446	8.92762	0.557976	0.0908589	0.469049	0.756446	0.237904	21	0.639125	0.807692	0.583333	2	17.0711	0.808093	6.60809	5.0823	56.8747
	24	609.253	25.4943	63.1668	0.726055	0.171627	0.440843	0.954292	14.8059	0.528782	0.0819072	0.440843	0.743084	2.18969	87	0.67603	0.977528	0.805556	1	32.1421	0.995332	12.3356	9.08981	-85.4157
	25	634.538	23.8462	15.2099	0.584995	0.0897654	0.474791	0.769559	8.05382	0.536921	0.0720753	0.474791	0.713259	2.17579	26	0.62675	0.962963	0.866667	1	16.2426	1.09894	6.61203	5.15223	17.1079
	26	659.889	23.8519	15.2611	0.565227	0.0766587	0.469847	0.746836	7.68782	0.512521	0.0348249	0.469847	0.561989	1.77106	27	0.718934	0.964286	0.771429	1	17.0711	1.03898	7.16745	4.98194	16.8713
	27	684.767	24.0465	25.0547	0.582669	0.0912562	0.450751	0.777744	9.21605	0.512003	0.0291243	0.450751	0.570719	1.4043	43	0.613219	0.977273	0.671875	1	22.1421	1.00895	8.46516	6.68674	36.2538
	28	700	25	0.407383	0.407383	0	0.407383	0.407383	0.407383	0.407383	0	0.407383	0.407383	0.838088	1	0	1	1	1	0	12.5664	1.1547	1.1547	0
	29	735.14	23.9767	27.1349	0.631045	0.119325	0.464682	0.829419	11.1244	0.556219	0.0903919	0.464682	0.776651	2.7431	43	0.547749	0.977273	0.877551	1	21.6569	1.05264	8.17472	6.83932	42.7722
	30	750	25	0.418141	0.418141	0	0.418141	0.418141	0.418141	0.418141	0	0.418141	0.418141	0.822873	1	0	1	1	1	0	12.5664	1.1547	1.1547	0
	31	775	25	0.412574	0.412574	0	0.412574	0.412574	0.412574	0.412574	0	0.412574	0.412574	0.830746	1	0	1	1	1	0	12.5664	1.1547	1.1547	0
	32	800	25	0.428597	0.428597	0	0.428597	0.428597	0.428597	0.428597	0	0.428597	0.428597	0.808086	1	0	1	1	1	0	12.5664	1.1547	1.1547	0
	33	825	25	0.441599	0.441599	0	0.441599	0.441599	0.441599	0.441599	0	0.441599	0.441599	0.789698	1	0	1	1	1	0	12.5664	1.1547	1.1547	0
	34	850	25	0.424331	0.424331	0	0.424331	0.424331	0.424331	0.424331	0	0.424331	0.424331	0.814119	1	0	1	1	1	0	12.5664	1.1547	1.1547	0
	35	875	25	0.427831	0.427831	0	0.427831	0.427831	0.427831	0.427831	0	0.427831	0.427831	0.809169	1	0	1	1	1	0	12.5664	1.1547	1.1547	0
	36	900	25	0.423115	0.423115	0	0.423115	0.423115	0.423115	0.423115	0	0.423115	0.423115	0.815839	1	0	1	1	1	0	12.5664	1.1547	1.1547	0
	37	925	25	0.427992	0.427992	0	0.427992	0.427992	0.427992	0.427992	0	0.427992	0.427992	0.808942	1	0	1	1	1	0	12.5664	1.1547	1.1547	0
	38	950	25	0.431439	0.431439	0	0.431439	0.431439	0.431439	0.431439	0	0.431439	0.431439	0.804066	1	0	1	1	1	0	12.5664	1.1547	1.1547	0
	39	975	25	0.423348	0.423348	0	0.423348	0.423348	0.423348	0.423348	0	0.423348	0.423348	0.81551	1	0	1	1	1	0	12.5664	1.1547	1.1547	0
	40	1000	25	0.430541	0.430541	0	0.430541	0.430541	0.430541	0.430541	0	0.430541	0.430541	0.805337	1	0	1	1	1	0	12.5664	1.1547	1.1547	0
	41	1025	25	0.422977	0.422977	0	0.422977	0.422977	0.422977	0.422977	0	0.422977	0.422977	0.816034	1	0	1	1	1	0	12.5664	1.1547	1.1547	0
	42	1050	25	0.432522	0.432522	0	0.432522	0.432522	0.432522	0.432522	0	0.432522	0.432522	0.802535	1	0	1	1	1	0	12.5664	1.1547	1.1547	0
	43	1075	25	0.437896	0.437896	0	0.437896	0.437896	0.437896	0.437896	0	0.437896	0.437896	0.794935	1	0	1	1	1	0	12.5664	1.1547	1.1547	0
	44	1100	25	0.417565	0.417565	0	0.417565	0.417565	0.417565	0.417565	0	0.417565	0.417565	0.823687	1	0	1	1	1	0	12.5664	1.1547	1.1547	0
	45	1125	25	0.417725	0.417725	0	0.417725	0.417725	0.417725	0.417725	0	0.417725	0.417725	0.823461	1	0	1	1	1	0	12.5664	1.1547	1.1547	0
	46	1150	25	0.423585	0.423585	0	0.423585	0.423585	0.423585	0.423585	0	0.423585	0.423585	0.815175	1	0	1	1	1	0	12.5664	1.1547	1.1547	0
	47	1184.8	25.6	15.3929	0.513098	0.0695467	0.423926	0.656115	7.38028	0.461267	0.0310712	0.423926	0.542758	1.70609	30	0.504647	0.909091	0.625	2	0	376.991	6.92644	5.97978	32.6124
	48	1207.76	26.04	12.2589	0.490358	0.0480103	0.42599	0.582577	6.38072	0.455766	0.022146	0.42599	0.500508	3.00077	25	0.633963	1	0.833333	1	15.6569	1.13231	6.50578	5.03133	27.0307
	49	28.5455	50.6364	10.6654	0.484791	0.0459478	0.420027	0.573709	6.4872	0.463371	0.0394002	0.420027	0.554104	1.42301	22	0.30974	0.88	0.611111	2	15.8995	0.968022	5.87003	5.58135	8.1301
	50	53.2	50.88	12.4323	0.497291	0.0453542	0.445021	0.602214	9.18388	0.483362	0.0402218	0.445021	0.602214	0.416804	25	0.810824	0.714286	0.446429	3	18.4853	0.82744	8.75537	5.12443	-36.3716
	51	77.9231	51.6154	6.68197	0.513998	0.0283027	0.465626	0.55373	5.0481	0.50481	0.0254408	0.465626	0.545555	5.87118	13	0.973989	0.317073	0.111111	2	9.65685	1.43845	17.7841	4.02979	-59.4957
	52	101.909	49.6818	12.4105	0.564113	0.0515771	0.493346	0.674214	6.9287	0.532977	0.0285242	0.493346	0.575486	1.55505	22	0.585075	0.956522	0.733333	1	15.0711	1.07039	6.00738	4.87186	-50.0084
	53	126.5	49.2	5.83596	0.583596	0.0267708	0.547025	0.629555	4.58793	0.573491	0.0181438	0.547025	0.597417	1.56222	10	0.657536	1	0.833333	1	8.82843	1.30089	4.25833	3.20832	0
	54	151.727	49.4545	6.28403	0.571275	0.0282011	0.537791	0.621349	5.68889	0.568889	0.0285324	0.537791	0.621349	0.840127	11	0.469838	0.785714	0.6875	2	0	138.23	4.67569	4.12747	49.7312
	55	176.867	48.5333	8.85622	0.590415	0.0438504	0.535573	0.663019	5.63208	0.563208	0.0200978	0.535573	0.609854	1.08354	15	0.46188	0.9375	0.75	1	11.6569	1.17666	4.76095	4.22269	-14.0362
	56	201.5	48.5	6.9263	0.577192	0.02848	0.521277	0.615288	4.5265	0.565812	0.0269953	0.521277	0.607475	1.04854	12	0	1	0.75	1	9.65685	1.3278	4	4	0
	57	228.03	47.8182	21.3139	0.645876	0.112645	0.498282	0.861893	8.86632	0.554145	0.0335197	0.498282	0.602952	1.92448	33	0.565517	1	0.785714	1	18.4853	1.09222	7.23464	5.96667	4.69809
	58	252.235	48.4118	9.84317	0.57901	0.0299355	0.529624	0.620129	6.21273	0.564794	0.0265213	0.529624	0.620129	1.36003	17	0.546263	1	0.68	1	13.0711	1.07896	5.25938	4.40533	-48.4672
	59	277.417	48.1667	6.94804	0.579003	0.0277832	0.541292	0.620624	6.35133	0.577393	0.0285464	0.541292	0.620624	0.665764	12	0.284898	0.8	0.75	2	10.8284	1.0778	4.60992	4.41887	-7.46571
	60	303.581	47.871	19.8014	0.638753	0.0766116	0.517154	0.772723	9.92573	0.583867	0.0462565	0.517154	0.673114	2.44095	31	0.378364	0.96875	0.861111	1	18.2426	1.05206	6.67301	6.17692	24.6182
	61	328.636	48.0909	6.25709	0.568827	0.0177738	0.542631	0.600557	5.11188	0.567986	0.0190518	0.542631	0.600557	1.96792	11	0.68469	1	0.916667	1	9.41421	1.27453	4.49691	3.2775	15.0707
	62	354	48.1538	7.55108	0.580852	0.0243912	0.540324	0.630833	5.73015	0.573015	0.0195202	0.540324	0.613507	1.99111	13	0.787291	1	0.866667	1	10.8284	1.16761	5.33013	3.28646	0
	63	379.556	48.2222	5.01561	0.55729	0.0215791	0.529059	0.604533	5.01561	0.55729	0.0215791	0.529059	0.604533	0.743918	9	0.864856	0.818182	0.6	2	3.41421	5.80424	5.99104	3.00762	16.4943
	64	404.824	47.9412	9.4565	0.556265	0.0247347	0.510789	0.601216	6.04887	0.549898	0.0281482	0.510789	0.601216	0.82834	17	0.562347	0.944444	0.68	1	13.0711	1.07896	5.29958	4.38223	-27.0651
	65	430.488	48.1628	27.163	0.631697	0.113737	0.470168	0.807604	11.3698	0.541417	0.0785173	0.470168	0.756177	2.00833	43	0.497758	0.895833	0.767857	2	22.4853	0.979686	8.18871	7.1022	-17.1513
	66	455.545	48.0455	12.7038	0.577447	0.042723	0.508797	0.658097	7.8175	0.558393	0.0412253	0.508797	0.658097	1.35543	22	0.597788	0.88	0.733333	2	15.0711	1.07039	6.3151	5.06253	25.1823
	67	481.222	48.0556	9.89108	0.549504	0.0288922	0.505535	0.594343	7.02828	0.540637	0.0286879	0.505535	0.59338	0.481528	18	0.581887	0.818182	0.6	2	14.4853	0.943288	5.89967	4.79802	25.9888
	68	506.647	48.2353	19.4107	0.570902	0.0573346	0.487089	0.704641	8.48107	0.530067	0.0434618	0.487089	0.629749	1.5065	34	0.381736	0.971429	0.693878	1	19.3137	1.03541	6.97225	6.44425	-57.4814
	69	531.8	48	10.9594	0.54797	0.0325558	0.485913	0.603389	7.58336	0.541668	0.0354894	0.485913	0.603389	1.65546	20	0.487093	0.869565	0.8	2	14.2426	1.08173	5.81602	5.07942	47.287
	70	557.5	48.2857	7.33639	0.524028	0.0202152	0.491379	0.57066	5.15425	0.515425	0.0127239	0.491379	0.528476	1.81513	14	0.196396	1	0.875	1	10.8284	1.25743	4.36436	4.27936	0
	71	582.811	51.3465	94.8547	0.746887	0.179145	0.414277	0.970314	17.4866	0.514313	0.0919662	0.414277	0.758412	2.63166	127	0.36137	0.992188	0.814103	1	38.9706	0.998925	13.2304	12.3364	88.836
	72	608.5	48.6154	14.431	0.555039	0.0405193	0.499605	0.651901	7.47275	0.533768	0.0345802	0.499605	0.621019	1.69814	26	0.37091	0.962963	0.722222	1	16.4853	1.06866	6.1101	5.67426	0
	73	633.611	48.1389	20.8413	0.578925	0.0620644	0.490175	0.697251	9.0185	0.5305	0.0348391	0.490175	0.614674	2.97608	36	0.537306	1	0.857143	1	19.0711	1.12298	7.43522	6.27077	72.9706
	74	658.733	48.9333	16.9364	0.564548	0.0616204	0.475054	0.688962	9.62105	0.534503	0.0452986	0.475054	0.646161	1.97117	30	0.61509	0.882353	0.714286	2	19.0711	0.935815	7.40509	5.83859	-24.0283
	75	683.526	48.7368	10.3577	0.545143	0.0307747	0.486966	0.596437	7.57854	0.541324	0.032749	0.486966	0.594947	0.25598	19	0.571988	0.863636	0.527778	1	16.4853	0.780941	5.91866	4.85485	-38.5193
	76	709.5	48.7857	15.4149	0.550532	0.0494974	0.468384	0.664523	7.25276	0.518054	0.0295671	0.468384	0.584986	2.32179	28	0.187044	1	0.777778	1	16.4853	1.15086	6.1101	6.00227	0
	77	734.756	49.1951	24.1778	0.589704	0.0874906	0.462637	0.74706	10.5876	0.52938	0.0611188	0.462637	0.646807	2.23602	41	0.538939	0.931818	0.732143	1	22.4853	0.934119	8.06349	6.79224	-49.0855
	78	760.033	48.8	16.4852	0.549506	0.0395701	0.461739	0.622018	8.44963	0.528102	0.0335954	0.461739	0.58179	2.05451	30	0.417197	0.967742	0.714286	1	18.4853	0.992928	6.6799	6.0708	-40.7216
	79	785.333	48.3333	11.4673	0.546064	0.0442293	0.454384	0.613682	7.96973	0.531316	0.0429323	0.454384	0.613682	1.6107	21	0.633572	0.875	0.7	2	15.6569	0.951137	6.35866	4.91959	-79.9318
	80	810.424	48.4242	17.982	0.544909	0.0429878	0.477345	0.617848	8.79259	0.517211	0.0341838	0.477345	0.604915	2.64891	33	0.596261	0.970588	0.785714	1	19.0711	1.0294	7.43756	5.9708	-73.4755
	81	823.5	41	1.18324	0.591619	0.0346084	0.567148	0.616091	1.18324	0.591619	0.0346084	0.567148	0.616091	0.916844	2	0.866025	1	1	1	2	2.79253	2.3094	1.1547	0
	82	850	50	0.443516	0.443516	0	0.443516	0.443516	0.443516	0.443516	0	0.443516	0.443516	0.786987	1	0	1	1	1	0	12.5664	1.1547	1.1547	0
	83	875	50	0.438795	0.438795	0	0.438795	0.438795	0.438795	0.438795	0	0.438795	0.438795	0.793664	1	0	1	1	1	0	12.5664	1.1547	1.1547	0
	84	900	50	0.429047	0.429047	0	0.429047	0.429047	0.429047	0.429047	0	0.429047	0.429047	0.807449	1	0	1	1	1	0	12.5664	1.1547	1.1547	0
	85	925	50	0.426831	0.426831	0	0.426831	0.426831	0.426831	0.426831	0	0.426831	0.426831	0.810584	1	0	1	1	1	0	12.5664	1.1547	1.1547	0
	86	950	50	0.426687	0.426687	0	0.426687	0.426687	0.426687	0.426687	0	0.426687	0.426687	0.810787	1	0	1	1	1	0	12.5664	1.1547	1.1547	0
	87	975	50	0.418033	0.418033	0	0.418033	0.418033	0.418033	0.418033	0	0.418033	0.418033	0.823026	1	0	1	1	1	0	12.5664	1.1547	1.1547	0
	88	1000	50	0.436844	0.436844	0	0.436844	0.436844	0.436844	0.436844	0	0.436844	0.436844	0.796422	1	0	1	1	1	0	12.5664	1.1547	1.1547	0
	89	1035	47	0.533027	0.533027	0	0.533027	0.533027	0.533027	0.533027	0	0.533027	0.533027	0.6604	1	0	1	1	1	0	12.5664	1.1547	1.1547	0
	90	1050	50	0.415647	0.415647	0	0.415647	0.415647	0.415647	0.415647	0	0.415647	0.415647	0.826399	1	0	1	1	1	0	12.5664	1.1547	1.1547	0
	91	1075	50	0.423326	0.423326	0	0.423326	0.423326	0.423326	0.423326	0	0.423326	0.423326	0.81554	1	0	1	1	1	0	12.5664	1.1547	1.1547	0
	92	1109.57	48.7143	3.64741	0.521059	0.0196903	0.49798	0.548216	3.64741	0.521059	0.0196903	0.49798	0.548216	1.8075	7	0.856222	1	0.875	1	7.41421	1.24246	4.31283	2.22804	81.6504
	93	1133	49.5	0.997374	0.498687	0.00363085	0.49612	0.501255	0.997374	0.498687	0.00363085	0.49612	0.501255	1.12135	2	0.866025	1	1	1	2	2.79253	2.3094	1.1547	90
	94	1160.27	49.3333	7.94028	0.529352	0.03401	0.480198	0.587447	6.2312	0.519267	0.0294437	0.480198	0.587447	1.49822	15	0.57641	0.833333	0.75	2	12.2426	1.07486	5.35089	4.37254	15.7757
	95	1183.63	49.9333	15.2506	0.508354	0.0621425	0.411246	0.6392	8.51229	0.472905	0.0414172	0.411246	0.588799	2.37495	30	0.51979	0.909091	0.714286	1	19.6569	0.883492	7.01993	5.99708	11.1422
	96	1207.29	50.4286	6.45219	0.460871	0.0236922	0.429257	0.502136	4.53074	0.453074	0.021107	0.429257	0.502136	1.71212	14	0.768529	0.933333	0.7	1	11.6569	1.09821	5.44927	3.48652	30.5245
	97	29.0217	74.1957	21.1513	0.45981	0.0628244	0.380351	0.606616	10.8752	0.418278	0.0294525	0.380351	0.490375	2.72397	46	0.56363	0.851852	0.657143	2	22.2426	1.07003	8.95525	7.39728	8.90019
	98	51.1111	73.6944	15.8023	0.438954	0.0317375	0.404268	0.523161	10.5614	0.422457	0.0129963	0.404268	0.448624	3.95067	36	0.976046	0.387097	0.2	4	0	452.389	22.7085	4.94057	-15.7773
	99	78.5128	77.7009	107.206	0.458147	0.0597854	0.400863	0.75121	24.0925	0.430223	0.0152948	0.400863	0.471948	9.66339	234	0.770351	0.955102	0.726708	1	61.799	0.745625	22.2791	14.2056	-86.2265
	100	98.2034	78.769	131.449	0.453273	0.0329659	0.422204	0.628308	88.9235	0.446852	0.0173927	0.422204	0.540122	5.63179	290	0.363452	0.687204	0.600414	9	44.2426	1.78038	24.5536	22.8744	-11.96
	101	125.558	79.4455	141.708	0.467684	0.0471612	0.426562	0.77613	56.8156	0.454525	0.0115725	0.432725	0.509311	9.42842	303	0.322366	0.846369	0.7575	5	44.2426	1.86019	21.5596	20.4086	-47.4493
	102	152.231	73.2564	21.2493	0.544854	0.0522639	0.474578	0.676673	9.61123	0.505854	0.0210537	0.474578	0.555755	1.91494	39	0.574961	0.886364	0.696429	2	21.3137	0.984308	8.03723	6.57591	-30.3411
	103	176.333	73.2083	14.7665	0.615271	0.0850053	0.504931	0.786791	7.83737	0.559812	0.03768	0.504931	0.631157	1.79313	24	0.63789	0.96	0.8	1	15.6569	1.08701	6.44599	4.96424	-31.6754
	104	200	75	0.447046	0.447046	0	0.447046	0.447046	0.447046	0.447046	0	0.447046	0.447046	0.781994	1	0	1	1	1	0	12.5664	1.1547	1.1547	0
	105	227.053	72.7368	11.1971	0.589323	0.0525371	0.51599	0.693384	6.18573	0.562339	0.0389688	0.51599	0.652031	0.762699	19	0.641039	0.95	0.633333	1	13.8995	1.07552	5.81455	4.46272	-65.3006
	106	250.121	73.5862	41.9872	0.723918	0.158038	0.474368	0.946291	12.7763	0.555492	0.0561149	0.474368	0.681738	1.77395	58	0.350063	0.966667	0.805556	1	25.8995	1.00728	8.956	8.38932	-31.5811
	107	277.25	72.95	12.2291	0.611456	0.0717399	0.513859	0.755527	6.81989	0.568324	0.0401855	0.513859	0.662564	1.7119	20	0.625466	1	0.8	1	13.6569	1.16993	5.81642	4.53827	-47.0798
	108	303.294	72.8235	9.7004	0.570612	0.0375624	0.517804	0.646974	7.37433	0.567256	0.0409641	0.517804	0.646974	0.99501	17	0.50492	0.85	0.68	2	13.6569	0.994437	5.53646	4.77889	-55.373
	109	328.5	73	9.38915	0.586822	0.0541389	0.526931	0.698714	5.7385	0.57385	0.0611473	0.526931	0.698714	1.49248	16	0.561951	1	0.8	1	11.6569	1.2551	5.03322	4.16333	90
	110	353.933	72.8667	8.63808	0.575872	0.0229589	0.533461	0.606145	6.25557	0.568688	0.022455	0.533461	0.599054	1.6177	15	0.573737	1	0.75	1	12.2426	1.07486	5.12651	4.19881	-13.7038
	111	378.667	72.6667	1.65154	0.550512	0.0154996	0.536666	0.567256	1.65154	0.550512	0.0154996	0.536666	0.567256	0.806349	3	0.730297	1	0.75	1	3.41421	1.93475	2.58199	1.76383	45
	112	404.4	73.1	5.721	0.5721	0.0283953	0.533501	0.626118	5.721	0.5721	0.0283953	0.533501	0.626118	0.866844	10	0.526783	0.769231	0.625	2	9.41421	1.15866	4.6188	3.92598	-9.46232
	113	429.789	72.7895	10.8693	0.572066	0.0444707	0.510924	0.666187	7.25873	0.558364	0.0457083	0.510924	0.666187	0.732947	19	0.542797	0.826087	0.633333	2	14.4853	0.995693	5.85749	4.91949	-89.2463
	114	454.833	73	6.65909	0.554924	0.0412034	0.501395	0.631459	4.34175	0.542719	0.0404618	0.501395	0.629346	0.78896	12	0.537484	1	0.6	1	10.4853	1.14316	4.47214	3.77124	90
	115	480.95	73.25	10.8251	0.541255	0.0322635	0.466657	0.582137	6.31697	0.526414	0.0315768	0.466657	0.580391	2.16015	20	0.625466	1	0.8	1	13.6569	1.16993	5.81642	4.53827	-42.9202
	116	506.032	73.1942	222.266	0.799517	0.172941	0.423457	0.981768	29.786	0.551593	0.138552	0.423457	0.841993	3.3716	278	0.605268	0.992857	0.86875	1	59.799	0.945066	21.2559	16.9201	-81.3158
	117	531.407	72.8148	14.5851	0.540187	0.0553564	0.468786	0.691185	7.15982	0.511416	0.0296318	0.468786	0.580919	2.16037	27	0.292391	0.964286	0.75	1	16.4853	1.10976	6.12221	5.85466	-65.556
	118	556.214	73.0714	7.95018	0.56787	0.0596665	0.473472	0.644939	6.67857	0.556548	0.0568023	0.473472	0.644939	0.784537	14	0.643024	0.777778	0.7	2	12.2426	1.0032	5.47544	4.19334	83.531
	119	582	73.1429	11.3403	0.540012	0.0236634	0.498805	0.587327	6.91041	0.53157	0.0262735	0.498805	0.587327	2.35728	21	0.533168	0.954545	0.84	1	14.2426	1.13582	5.73523	4.85206	-51.0474
	120	607.846	73.4615	14.129	0.543422	0.0371597	0.472412	0.616707	9.07897	0.534057	0.0383289	0.472412	0.616707	0.503719	26	0.121811	0.83871	0.530612	2	19.3137	0.79178	6.35253	6.30522	9.21747
	121	632.882	73.2941	9.33813	0.549302	0.0435382	0.476848	0.642223	9.33813	0.549302	0.0435382	0.476848	0.642223	1.2212	17	0.556585	0.772727	0.68	2	7.41421	3.01739	6.24898	5.19159	-78.1253
	122	657.579	73.1053	10.5723	0.556437	0.0549663	0.471337	0.650036	6.93848	0.533729	0.0474085	0.471337	0.628396	2.7617	19	0.619001	1	0.95	1	13.4142	1.14916	5.66366	4.44818	77.1795
	123	683.429	73.3333	25.5532	0.608409	0.101299	0.436523	0.78375	13.6307	0.545227	0.0711044	0.436523	0.723943	2.13592	42	0.470002	0.875	0.75	2	23.0711	0.910895	8.43935	7.44912	-16.0937
	124	708.923	73.3846	21.3776	0.548144	0.056878	0.453022	0.68296	9.59961	0.505243	0.0288756	0.453022	0.560731	2.00282	39	0.452039	0.928571	0.696429	1	21.8995	0.934593	7.74427	6.90787	-35.6892
	125	734.258	73.3226	17.0192	0.549006	0.0564012	0.463549	0.659922	8.43529	0.527206	0.0552532	0.463549	0.659922	1.97322	31	0.630346	0.939394	0.738095	1	18.4853	1.02603	7.30887	5.67398	-86.6215
	126	758.87	72.6957	12.9488	0.562992	0.0513622	0.458839	0.651232	7.47497	0.533926	0.0376653	0.458839	0.591681	1.70477	23	0.737743	0.958333	0.766667	1	15.6569	1.04172	6.74882	4.556	64.3299
	127	784.811	73.1509	33.2683	0.627704	0.107037	0.43843	0.796783	11.1686	0.53184	0.0624916	0.43843	0.707403	2.26201	53	0.466101	1	0.736111	1	24.7279	1.00618	8.82333	7.80628	73.2138
	128	809.1	72.3	5.73233	0.573233	0.0305237	0.52716	0.634466	5.14769	0.571965	0.0320947	0.52716	0.634466	0.121215	10	0.853799	0.909091	0.625	1	10.2426	0.994199	5.34166	2.78089	52.125
	129	834.571	72.5714	11.9638	0.569706	0.0553101	0.474103	0.690539	7.64732	0.546237	0.0448491	0.474103	0.616527	0.390917	21	0.827634	0.913043	0.583333	1	16.4853	0.863145	7.29242	4.093	53.5136
	130	860.364	73.2273	11.9694	0.544064	0.0365192	0.482364	0.608631	7.45024	0.53216	0.0339979	0.482364	0.594559	1.79988	22	0.530808	0.956522	0.733333	1	15.6569	0.996429	5.98475	5.07203	-24.1599
	131	885.158	73.3158	10.6681	0.56148	0.046721	0.478056	0.670413	6.53011	0.544176	0.0367123	0.478056	0.589193	1.9645	19	0.285812	0.95	0.76	1	13.6569	1.11143	5.20849	4.99122	-63.4349
	132	909.947	72.7895	10.6166	0.558769	0.0438864	0.494544	0.637253	6.99264	0.537895	0.0323158	0.494544	0.588645	0.875205	19	0.752372	0.904762	0.633333	1	15.0711	0.92443	6.37818	4.20155	68.8261
	133	935.5	73.5	7.70549	0.550392	0.037943	0.477122	0.603596	5.46473	0.546473	0.0402305	0.477122	0.603596	1.91545	14	0.652071	1	0.875	1	10.8284	1.25743	4.91838	3.72891	-45
	134	959.4	73.2	2.8622	0.57244	0.0220376	0.540943	0.597828	2.8622	0.57244	0.0220376	0.540943	0.597828	0.905534	5	0.765092	1	0.833333	1	5.41421	1.52719	3.30656	2.12916	-71.5651
	135	975	75	0.431802	0.431802	0	0.431802	0.431802	0.431802	0.431802	0	0.431802	0.431802	0.803553	1	0	1	1	1	0	12.5664	1.1547	1.1547	0
	136	1000	75	0.438502	0.438502	0	0.438502	0.438502	0.438502	0.438502	0	0.438502	0.438502	0.794078	1	0	1	1	1	0	12.5664	1.1547	1.1547	0
	137	1035.41	72.3529	9.68122	0.569484	0.0368492	0.498934	0.628928	7.28343	0.560264	0.0363156	0.498934	0.608608	0.910677	17	0.853522	0.894737	0.708333	1	14.2426	0.919472	6.81981	3.55351	75.9638
	138	1062.75	74.25	2.15618	0.539044	0.0207811	0.523233	0.569275	2.15618	0.539044	0.0207811	0.523233	0.569275	0.817979	4	0.866025	1	0.666667	1	5.41421	1.22175	3.65148	1.82574	71.5651
	139	1075	75	0.423537	0.423537	0	0.423537	0.423537	0.423537	0.423537	0	0.423537	0.423537	0.815242	1	0	1	1	1	0	12.5664	1.1547	1.1547	0
	140	1109	72	0.495328	0.495328	0	0.495328	0.495328	0.495328	0.495328	0	0.495328	0.495328	0.713715	1	0	1	1	1	0	12.5664	1.1547	1.1547	0
	141	1133	72	0.506007	0.506007	0	0.506007	0.506007	0.506007	0.506007	0	0.506007	0.506007	0.698612	1	0	1	1	1	0	12.5664	1.1547	1.1547	0
	142	1158.86	73.3889	19.8509	0.551415	0.0568144	0.464912	0.660895	8.51366	0.500804	0.0253137	0.464912	0.549292	2.74532	36	0.537306	1	0.857143	1	19.0711	1.12298	7.43522	6.27077	17.0294
	143	1183.91	74.0222	22.5942	0.502094	0.0597783	0.424592	0.649224	9.05217	0.452609	0.0182809	0.424592	0.496096	3.73223	45	0.469628	1	0.803571	1	22.4853	1.02525	8.17078	7.21369	5.44392
	144	1206.36	74.75	17.1835	0.477318	0.0356416	0.420738	0.562968	10.4754	0.455451	0.0175878	0.420738	0.482579	1.40636	36	0.867239	0.857143	0.571429	2	7.41421	6.38977	10.5592	5.25733	29.4328
	145	31.7711	96.3085	84.2288	0.419049	0.0455281	0.375066	0.631935	19.7306	0.394611	0.0136373	0.375627	0.42956	10.4285	201	0.550927	0.980488	0.897321	1	52.4853	0.882953	17.7172	14.786	73.221
	146	52.4422	94.7789	82.4562	0.414353	0.0157501	0.387609	0.500128	50.7749	0.409475	0.0080353	0.387609	0.437621	5.76473	199	0.762999	0.739777	0.663333	5	22	4.72724	22.4939	14.54	-8.67821
	147	72.908	96.2011	74.3534	0.427319	0.0272023	0.3889	0.560787	22.5865	0.418268	0.0132508	0.3889	0.453205	3.34763	174	0.63394	0.574257	0.376623	3	54.3848	0.712817	18.6538	14.4265	-42.386
	148	102.007	94.694	61.2622	0.457181	0.0496006	0.414822	0.682117	38.3941	0.446442	0.0259344	0.414822	0.560421	1.812	134	0.846909	0.577586	0.406061	6	15.4142	6.24992	26.4745	14.0775	-25.7017
	149	127.237	94.8444	64.238	0.475837	0.0467902	0.427191	0.684031	36.1564	0.457676	0.0179371	0.427191	0.507256	1.47694	135	0.738023	0.61086	0.46875	5	13.4142	8.1651	20.349	13.731	-52.5122
	150	152.229	97.5714	18.7479	0.535656	0.0462903	0.468814	0.677424	8.75237	0.514846	0.024009	0.468814	0.559988	3.09917	35	0.464927	1	0.833333	1	19.0711	1.09178	7.16947	6.34749	13.644
	151	177.552	97.8276	17.2673	0.595424	0.0557767	0.530465	0.737711	10.7428	0.565413	0.0242306	0.530465	0.622949	1.27608	29	0.587694	0.828571	0.690476	2	19.6569	0.854043	7.2617	5.87532	-20.3396
	152	201.9	98.05	11.6602	0.583009	0.0593925	0.506445	0.701381	6.56625	0.547188	0.0238176	0.506445	0.592005	1.60409	20	0.383662	0.952381	0.8	1	13.6569	1.16993	5.34166	4.93288	-63.4349
	153	228.167	97.875	13.9174	0.579891	0.049822	0.530473	0.683205	7.91011	0.565008	0.0359142	0.532009	0.665603	1.45059	24	0.543504	0.96	0.8	1	15.6569	1.08701	6.18961	5.1956	-5.08953
	154	253.2	97.9667	17.8365	0.594549	0.0699664	0.488718	0.738329	10.4538	0.580766	0.0598112	0.488718	0.697853	1.07235	30	0.665714	0.882353	0.625	2	19.8995	0.863097	7.60366	5.6739	-8.72089
	155	277.615	97.6154	7.57866	0.582974	0.0486616	0.501702	0.678465	5.1301	0.570011	0.0437302	0.501702	0.639772	1.55834	13	0.50579	1	0.8125	1	10.2426	1.29246	4.47037	3.8564	-45
	156	303.13	98.0435	13.5222	0.587922	0.0533125	0.511973	0.694897	7.23643	0.556648	0.0279931	0.511973	0.608933	1.04327	23	0.571954	0.958333	0.638889	1	15.8995	1.01202	6.23211	5.11211	-51.8858
	157	327.5	98	2.33937	0.584843	0.051569	0.538682	0.641722	2.33937	0.584843	0.051569	0.538682	0.641722	0.255535	4	0.83205	0.666667	0.666667	2	2	5.58505	4.16333	2.3094	90
	158	353.882	97.9412	9.72448	0.572028	0.043546	0.496397	0.651837	6.2059	0.564173	0.0424773	0.496397	0.643526	0.810349	17	0.646201	0.944444	0.68	1	13.0711	1.07896	5.5366	4.22535	-29.9431
	159	378.286	98	4.09475	0.584964	0.050802	0.524553	0.656894	3.44226	0.57371	0.0450902	0.524553	0.656894	1.10325	7	0.353094	1	0.777778	1	6.82843	1.43535	3.23669	3.02821	90
	160	404.842	98.1579	10.8063	0.568752	0.0554954	0.487856	0.669242	6.11925	0.556296	0.0531131	0.487856	0.669242	1.52131	19	0.508644	1	0.76	1	13.0711	1.20589	5.39656	4.64631	-45
	161	429.063	97.9375	9.2807	0.580044	0.0639658	0.510266	0.707711	6.00695	0.546086	0.0383258	0.510266	0.614092	0.708546	16	0.65851	0.941176	0.64	1	13.0711	1.01549	5.45098	4.10225	-70.4531
	162	454.588	98.1176	9.63728	0.566899	0.0551895	0.475783	0.67296	5.9175	0.537954	0.0375336	0.475783	0.610977	2.10457	17	0.610959	1	0.85	1	12.2426	1.21817	5.30899	4.20293	-74.8284
	163	481.04	98.52	13.6207	0.544829	0.0618834	0.4803	0.690628	8.46571	0.529107	0.0539155	0.4803	0.665514	0.777058	25	0.671408	0.833333	0.595238	2	17.8995	0.879528	7.02225	5.2041	-0.791906
	164	504.714	98.5	7.35438	0.525313	0.0662704	0.457194	0.678685	4.88183	0.488183	0.018709	0.457194	0.524458	2.24255	14	0.196396	1	0.875	1	10.8284	1.25743	4.36436	4.27936	90
	165	531.333	98.125	12.8975	0.537396	0.0517498	0.48208	0.670084	6.63924	0.510711	0.0233362	0.48208	0.558679	2.19799	24	0.574718	1	0.8	1	15.0711	1.1677	6.1898	5.06543	-19.6049
	166	556.5	98.5	10.9876	0.549379	0.0599872	0.490316	0.675176	6.2036	0.516967	0.0210182	0.490316	0.548772	2.15134	20	0.717137	1	0.833333	1	13.6569	1.16993	6.1101	4.25833	0
	167	581.941	98.0588	9.3872	0.552188	0.0587175	0.478948	0.663043	6.66067	0.555056	0.0677416	0.478948	0.663043	0.957268	17	0.550248	0.85	0.68	2	13.0711	1.07896	5.60812	4.68279	-45
	168	607.88	98.2	13.6506	0.546025	0.054475	0.471292	0.684779	11.0837	0.554187	0.0572398	0.471292	0.684779	1.68014	25	0.738217	0.833333	0.714286	2	9.41421	2.89666	7.86982	5.30869	-1.73937
	169	632.5	98.2727	12.332	0.560547	0.0593156	0.49013	0.679935	6.36956	0.530796	0.0316349	0.49013	0.591187	1.80563	22	0.52681	1	0.733333	1	14.4853	1.15291	5.86722	4.98704	0
	170	658.24	98.2	14.2649	0.570594	0.0606972	0.483795	0.721807	7.77562	0.555401	0.0408699	0.483795	0.6439	2.25047	25	0.52779	1	0.833333	1	15.6569	1.13231	6.23983	5.29996	-6.13239
	171	683.704	98.1111	15.202	0.563037	0.0590548	0.487967	0.707718	8.17922	0.545281	0.0344607	0.487967	0.608814	1.95537	27	0.716927	0.931034	0.771429	1	17.0711	1.03898	7.16668	4.99624	-7.66516
	172	708.708	98.2917	13.3174	0.554893	0.0539193	0.49326	0.685125	7.96331	0.530888	0.0276188	0.49326	0.575789	1.55731	24	0.564941	0.923077	0.685714	1	17.0711	0.923535	6.41998	5.29733	-12.0918
	173	730.69	100.035	181.084	0.790762	0.180378	0.423168	0.987804	23.9108	0.50874	0.081868	0.423168	0.714202	2.33056	229	0.408036	0.982833	0.795139	1	54.0416	0.949867	17.922	16.3622	-68.5529
	174	757.2	98.5	5.68419	0.568419	0.0821436	0.490153	0.693589	4.31551	0.539439	0.0620648	0.490153	0.653031	1.64705	10	0.657536	1	0.833333	1	8.82843	1.30089	4.25833	3.20832	90
	175	784.208	98.2917	13.3704	0.557102	0.06656	0.476284	0.713933	7.45463	0.532474	0.0361565	0.476284	0.602073	2.20104	24	0.605047	0.96	0.8	1	15.6569	1.08701	6.35293	5.05814	-9.31967
	176	808.417	98.0833	7.05402	0.587835	0.0505358	0.515982	0.669878	5.71496	0.571496	0.0366284	0.515982	0.653784	0.17764	12	0.820738	0.857143	0.6	1	11.6569	0.941325	5.65685	3.23179	68.9625
	177	834.333	98.1429	12.0892	0.575676	0.0627837	0.496726	0.70418	7.06307	0.543313	0.036808	0.496726	0.609188	2.39648	21	0.489649	1	0.84	1	14.2426	1.13582	5.68768	4.9592	50.3921
	178	859.647	98.2353	9.51512	0.559713	0.0402249	0.495969	0.630294	6.01923	0.547203	0.0400025	0.495969	0.630294	1.04486	17	0.6493	0.944444	0.68	1	13.0711	1.07896	5.55628	4.22573	-55.9912
	179	885.261	98.1739	12.9483	0.562971	0.0502771	0.48138	0.651316	7.61845	0.544175	0.0472633	0.48138	0.651316	1.84233	23	0.606416	0.958333	0.766667	1	15.6569	1.04172	6.24718	4.96743	-25.2364
	180	910.211	98.5263	10.7615	0.566397	0.0443053	0.483729	0.656269	7.68391	0.548851	0.0358003	0.483729	0.599292	1.21139	19	0.7816	0.826087	0.633333	1	15.6569	0.860553	6.74566	4.20781	-18.4167
	181	925	100	0.433523	0.433523	0	0.433523	0.433523	0.433523	0.433523	0	0.433523	0.433523	0.80112	1	0	1	1	1	0	12.5664	1.1547	1.1547	0
	182	950	100	0.437412	0.437412	0	0.437412	0.437412	0.437412	0.437412	0	0.437412	0.437412	0.79562	1	0	1	1	1	0	12.5664	1.1547	1.1547	0
	183	975	100	0.4318	0.4318	0	0.4318	0.4318	0.4318	0.4318	0	0.4318	0.4318	0.803556	1	0	1	1	1	0	12.5664	1.1547	1.1547	0
	184	1000	100	0.436373	0.436373	0	0.436373	0.436373	0.436373	0.436373	0	0.436373	0.436373	0.79709	1	0	1	1	1	0	12.5664	1.1547	1.1547	0
	185	1025	100	0.436254	0.436254	0	0.436254	0.436254	0.436254	0.436254	0	0.436254	0.436254	0.797258	1	0	1	1	1	0	12.5664	1.1547	1.1547	0
	186	1050	100	0.425184	0.425184	0	0.425184	0.425184	0.425184	0.425184	0	0.425184	0.425184	0.812912	1	0	1	1	1	0	12.5664	1.1547	1.1547	0
	187	1085.33	97.0833	6.45898	0.538249	0.0231271	0.486794	0.574453	5.90785	0.537077	0.0238794	0.486794	0.574453	0.311152	12	0.692471	0.75	0.6	2	0	150.796	5.42676	3.91511	82.7085
	188	1100	100	0.430373	0.430373	0	0.430373	0.430373	0.430373	0.430373	0	0.430373	0.430373	0.805574	1	0	1	1	1	0	12.5664	1.1547	1.1547	0
	189	1134.91	97.5652	12.6728	0.550991	0.0352232	0.491783	0.622164	6.85483	0.527295	0.0169408	0.491783	0.548634	1.7503	23	0.592306	1	0.766667	1	15.0711	1.11905	6.13786	4.94535	-60.5718
	190	1159.16	97.8421	9.95771	0.52409	0.0248028	0.490557	0.574248	5.59576	0.508705	0.0140926	0.490557	0.529089	1.775	19	0.508644	1	0.76	1	13.0711	1.20589	5.39656	4.64631	-45
	191	1183.1	98.1538	20.0329	0.513665	0.0487278	0.446337	0.621794	8.46872	0.470484	0.0146429	0.446337	0.499522	2.7424	39	0.316318	0.906977	0.696429	2	0	490.088	7.45186	7.06923	-35.2679
	192	1205.93	98.3488	21.3138	0.495669	0.0633856	0.421958	0.660191	13.6246	0.469813	0.051834	0.421958	0.637415	0.438736	43	0.902799	0.651515	0.438776	5	6.24264	10.3011	14.0174	6.02836	14.1397
	193	28.3973	127.205	31.3094	0.428895	0.0614849	0.369212	0.625994	23.3585	0.424699	0.0632059	0.369212	0.625994	1.33918	73	0.885514	0.51049	0.368687	6	11.6569	5.72639	21.1589	9.83069	81.5444
	194	52.0222	124.391	155.253	0.430063	0.0304344	0.39058	0.58287	58.9095	0.417798	0.0200124	0.39058	0.517289	10.0885	361	0.670237	0.747412	0.71627	6	28	5.39413	27.8024	20.6334	-47.3653
	195	70.3846	120.469	61.762	0.431902	0.0395403	0.402571	0.622811	28.4358	0.424414	0.0177242	0.402571	0.488249	1.98084	143	0.746497	0.740933	0.560784	3	36.4853	1.27886	19.2683	12.8209	-27.2791
	196	103.703	122.938	32.1601	0.502501	0.0641028	0.418412	0.703825	17.7095	0.466039	0.0271083	0.418412	0.528441	0.95772	64	0.762503	0.8	0.581818	3	24.4853	1.23826	12.8419	8.30848	-30.5281
	197	127.979	122.745	24.9876	0.531651	0.0532824	0.461416	0.67295	16.3838	0.511995	0.0431018	0.461416	0.621672	0.739355	47	0.355975	0.734375	0.580247	4	26.4853	0.781821	9.27862	8.67083	0.456501
	198	152.839	122.677	17.2409	0.556158	0.044917	0.491143	0.673281	9.82593	0.545885	0.0408156	0.491143	0.673281	1.44866	31	0.592395	0.911765	0.645833	2	19.8995	0.891867	7.42475	5.98173	19.1451
	199	177.516	122.387	18.0838	0.58335	0.0573211	0.514309	0.730525	9.46203	0.55659	0.0287667	0.514309	0.620968	1.154	31	0.45472	0.885714	0.738095	2	18.4853	1.02603	6.95915	6.19806	16.1845
	200	202.857	122.536	16.5375	0.590626	0.0578917	0.53313	0.743799	8.92444	0.557777	0.0206325	0.535168	0.610875	0.86564	28	0.34441	0.875	0.666667	2	17.8995	0.985071	6.49894	6.10134	-7.55591
	201	230.938	125.89	167.113	0.795776	0.174558	0.437479	0.996273	48.0631	0.676945	0.213317	0.437479	0.995666	1.11091	210	0.399867	0.921053	0.772059	2	24.2426	4.14152	18.0237	16.52	-71.3486
	202	250	125	0.464625	0.464625	0	0.464625	0.464625	0.464625	0.464625	0	0.464625	0.464625	0.757135	1	0	1	1	1	0	12.5664	1.1547	1.1547	0
	203	278.821	122.393	16.2756	0.58127	0.0460821	0.51316	0.697525	12.5596	0.57089	0.0398347	0.51316	0.653692	0.757792	28	0.718304	0.8	0.666667	2	14.2426	1.51442	8.31252	5.78326	18.8023
	204	302.667	123.111	5.26188	0.584653	0.0467274	0.511206	0.662185	4.00459	0.572084	0.0413146	0.511206	0.621673	1.12798	9	0.665812	1	0.75	1	8.24264	1.32392	4.05369	3.02454	-20.3006
	205	325	125	0.458787	0.458787	0	0.458787	0.458787	0.458787	0.458787	0	0.458787	0.458787	0.765391	1	0	1	1	1	0	12.5664	1.1547	1.1547	0
	206	350	125	0.451	0.451	0	0.451	0.451	0.451	0.451	0	0.451	0.451	0.776404	1	0	1	1	1	0	12.5664	1.1547	1.1547	0
	207	379.278	122.556	10.3549	0.575272	0.0579223	0.487155	0.698326	6.6413	0.553441	0.0414938	0.487155	0.620003	1.34567	18	0.682754	0.9	0.75	1	13.6569	1.05293	5.75018	4.20136	-4.05207
	208	400	125	0.460556	0.460556	0	0.460556	0.460556	0.460556	0.460556	0	0.460556	0.460556	0.76289	1	0	1	1	1	0	12.5664	1.1547	1.1547	0
	209	425	125	0.438782	0.438782	0	0.438782	0.438782	0.438782	0.438782	0	0.438782	0.438782	0.793682	1	0	1	1	1	0	12.5664	1.1547	1.1547	0
	210	454.533	122.867	8.5104	0.56736	0.060434	0.490661	0.688956	5.48458	0.548458	0.0550692	0.490661	0.646896	1.29736	15	0.46188	1	0.75	1	11.6569	1.17666	4.76095	4.22269	-75.9638
	211	480	123	4.98729	0.554143	0.0493406	0.491725	0.634116	4.37653	0.547066	0.0476143	0.491725	0.634116	1.91618	9	0	1	1	1	8	1.39626	3.4641	3.4641	0
	212	505.852	122.541	39.3817	0.645602	0.13077	0.449276	0.867644	11.9516	0.519635	0.0550908	0.449276	0.677715	2.81428	61	0.513518	0.983871	0.847222	1	25.8995	1.05938	9.57574	8.21674	18.0294
	213	531.465	122.93	24.7187	0.574853	0.0772948	0.472238	0.763064	9.29165	0.516203	0.0300356	0.472238	0.581624	2.26112	43	0.498329	0.977273	0.767857	1	21.3137	1.08526	8.01814	6.95163	6.19704
	214	556.621	123.207	15.6407	0.539334	0.055772	0.477094	0.683961	7.09806	0.507004	0.0218239	0.477094	0.545152	1.06052	29	0.427797	1	0.690476	1	17.3137	1.08656	6.52978	5.9021	2.9387
	215	575	125	0.435959	0.435959	0	0.435959	0.435959	0.435959	0.435959	0	0.435959	0.435959	0.797675	1	0	1	1	1	0	12.5664	1.1547	1.1547	0
	216	607.632	123.421	10.2839	0.541256	0.063004	0.488498	0.711302	7.48247	0.534462	0.0530302	0.48913	0.684167	1.28395	19	0.575205	0.826087	0.633333	2	0	238.761	5.95203	4.86882	-3.91186
	217	632	123.5	8.89909	0.556193	0.0776582	0.470692	0.709152	5.07441	0.507441	0.0245784	0.470692	0.54906	1.68377	16	0.561951	1	0.8	1	11.6569	1.2551	5.03322	4.16333	0
	218	657.385	123.385	7.42612	0.57124	0.0725262	0.477813	0.701669	4.85699	0.539666	0.054334	0.477813	0.650317	1.29684	13	0.50579	1	0.8125	1	10.2426	1.29246	4.47037	3.8564	-45
	219	683.071	123.286	7.47653	0.534038	0.0561903	0.466033	0.651068	6.31392	0.52616	0.0487094	0.466033	0.621126	0.496782	14	0.381306	0.777778	0.56	2	0	175.929	5.09459	4.70969	25.5733
	220	707.579	123.105	10.3234	0.543335	0.0655731	0.459498	0.676347	6.62624	0.509711	0.0322827	0.459498	0.587395	2.82707	19	0.619001	1	0.95	1	13.4142	1.14916	5.66366	4.44818	77.1795
	221	733.136	123	12.1034	0.550156	0.0725647	0.472095	0.726272	6.0236	0.501966	0.0197146	0.472095	0.545242	1.40311	22	0.439754	1	0.733333	1	14.4853	1.15291	5.68406	5.10496	0
	222	758.829	123.314	18.6398	0.532567	0.062002	0.457197	0.695246	8.49237	0.499551	0.0290555	0.457197	0.559061	2.55973	35	0.595716	0.972222	0.833333	1	19.0711	1.09178	7.53549	6.05247	18.2567
	223	784.345	123.276	15.7822	0.544212	0.0602346	0.463935	0.689526	7.82596	0.521731	0.0395326	0.463935	0.613382	2.04448	29	0.50838	0.966667	0.805556	1	17.0711	1.11594	6.64016	5.71806	35.4498
	224	809.63	123	14.507	0.537298	0.0506842	0.474677	0.665075	7.20459	0.514613	0.0304638	0.474677	0.588505	1.95978	27	0.629119	1	0.771429	1	16.4853	1.10976	6.73504	5.23521	0
	225	834	123.5	8.72547	0.545342	0.0714713	0.450109	0.693468	5.01856	0.501856	0.0321403	0.450109	0.549184	1.74716	16	0.561951	1	0.8	1	11.6569	1.2551	5.03322	4.16333	0
	226	850	125	0.44402	0.44402	0	0.44402	0.44402	0.44402	0.44402	0	0.44402	0.44402	0.786275	1	0	1	1	1	0	12.5664	1.1547	1.1547	0
	227	885	123	11.8828	0.565848	0.0683536	0.472434	0.718139	6.48369	0.540307	0.0561833	0.472434	0.687374	2.05776	21	0	1	0.84	1	13.6569	1.22842	5.21901	5.21901	0
	228	900	125	0.447117	0.447117	0	0.447117	0.447117	0.447117	0.447117	0	0.447117	0.447117	0.781894	1	0	1	1	1	0	12.5664	1.1547	1.1547	0
	229	935	122.5	1.08849	0.544245	0.0243189	0.527049	0.561441	1.08849	0.544245	0.0243189	0.527049	0.561441	1.01655	2	0.866025	1	1	1	2	2.79253	2.3094	1.1547	90
	230	950	125	0.443762	0.443762	0	0.443762	0.443762	0.443762	0.443762	0	0.443762	0.443762	0.78664	1	0	1	1	1	0	12.5664	1.1547	1.1547	0
	231	985.385	122.038	14.3302	0.551161	0.0466476	0.483721	0.624472	9.19804	0.541061	0.0456089	0.483721	0.622779	2.31688	26	0.713036	0.896552	0.742857	2	17.6569	0.938656	7.36425	5.16327	-81.4125
	232	1000	125	0.432053	0.432053	0	0.432053	0.432053	0.432053	0.432053	0	0.432053	0.432053	0.803198	1	0	1	1	1	0	12.5664	1.1547	1.1547	0
	233	1025	125	0.441723	0.441723	0	0.441723	0.441723	0.441723	0.441723	0	0.441723	0.441723	0.789523	1	0	1	1	1	0	12.5664	1.1547	1.1547	0
	234	1059.9	121.25	11.0974	0.554872	0.0350333	0.478824	0.613299	7.54248	0.538749	0.0285164	0.478824	0.591805	0.690332	20	0.821016	0.909091	0.666667	1	15.6569	0.905845	7.0716	4.03722	56.1217
	235	1084.33	121.6	8.33233	0.555489	0.0275943	0.50523	0.621244	6.61429	0.551191	0.0292626	0.50523	0.621244	0.476794	15	0.856235	0.882353	0.625	1	13.6569	0.877444	6.5807	3.3995	75.9713
	236	1109.83	121.333	6.41956	0.534964	0.0207789	0.493883	0.56744	5.32844	0.532844	0.0197838	0.493883	0.56353	0.519813	12	0.868313	0.923077	0.666667	1	11.6569	0.941325	5.88207	2.9176	83.1003
	237	1135	121.889	14.8647	0.550545	0.0281493	0.483934	0.598042	8.0774	0.538493	0.0282349	0.483934	0.588529	1.89558	27	0.544639	0.964286	0.75	1	17.0711	1.03898	6.59885	5.53426	-56.7143
	238	1159.07	121.852	14.6785	0.543649	0.0325962	0.486984	0.608984	7.89335	0.526224	0.0277498	0.486984	0.578689	0.734898	27	0.699528	0.9	0.642857	1	17.8995	0.94989	7.18928	5.13749	-65.1065
	239	1182.45	122.672	30.1972	0.520641	0.0467184	0.459258	0.629763	13.5504	0.483942	0.0189167	0.459258	0.530554	2.23241	58	0.833954	0.84058	0.604167	2	7.41421	10.2946	12.767	7.04524	21.1881
	240	1203.68	123.05	30.4284	0.50714	0.0558379	0.439531	0.660711	20.2869	0.494802	0.0478502	0.439531	0.638104	2.14722	60	0.934847	0.779221	0.612245	3	14.8284	3.00944	16.7294	5.9398	12.585
	241	30.3662	146.775	32.3082	0.455046	0.0670141	0.388324	0.637042	18.4165	0.428291	0.0498755	0.388324	0.606402	2.6708	71	0.50638	0.755319	0.586777	3	27.3137	1.11295	11.7527	10.1345	62.006
	242	54.6923	145.692	62.3586	0.436074	0.0440055	0.383644	0.648123	42.2986	0.431618	0.0405437	0.383644	0.648123	4.08667	143	0.72271	0.475083	0.309524	6	11.6569	11.2175	24.0025	16.5894	-72.4436
	243	76.4564	151.483	67.3233	0.451834	0.0446357	0.405577	0.62491	38.2007	0.429221	0.0094369	0.405577	0.455286	3.44808	149	0.594016	0.413889	0.294466	8	15.6569	6.74855	25.8741	20.8145	38.5147
	244	101.036	151.777	65.6111	0.472022	0.038148	0.426279	0.631106	38.5082	0.458431	0.0181498	0.426279	0.516347	2.62796	139	0.781715	0.458746	0.355499	6	26.4853	2.31219	27.1954	16.96	6.13023
	245	125	150	0.452674	0.452674	0	0.452674	0.452674	0.452674	0.452674	0	0.452674	0.452674	0.774035	1	0	1	1	1	0	12.5664	1.1547	1.1547	0
	246	150	150	0.45342	0.45342	0	0.45342	0.45342	0.45342	0.45342	0	0.45342	0.45342	0.772981	1	0	1	1	1	0	12.5664	1.1547	1.1547	0
	247	177.788	147.273	19.7414	0.598225	0.0635256	0.530904	0.78194	10.8407	0.570563	0.0361397	0.530904	0.656436	1.50459	33	0.510614	0.891892	0.785714	2	19.6569	0.971841	7.30756	6.28311	14.7974
	248	203.125	147.781	18.4033	0.575102	0.0661035	0.497738	0.752235	10.1224	0.562355	0.0571959	0.497738	0.752235	2.23477	32	0.451638	0.914286	0.761905	2	0	402.124	7.08483	6.32109	5.98936
	249	225	150	0.449765	0.449765	0	0.449765	0.449765	0.449765	0.449765	0	0.449765	0.449765	0.778149	1	0	1	1	1	0	12.5664	1.1547	1.1547	0
	250	252.97	147.818	19.4269	0.588693	0.0754172	0.505737	0.772221	8.8089	0.550556	0.0264152	0.505737	0.601031	2.36079	33	0.565517	0.970588	0.785714	1	18.4853	1.09222	7.23464	5.96667	-4.69809
	251	278.5	147.5	17.4575	0.581918	0.0567327	0.515048	0.747783	9.07317	0.567073	0.0346685	0.533235	0.666477	2.26008	30	0.453939	0.967742	0.833333	1	17.6569	1.08306	6.63325	5.91044	30.9638
	252	300	150	0.450433	0.450433	0	0.450433	0.450433	0.450433	0.450433	0	0.450433	0.450433	0.777205	1	0	1	1	1	0	12.5664	1.1547	1.1547	0
	253	329.095	147.714	12.049	0.57376	0.0666662	0.497281	0.727315	6.64397	0.553664	0.0532039	0.497281	0.684609	0.625055	21	0.675413	1	0.7	1	14.4853	1.1005	6.18828	4.56348	32.7288
	254	354.231	147.692	15.2394	0.586132	0.0748414	0.495734	0.772325	7.90336	0.564525	0.0531496	0.495734	0.70169	1.35345	26	0.392073	0.962963	0.722222	1	16.4853	1.06866	6.12317	5.63291	7.13226
	255	378.417	148.417	7.02897	0.585747	0.0646218	0.502472	0.674912	5.75019	0.575019	0.0640989	0.502472	0.674912	0.502315	12	0.408318	0.8	0.6	2	10.2426	1.19304	4.65807	4.25207	-68.7448
	256	404.667	148.133	8.11758	0.541172	0.0452425	0.49837	0.648123	5.95515	0.541377	0.0511211	0.498498	0.648123	0.0611011	15	0.385675	0.833333	0.5	2	0	188.496	5.12395	4.72753	5.24574
	257	430.222	148.148	15.2619	0.565255	0.0658538	0.484091	0.723391	8.16039	0.544026	0.0402163	0.484091	0.642463	2.25118	27	0.649556	0.964286	0.771429	1	17.0711	1.03898	6.83955	5.20021	1.52983
	258	454.615	148.615	7.20607	0.554313	0.0698285	0.474927	0.680713	4.64456	0.516063	0.0309084	0.474927	0.567652	1.77837	13	0.50579	1	0.8125	1	10.2426	1.29246	4.47037	3.8564	-45
	259	479.545	148.364	6.07585	0.55235	0.0518232	0.482931	0.64696	4.25818	0.532272	0.0419912	0.482931	0.619872	0.849705	11	0.478395	1	0.6875	1	9.65685	1.21715	4.16333	3.65601	-18.4349
	260	505.3	148.1	11.1326	0.556629	0.0736756	0.476549	0.719505	6.81868	0.524514	0.0446708	0.476549	0.636346	2.21458	20	0.512902	1	0.8	1	14.2426	1.08173	5.56889	4.7806	-69.0899
	261	531.677	148.161	17.4112	0.561652	0.0605127	0.478274	0.726189	9.0869	0.534524	0.039754	0.478274	0.623362	1.29798	31	0.575465	0.911765	0.738095	1	19.0711	0.967009	7.08124	5.79123	13.6679
	262	556.125	148.563	8.46349	0.528968	0.0570725	0.470876	0.680324	6.84321	0.526401	0.0547513	0.470876	0.680324	1.87806	16	0.679187	0.842105	0.8	2	0	201.062	5.83308	4.28128	25.6523
	263	581.174	148	12.6481	0.549918	0.0767434	0.460102	0.733775	7.01215	0.500868	0.0218606	0.460102	0.54063	2.87551	23	0.125858	1	0.92	1	14.8284	1.15362	5.52727	5.48332	90
	264	606.941	148.059	9.26061	0.544742	0.0582603	0.462409	0.668856	6.48805	0.540671	0.0658541	0.462409	0.668856	1.01817	17	0.550248	0.85	0.68	2	13.0711	1.07896	5.60812	4.68279	-45
	265	631.5	148.5	2.29391	0.573478	0.0304193	0.537125	0.609861	2.29391	0.573478	0.0304193	0.537125	0.609861	1.21692	4	0	1	1	1	4	2.01062	2.3094	2.3094	0
	266	657.154	148.538	7.2238	0.555677	0.0636461	0.493968	0.681781	5.37717	0.537717	0.0546058	0.493968	0.642132	1.30727	13	0.491217	0.928571	0.8125	1	10.8284	1.16761	4.51192	3.93005	-76.2236
	267	682.286	147.5	7.90564	0.564688	0.0755652	0.474747	0.73342	7.25335	0.55795	0.0741432	0.474747	0.73342	0.524904	14	0.588789	0.777778	0.7	2	12.8284	0.92001	5.43228	4.39084	68.9554
	268	708.192	148	14.3084	0.550325	0.0644101	0.472722	0.702268	8.37477	0.523423	0.0389431	0.472722	0.621002	1.88753	26	0.298931	0.928571	0.722222	1	17.6569	0.938656	6.22653	5.94182	-67.3616
	269	732.703	148.514	45.4969	0.614822	0.139866	0.42814	0.871931	12.4472	0.478737	0.0233002	0.42814	0.534176	1.91345	74	0.622558	0.948718	0.747475	1	30.1421	0.958837	11.1208	8.70285	75.8052
	270	758.5	148	13.4949	0.519033	0.0460771	0.466953	0.643173	7.08601	0.506143	0.034743	0.466953	0.610638	2.79989	26	0.534867	1	0.866667	1	15.6569	1.1776	6.30832	5.33013	0
	271	781.118	146.782	174.143	0.791561	0.178524	0.3957	0.976785	27.9603	0.559205	0.147439	0.3957	0.881532	1.51355	220	0.602437	0.964912	0.763889	2	55.2132	0.874895	18.8887	15.0764	59.4525
	272	808.907	147.87	31.6402	0.58593	0.116153	0.419849	0.813826	13.507	0.500257	0.0660114	0.419849	0.715532	1.50359	54	0.656918	0.857143	0.666667	2	26.7279	0.88261	10.0591	7.58417	55.6547
	273	834.333	147.741	14.7406	0.545948	0.0567147	0.465166	0.707028	7.77235	0.518156	0.0352757	0.465166	0.587068	1.9927	27	0.475806	0.931034	0.75	1	17.0711	1.03898	6.37629	5.60827	-8.74221
	274	850	150	0.442462	0.442462	0	0.442462	0.442462	0.442462	0.442462	0	0.442462	0.442462	0.788477	1	0	1	1	1	0	12.5664	1.1547	1.1547	0
	275	883.2	147.5	5.92587	0.592587	0.0744567	0.50218	0.715854	4.59455	0.574319	0.0686743	0.50218	0.715854	1.50095	10	0.657536	1	0.833333	1	8.82843	1.30089	4.25833	3.20832	90
	276	909.667	147.733	8.59107	0.572738	0.04927	0.508226	0.693888	5.57831	0.557831	0.0382149	0.508226	0.612714	1.35454	15	0.537216	1	0.75	1	11.6569	1.17666	4.9155	4.14595	-5.88414
	277	934.818	147.182	6.02069	0.547335	0.0386504	0.508431	0.62251	5.47141	0.547141	0.0407355	0.508431	0.62251	0.413197	11	0.666172	0.733333	0.55	2	11.6569	0.862881	5.2158	3.88993	30.5946
	278	960.5	147.5	11.3365	0.566827	0.0451649	0.514932	0.68143	6.63438	0.552865	0.0322601	0.514932	0.610047	1.97658	20	0.717137	1	0.833333	1	13.6569	1.16993	6.1101	4.25833	0
	279	983.571	147.714	4.09901	0.585573	0.0637748	0.512226	0.699182	4.09901	0.585573	0.0637748	0.512226	0.699182	1.5226	7	0.856222	1	0.875	1	7.41421	1.24246	4.31283	2.22804	81.6504
	280	1008.5	148.5	2.32253	0.580633	0.0752995	0.495915	0.670963	2.32253	0.580633	0.0752995	0.495915	0.670963	1.20043	4	0	1	1	1	4	2.01062	2.3094	2.3094	0
	281	1035.43	146.952	11.7764	0.560779	0.0400008	0.50716	0.657246	7.18695	0.552842	0.0248985	0.516011	0.596569	1.02283	21	0.713023	0.954545	0.7	1	15.0711	1.02174	6.37629	4.47068	33.9686
	282	1050	150	0.441528	0.441528	0	0.441528	0.441528	0.441528	0.441528	0	0.441528	0.441528	0.789799	1	0	1	1	1	0	12.5664	1.1547	1.1547	0
	283	1075	150	0.437834	0.437834	0	0.437834	0.437834	0.437834	0.437834	0	0.437834	0.437834	0.795023	1	0	1	1	1	0	12.5664	1.1547	1.1547	0
	284	1110.31	146.69	15.9069	0.548514	0.0308298	0.488709	0.618947	8.64841	0.540525	0.0256771	0.489699	0.581981	2.31762	29	0.51491	0.966667	0.805556	1	17.6569	1.04696	6.7022	5.74543	-45
	285	1133.67	146.389	10.0191	0.556615	0.0317994	0.506081	0.609334	6.59822	0.549851	0.0358439	0.506081	0.609334	0.194133	18	0.819673	0.857143	0.6	1	14.4853	0.943288	6.71024	3.84384	63.2853
	286	1159.17	146.488	23.3942	0.570591	0.0430162	0.49458	0.641797	10.4087	0.547828	0.0381997	0.49458	0.621828	2.35043	41	0.52186	0.931818	0.732143	1	21.8995	0.982521	7.93686	6.77039	-12.9271
	287	1183.24	147	21.9452	0.535248	0.0428601	0.462131	0.612394	8.95725	0.497625	0.0234054	0.462131	0.545062	3.36371	41	0.133226	1	0.836735	1	20.4853	1.11612	7.32298	7.2577	90
	288	1206.81	147.25	16.8187	0.525585	0.052968	0.450763	0.650005	8.31334	0.48902	0.0180464	0.450763	0.535968	3.303	32	0.793775	1	0.8	1	19.0711	0.998203	8.37574	5.09422	16.0585
	289	30.2656	172.891	32.5941	0.509283	0.0742078	0.417507	0.72281	14.7872	0.462101	0.0426547	0.417507	0.595307	2.37324	64	0.499191	0.810127	0.64	3	27.3137	1.00322	10.5087	9.1057	63.339
	290	54.5088	172.667	27.9784	0.490849	0.0564235	0.418455	0.661285	11.3009	0.452035	0.02649	0.418455	0.499704	5.07722	57	0.712103	1	0.814286	1	27.0711	0.909006	10.4466	7.33428	85.2311
	291	72.4935	174.569	137.615	0.449722	0.0278933	0.415337	0.611281	67.2636	0.451433	0.0326636	0.415337	0.611281	0.789144	306	0.409954	0.72	0.532174	6	31.6569	3.60564	25.7642	23.4997	47.7511
	292	100.59	173.86	48.9495	0.489495	0.0620721	0.421992	0.742584	23.8529	0.458709	0.0311439	0.421992	0.588641	6.25754	100	0.400115	0.326797	0.217391	4	11.6569	7.84437	23.7912	21.8038	-84.4765
	293	129.696	173.277	57.3874	0.512387	0.0597802	0.42316	0.685124	25.3238	0.486996	0.0464547	0.42316	0.633795	1.132	112	0.766391	0.811594	0.538462	3	34.1421	1.13965	17.1392	11.0098	-32.7393
	294	153.413	172.609	26.0727	0.566798	0.0618513	0.480248	0.733672	13.8261	0.553046	0.0734565	0.480248	0.733672	1.57056	46	0.455567	0.821429	0.638889	3	25.8995	0.798876	8.60717	7.66212	-0.563585
	295	178.214	173.179	16.1322	0.576149	0.0455383	0.518944	0.691945	8.33068	0.555379	0.0236666	0.518944	0.594989	2.41102	28	0.724611	1	0.8	1	17.0711	1.07746	7.29838	5.02974	12.151
	296	203.268	172.561	23.8373	0.581397	0.0583292	0.514379	0.766633	10.5442	0.554959	0.0269852	0.516351	0.624406	2.8291	41	0.621857	0.97619	0.854167	1	21.0711	1.05766	8.2442	6.45629	-5.85029
	297	227.842	172.158	10.5902	0.557381	0.0653604	0.507302	0.783414	9.55409	0.562005	0.0677434	0.507302	0.783414	0.156891	19	0.873774	0.730769	0.542857	2	7.41421	3.37238	8.26149	4.01783	19.5658
	298	250	175	0.461259	0.461259	0	0.461259	0.461259	0.461259	0.461259	0	0.461259	0.461259	0.761894	1	0	1	1	1	0	12.5664	1.1547	1.1547	0
	299	275	175	0.454675	0.454675	0	0.454675	0.454675	0.454675	0.454675	0	0.454675	0.454675	0.771206	1	0	1	1	1	0	12.5664	1.1547	1.1547	0
	300	300	175	0.454788	0.454788	0	0.454788	0.454788	0.454788	0.454788	0	0.454788	0.454788	0.771047	1	0	1	1	1	0	12.5664	1.1547	1.1547	0
	301	329.04	173.04	14.3662	0.574647	0.0679178	0.489265	0.720164	7.65745	0.546961	0.036182	0.489265	0.630831	1.45639	25	0.655433	0.961538	0.714286	1	16.4853	1.02755	6.63697	5.01259	14.2186
	302	353.533	173.133	8.74295	0.582863	0.0739118	0.501636	0.723091	5.53	0.553	0.0587255	0.501636	0.682891	1.36052	15	0.46188	1	0.75	1	11.6569	1.17666	4.76095	4.22269	75.9638
	303	379.333	172.875	13.3027	0.554278	0.0554347	0.480736	0.704278	6.85925	0.527635	0.0251724	0.480736	0.592249	1.7677	24	0.574718	1	0.8	1	15.0711	1.1677	6.1898	5.06543	19.6049
	304	404.5	173	14.7115	0.565828	0.0604349	0.507868	0.708494	7.48833	0.53488	0.0152052	0.507868	0.566534	2.42956	26	0.534867	1	0.866667	1	15.6569	1.1776	6.30832	5.33013	0
	305	429.519	173.111	14.861	0.550406	0.0619814	0.478893	0.714984	7.2051	0.51465	0.0204701	0.478893	0.55227	1.59801	27	0.40094	1	0.75	1	16.4853	1.10976	6.21557	5.69411	-8.00051
	306	455.25	172.9	10.6374	0.531872	0.0529938	0.464908	0.653872	7.00488	0.538837	0.06025	0.464908	0.653872	0.863348	20	0.451461	0.869565	0.666667	2	14.4853	1.0481	5.77514	5.1531	-10.3372
	307	482.592	172.699	165.549	0.803634	0.187567	0.413737	0.997056	27.3897	0.57062	0.168875	0.413737	0.905913	2.55696	206	0.72294	0.980952	0.834008	1	52.9706	0.888716	19.6887	13.6032	-86.3722
	308	505	173.125	4.20113	0.525141	0.0503855	0.469123	0.611244	4.20113	0.525141	0.0503855	0.469123	0.611244	0.486312	8	0.64991	0.666667	0.666667	3	6	2.05165	4.80451	3.65148	90
	309	531.308	173.308	6.91451	0.531885	0.0584115	0.473768	0.667515	6.39911	0.533259	0.060789	0.473768	0.667515	0.196946	13	0.822752	0.684211	0.541667	3	0	163.363	7.06811	4.01751	18.4029
	310	556	173.136	11.8727	0.539668	0.058859	0.48825	0.692385	6.16801	0.514001	0.0271719	0.48825	0.589388	1.48183	22	0.439754	1	0.733333	1	14.4853	1.15291	5.68406	5.10496	90
	311	581.423	173.192	14.0984	0.542247	0.0621281	0.475513	0.703353	7.14713	0.510509	0.023473	0.475513	0.553726	1.42609	26	0.452751	0.928571	0.722222	1	16.4853	1.06866	6.21635	5.54273	-8.5136
	312	606.467	173.133	8.19612	0.546408	0.0629876	0.471756	0.667031	5.15164	0.515164	0.0391027	0.471756	0.608212	1.48499	15	0.46188	0.9375	0.75	1	11.6569	1.17666	4.76095	4.22269	-75.9638
	313	625	175	0.442364	0.442364	0	0.442364	0.442364	0.442364	0.442364	0	0.442364	0.442364	0.788616	1	0	1	1	1	0	12.5664	1.1547	1.1547	0
	314	657.111	173.278	9.80155	0.544531	0.0641937	0.477772	0.70158	5.6207	0.510973	0.034506	0.477772	0.607019	1.7015	18	0.465044	0.947368	0.72	1	13.0711	1.14243	5.20611	4.60891	25.4062
	315	682.5	173.286	7.69155	0.549396	0.0659825	0.465989	0.682629	5.17485	0.517485	0.0426991	0.465989	0.614067	1.74621	14	0.196396	1	0.875	1	10.8284	1.25743	4.36436	4.27936	0
	316	707.909	173.091	11.9071	0.541233	0.0614798	0.468367	0.696243	6.74723	0.519018	0.0443064	0.468367	0.639989	2.49355	22	0.419131	1	0.88	1	14.2426	1.1899	5.62266	5.10496	45
	317	732.667	172.867	26.8618	0.596929	0.111474	0.412124	0.829673	11.5937	0.526985	0.0795948	0.412124	0.744099	1.44483	45	0.642255	0.9375	0.714286	1	24.4853	0.87065	8.93814	6.851	29.8362
	318	758.24	172.96	13.4331	0.537323	0.0629929	0.464586	0.726124	7.07316	0.505226	0.0235514	0.464586	0.556407	2.16413	25	0.633963	1	0.833333	1	15.6569	1.13231	6.50578	5.03133	27.0307
	319	775	175	0.429739	0.429739	0	0.429739	0.429739	0.429739	0.429739	0	0.429739	0.429739	0.80647	1	0	1	1	1	0	12.5664	1.1547	1.1547	0
	320	808.893	173.071	14.8283	0.529581	0.049401	0.473234	0.650042	7.52296	0.501531	0.0189711	0.473234	0.540721	2.49912	28	0.754732	1	0.8	1	17.0711	1.07746	7.45725	4.8922	22.7741
	321	833.2	172.2	8.18681	0.545787	0.0550161	0.457693	0.666345	6.37377	0.531147	0.0458544	0.457693	0.638812	0.828863	15	0.618794	0.833333	0.6	2	13.0711	0.952022	5.5857	4.38786	45
	322	850	175	0.448531	0.448531	0	0.448531	0.448531	0.448531	0.448531	0	0.448531	0.448531	0.779895	1	0	1	1	1	0	12.5664	1.1547	1.1547	0
	323	884.571	172.786	8.06837	0.576312	0.0466566	0.50689	0.679015	6.20363	0.563966	0.0393112	0.50689	0.628826	1.07282	14	0.538373	0.933333	0.7	1	12.2426	1.0032	4.913	4.14021	-17.0305
	324	908.5	173	3.43856	0.573093	0.0588713	0.490984	0.640229	3.43856	0.573093	0.0588713	0.490984	0.640229	1.54784	6	0.745356	1	1	1	6	1.53874	3.4641	2.3094	90
	325	934.681	172.255	29.7155	0.632245	0.113015	0.445141	0.832702	11.1122	0.529154	0.0525355	0.445141	0.624741	2.892	47	0.537831	0.979167	0.839286	1	23.0711	1.01934	8.52227	7.18472	16.9053
	326	959	172.5	3.41274	0.56879	0.0394773	0.50982	0.621772	3.41274	0.56879	0.0394773	0.50982	0.621772	1.55384	6	0.745356	1	1	1	6	1.53874	3.4641	2.3094	0
	327	984.667	172.424	19.8884	0.602677	0.0764327	0.479795	0.772249	8.74787	0.546742	0.0448782	0.479795	0.633641	1.68492	33	0.518369	0.970588	0.785714	1	18.4853	1.09222	7.11754	6.08661	6.86813
	328	1009.63	171.708	13.7035	0.57098	0.0518797	0.474439	0.678483	8.77457	0.548411	0.0412113	0.474439	0.638519	0.927866	24	0.760082	0.827586	0.489796	1	19.3137	0.730874	7.58016	4.92579	49.2346
	329	1035.44	171.735	19.2077	0.564933	0.0373988	0.493856	0.645927	10.0037	0.555763	0.0405008	0.493856	0.645927	2.96228	34	0.437739	1	0.809524	1	19.6569	1.00129	7.08074	6.36631	14.7598
	330	1050	175	0.447859	0.447859	0	0.447859	0.447859	0.447859	0.447859	0	0.447859	0.447859	0.780845	1	0	1	1	1	0	12.5664	1.1547	1.1547	0
	331	1083	174	0.493472	0.493472	0	0.493472	0.493472	0.493472	0.493472	0	0.493472	0.493472	0.716339	1	0	1	1	1	0	12.5664	1.1547	1.1547	0
	332	1109.84	171.813	17.5405	0.54814	0.0301241	0.483132	0.591804	8.60085	0.537553	0.028339	0.483132	0.577135	2.37212	32	0.467575	0.969697	0.761905	1	18.4853	1.05912	6.95681	6.1495	-17.4787
	333	1134.61	171.694	20.8916	0.580323	0.0529905	0.508598	0.712641	9.31474	0.547926	0.0386466	0.508598	0.641435	2.17072	36	0.626768	0.972973	0.75	1	19.8995	1.03572	7.80337	6.08043	-9.45593
	334	1158.95	171.359	22.0315	0.564911	0.0419577	0.502149	0.649768	9.70447	0.539137	0.0335437	0.502149	0.623844	2.76051	39	0.200749	0.975	0.795918	1	20.4853	1.06168	7.22531	7.07822	-8.1301
	335	1182.35	172.275	27.9857	0.548738	0.0722027	0.469315	0.744756	12.4266	0.497066	0.0172508	0.469315	0.529776	1.93088	51	0.805566	0.809524	0.607143	2	5.41421	15.5773	11.386	6.7463	14.7295
	336	1206.17	172.056	18.9323	0.525897	0.0510246	0.467291	0.67068	9.94851	0.497425	0.025997	0.467291	0.578377	2.24904	36	0.859848	0.878049	0.654545	2	2	50.2655	9.95123	5.0806	7.50554
	337	30.6341	197.732	22.7786	0.555575	0.0646263	0.464025	0.70039	9.52657	0.501398	0.0236887	0.464025	0.548202	1.99548	41	0.552609	0.953488	0.732143	1	21.8995	0.982521	8.03556	6.69716	12.9362
	338	54.6364	197.591	22.7033	0.515984	0.0339772	0.469926	0.60135	9.39382	0.494411	0.0196161	0.469926	0.546349	2.346	44	0.567828	0.956522	0.6875	1	22.7279	0.982072	8.35648	6.87861	15.0707
	339	78.6866	196.373	39.2344	0.585588	0.126452	0.430277	0.856863	12.3655	0.475598	0.0327944	0.430277	0.541426	0.696885	67	0.548862	0.683673	0.446667	2	0	841.947	10.8748	9.0904	-35.8695
	340	102.953	197.419	22.6723	0.527263	0.057447	0.458889	0.692358	12.8418	0.493916	0.0250191	0.458889	0.558705	1.39004	43	0.619101	0.86	0.671875	2	21.0711	1.10926	9.12193	7.16355	-45.8551
	341	128.438	197.359	34.4643	0.538504	0.059485	0.455305	0.702625	21.0832	0.514224	0.0450703	0.455305	0.619053	1.88637	64	0.629748	0.8	0.646465	3	23.0711	1.38803	11.7478	9.12566	-20.5424
	342	152.667	197.424	18.527	0.561426	0.0468707	0.51318	0.69195	10.3345	0.543922	0.0240151	0.51318	0.592837	1.82867	33	0.47918	0.868421	0.785714	2	19.6569	0.971841	7.23044	6.34628	15.3857
	343	178.5	197.7	23.553	0.588824	0.0563905	0.528124	0.755969	10.1284	0.562688	0.0269071	0.528124	0.628427	2.85497	40	0.641111	1	0.833333	1	20.4853	1.0889	8.23003	6.31612	0
	344	203.41	197.718	23.094	0.592153	0.0685353	0.51031	0.779004	9.95307	0.552948	0.0239002	0.51031	0.602031	2.65952	39	0.606929	0.975	0.8125	1	20.4853	1.06168	8.02037	6.37424	-2.49589
	345	228.5	197.7	23.1513	0.578782	0.0534167	0.519908	0.725939	9.89063	0.549479	0.0170103	0.519908	0.582996	2.98529	40	0.641111	1	0.833333	1	20.4853	1.0889	8.23003	6.31612	0
	346	252.862	198.069	16.4214	0.566255	0.0512968	0.516847	0.692136	9.17619	0.539776	0.0153662	0.516847	0.56795	2.34667	29	0.670262	0.90625	0.828571	2	17.6569	1.04696	7.35728	5.46002	-4.27425
	347	275	200	0.461074	0.461074	0	0.461074	0.461074	0.461074	0.461074	0	0.461074	0.461074	0.762157	1	0	1	1	1	0	12.5664	1.1547	1.1547	0
	348	304	198	17.8272	0.575072	0.0491388	0.523329	0.712546	8.98195	0.561372	0.02128	0.536067	0.613575	2.73967	31	0.684921	1	0.885714	1	17.6569	1.11917	7.41692	5.4041	0
	349	327.5	198.5	6.90279	0.575232	0.0699908	0.492271	0.694342	4.24712	0.530889	0.0238232	0.492271	0.559987	1.11534	12	0	1	0.75	1	9.65685	1.3278	4	4	0
	350	353.4	198.4	8.41511	0.561007	0.0511295	0.495862	0.670467	6.0028	0.545709	0.0437791	0.495862	0.633243	1.97334	15	0.475271	1	0.9375	1	11.4142	1.2231	4.76095	4.18887	45
	351	379.5	198	14.5555	0.559828	0.0634535	0.49881	0.72874	7.4563	0.532593	0.0211111	0.49881	0.585356	2.49557	26	0.534867	1	0.866667	1	15.6569	1.1776	6.30832	5.33013	0
	352	404.211	198.368	10.4782	0.551483	0.0660477	0.495358	0.697733	6.21041	0.517534	0.0229047	0.495358	0.569524	2.09796	19	0.384634	0.95	0.76	1	13.6569	1.11143	5.25549	4.85118	-6.2644
	353	425	200	0.441628	0.441628	0	0.441628	0.441628	0.441628	0.441628	0	0.441628	0.441628	0.789658	1	0	1	1	1	0	12.5664	1.1547	1.1547	0
	354	455.522	198.413	24.7193	0.537377	0.0750104	0.438752	0.745758	9.55786	0.477893	0.021976	0.438752	0.520712	2.30386	46	0.432519	0.958333	0.71875	1	23.3137	0.977834	8.19802	7.39154	-13.2902
	355	480.467	198.467	15.8286	0.527619	0.0548562	0.45731	0.699163	8.07739	0.504837	0.0321798	0.45731	0.568492	2.63921	30	0.42823	0.967742	0.833333	1	17.6569	1.08306	6.59023	5.95539	-45
	356	505	198.5	8.83148	0.551968	0.0667442	0.492831	0.698145	5.1859	0.51859	0.0206652	0.492831	0.562918	1.6874	16	0.561951	1	0.8	1	11.6569	1.2551	5.03322	4.16333	0
	357	530	198.5	4.44471	0.555589	0.0641656	0.486692	0.666886	3.28243	0.547071	0.0711055	0.486692	0.666886	0.696235	8	0.547723	1	0.666667	1	7.65685	1.34147	3.65148	3.05505	90
	358	555.75	198.563	8.62427	0.539017	0.0563323	0.490581	0.667063	5.82372	0.529429	0.0509116	0.491777	0.653493	1.67439	16	0.586269	0.941176	0.8	1	12.2426	1.14652	5.13093	4.15665	27.9903
	359	581.476	198.619	11.3375	0.53988	0.0658454	0.458547	0.696759	6.04613	0.503844	0.0319946	0.458547	0.562806	1.11027	21	0.625938	0.954545	0.7	1	14.4853	1.1005	5.98826	4.67008	3.70933
	360	606.211	198.632	10.155	0.534473	0.0603904	0.477626	0.680487	6.01135	0.500946	0.0156955	0.477626	0.526378	1.67466	19	0.384634	0.95	0.76	1	13.6569	1.11143	5.25549	4.85118	6.2644
	361	632.65	198.65	10.3233	0.516164	0.0426285	0.457037	0.643756	7.72962	0.515308	0.0491334	0.457037	0.643756	0.604055	20	0.304336	0.769231	0.555556	3	0	251.327	5.95091	5.66863	6.34019
	362	656.778	198.5	9.59823	0.533235	0.0553155	0.473643	0.666902	6.23327	0.519439	0.0436657	0.473643	0.610057	2.24198	18	0.570424	1	0.9	1	12.8284	1.18287	5.38402	4.42217	0
	363	682.278	198.389	9.5486	0.530478	0.0545328	0.470978	0.644235	5.52468	0.502243	0.0156536	0.470978	0.523344	1.42012	18	0.70824	1	0.75	1	13.0711	1.14243	5.8093	4.10121	12.2358
	364	707.316	198.158	10.253	0.539633	0.0505377	0.495212	0.654115	7.24396	0.517426	0.0156849	0.495212	0.544733	0.968134	19	0.609013	0.791667	0.633333	2	12.2426	1.36149	6.17635	4.89884	18.0401
	365	733.125	198	13.2118	0.550492	0.0553477	0.471088	0.68361	7.40967	0.529262	0.0368163	0.471088	0.620462	1.83753	24	0.562727	0.96	0.8	1	15.6569	1.08701	6.18605	5.11365	30.8363
	366	757.933	198.4	8.11384	0.540923	0.0570256	0.455815	0.637733	5.13092	0.513092	0.0376787	0.455815	0.587519	1.31516	15	0.635252	0.9375	0.75	1	11.6569	1.17666	5.10686	3.94405	9.46232
	367	783	198.5	9.77536	0.543075	0.05675	0.459701	0.672121	6.17924	0.514937	0.0273923	0.459701	0.558588	2.34725	18	0.678907	1	0.9	1	12.8284	1.18287	5.6616	4.15688	23.1094
	368	808.571	198.571	7.57971	0.541408	0.0606242	0.490882	0.675444	6.46997	0.539164	0.0617985	0.490882	0.675444	0.507897	14	0.75173	0.823529	0.583333	2	13.0711	0.888554	5.99941	3.95644	23.8013
	369	833.857	198	11.5242	0.548773	0.0514809	0.457183	0.645818	6.9308	0.533138	0.0416166	0.457183	0.622149	2.02283	21	0.533168	0.954545	0.84	1	14.2426	1.13582	5.73523	4.85206	38.9526
	370	858.5	198.5	6.54043	0.545036	0.0538634	0.480974	0.66159	4.15764	0.519705	0.0316803	0.480974	0.567013	1.24804	12	0	1	0.75	1	9.65685	1.3278	4	4	0
	371	875	200	0.417409	0.417409	0	0.417409	0.417409	0.417409	0.417409	0	0.417409	0.417409	0.823909	1	0	1	1	1	0	12.5664	1.1547	1.1547	0
	372	910	198	10.5786	0.55677	0.047565	0.49674	0.645533	6.51434	0.542862	0.0403838	0.49674	0.620015	1.57807	19	0.530123	0.95	0.76	1	13.6569	1.11143	5.47402	4.64154	26.5651
	373	934.44	197.92	14.9627	0.59851	0.0701373	0.498513	0.715327	7.7123	0.550879	0.0447925	0.498513	0.634889	1.87572	25	0.5822	0.961538	0.833333	1	15.6569	1.13231	6.33525	5.15085	8.53551
	374	960	198	6.10462	0.554965	0.0428141	0.49231	0.616108	4.42237	0.552796	0.0433854	0.49231	0.602123	1.05756	11	0.732334	1	0.733333	1	9.65685	1.21715	4.658	3.17185	0
	375	984.882	197.588	9.28748	0.546322	0.0360824	0.500021	0.630226	5.92936	0.539032	0.0331143	0.500021	0.610908	2.02537	17	0.610959	1	0.85	1	12.2426	1.21817	5.30899	4.20293	15.1716
	376	1009.9	197.379	16.426	0.566414	0.0466213	0.487475	0.675321	8.11955	0.541304	0.0329114	0.487475	0.61878	1.23069	29	0.62639	0.935484	0.690476	1	17.8995	1.02025	7.03844	5.48653	8.01121
	377	1034.71	197.208	13.7603	0.573347	0.053097	0.461648	0.681155	10.1915	0.566192	0.0580024	0.461648	0.681155	0.824204	24	0.772903	0.827586	0.571429	2	19.0711	0.748652	7.76683	4.92824	-32.4088
	378	1058.75	196.5	4.48051	0.560063	0.0115423	0.541131	0.57171	4.48051	0.560063	0.0115423	0.541131	0.57171	0.374331	8	0.864375	0.888889	0.666667	1	8.82843	1.04071	4.86613	2.44692	68.6453
	379	1084.91	196.875	18.0865	0.565202	0.0370965	0.498964	0.628682	8.84118	0.552574	0.0305071	0.506594	0.601481	2.32365	32	0.584569	0.969697	0.761905	1	18.4853	1.05912	7.23388	5.86916	-10.8728
	380	1109.7	196.633	17.1426	0.571421	0.0409917	0.497242	0.663205	9.68076	0.569456	0.0466426	0.497242	0.663205	1.3551	30	0.50551	0.9375	0.714286	1	19.0711	0.935815	6.8676	5.92551	23.6358
	381	1134.65	196.351	21.4897	0.580803	0.0561924	0.489338	0.724615	10.7166	0.564031	0.0600107	0.494307	0.724615	1.56611	37	0.537959	0.902439	0.660714	2	21.3137	0.933831	7.87038	6.6345	-28.9736
	382	1158.92	196.447	21.4702	0.565006	0.0421282	0.497744	0.64328	9.8481	0.547117	0.0354526	0.497744	0.64328	2.62382	38	0.372714	0.95	0.77551	1	20.4853	1.03445	7.31464	6.78759	-14.7347
	383	1182.84	196.659	24.3526	0.553467	0.0595701	0.467061	0.70696	11.4119	0.518722	0.0466819	0.467061	0.666423	1.42369	44	0.648247	0.916667	0.698413	1	24.4853	0.851302	8.8869	6.76675	24.4486
	384	1205.12	196.971	17.6497	0.51911	0.0432896	0.46578	0.623051	12.1089	0.504539	0.0376691	0.46578	0.623051	1.59976	34	0.881721	0.809524	0.566667	3	6.82843	6.97172	10.9967	5.18795	21.4052
	385	30.6279	222.674	26.3294	0.612311	0.0780888	0.494024	0.769718	10.319	0.543104	0.0273744	0.494024	0.592413	1.80187	43	0.616488	0.977273	0.767857	1	21.8995	1.03045	8.42001	6.62962	11.5534
	386	54.48	222.92	14.624	0.584959	0.0539595	0.518191	0.717851	9.15052	0.571907	0.057358	0.518191	0.717851	1.42098	25	0.629021	0.892857	0.714286	2	17.0711	0.962016	6.80978	5.29384	-3.92939
	387	79.125	222.781	18.5578	0.579933	0.0413937	0.535559	0.689616	10.3174	0.573188	0.0413778	0.535559	0.689616	2.19191	32	0.451638	0.914286	0.761905	2	0	402.124	7.08483	6.32109	5.98936
	388	102.417	223.083	6.82268	0.568556	0.0414087	0.511676	0.650475	5.66733	0.566733	0.0454773	0.511676	0.650475	0.229291	12	0.583615	0.8	0.6	2	11.0711	1.0349	5.0575	4.10684	-63.8734
	389	128.182	222.75	25.7806	0.585923	0.0534781	0.526696	0.738761	11.2105	0.560524	0.02843	0.526696	0.627002	1.80667	44	0.566303	0.956522	0.785714	1	22.4853	1.00247	8.37777	6.90493	6.53594
	390	153.372	222.814	25.4613	0.592123	0.058371	0.514928	0.754082	10.6641	0.561269	0.0305152	0.514928	0.639479	1.85325	43	0.569396	0.977273	0.767857	1	21.8995	1.03045	8.26604	6.79521	0.0223812
	391	178.233	222.767	25.5583	0.594379	0.0763741	0.494181	0.808362	10.3942	0.547061	0.0400356	0.494181	0.659805	1.72232	43	0.51939	0.955556	0.767857	1	21.8995	1.03045	8.11894	6.93794	-11.4858
	392	203	222.906	18.5783	0.580571	0.0567985	0.507712	0.722457	8.78963	0.549352	0.021661	0.507712	0.58895	2.3265	32	0.622103	0.969697	0.761905	1	18.4853	1.05912	7.30297	5.71775	0
	393	228.486	222.919	21.7701	0.588382	0.0571938	0.524616	0.737972	10.192	0.566222	0.0271742	0.524616	0.630095	2.58989	37	0.733957	0.973684	0.770833	1	20.4853	1.00723	8.43033	5.72585	-0.94467
	394	253.25	223.25	11.7202	0.586008	0.0374176	0.527686	0.651255	6.72682	0.560568	0.019943	0.527686	0.591564	2.08105	20	0.268543	1	0.8	1	13.6569	1.16993	5.26624	5.0728	45
	395	277.5	223.5	9.35608	0.584755	0.0623129	0.50931	0.715715	6.7813	0.565108	0.0506158	0.50931	0.665594	2.38802	16	0	1	1	1	12	1.18972	4.6188	4.6188	0
	396	303.493	223.435	46.5129	0.6741	0.12279	0.462794	0.884677	12.8581	0.535752	0.0396707	0.462794	0.602998	2.34232	69	0.539341	0.985714	0.766667	1	28.1421	1.02098	10.2721	8.64996	-0.96001
	397	328.643	223.643	15.7905	0.563946	0.0670908	0.497606	0.724182	7.93124	0.528749	0.0301428	0.497606	0.591842	2.2409	28	0.342718	0.965517	0.777778	1	17.0711	1.07746	6.27023	5.89049	4.06505
	398	353.8	223.44	14.4668	0.578671	0.0747254	0.484061	0.758016	10.6188	0.558882	0.0634974	0.484061	0.693805	0.284642	25	0.758285	0.78125	0.595238	2	13.0711	1.5867	8.37912	5.46254	-33.8969
	399	378.731	223.346	14.5591	0.559966	0.0748168	0.494571	0.764199	7.25799	0.518428	0.0265109	0.494571	0.595814	1.70781	26	0.240855	0.962963	0.722222	1	16.4853	1.06866	5.99279	5.81637	34.341
	400	404	223.5	8.88836	0.555523	0.0613116	0.49153	0.692801	5.38042	0.538042	0.0443943	0.49153	0.601433	1.65014	16	0.561951	1	0.8	1	11.6569	1.2551	5.03322	4.16333	0
	401	430.128	223.128	21.3436	0.547273	0.0587835	0.473175	0.725613	8.72745	0.513379	0.0280927	0.473175	0.570952	2.90805	39	0.41027	1	0.795918	1	19.8995	1.12203	7.4412	6.78611	-45
	402	454.633	223.367	15.6656	0.522186	0.0633359	0.446626	0.692348	7.26221	0.484147	0.0219084	0.446626	0.523705	2.79023	30	0.444001	1	0.833333	1	17.0711	1.15442	6.59293	5.90743	-45
	403	480.763	223.474	20.024	0.526948	0.0549595	0.453786	0.693082	8.49802	0.499883	0.0443984	0.453786	0.613368	1.6933	38	0.411315	0.95	0.678571	1	20.7279	1.01148	7.40882	6.75309	-65.7344
	404	505.414	223.724	15.3819	0.530412	0.0538114	0.458723	0.689047	7.60026	0.506684	0.0316455	0.458723	0.559302	2.62034	29	0.369552	1	0.805556	1	17.0711	1.11594	6.38425	5.93231	-29.3502
	405	530.5	223.727	11.6833	0.531058	0.0550131	0.474872	0.693164	6.13589	0.511324	0.0258619	0.474872	0.548593	1.49631	22	0.52681	1	0.733333	1	14.4853	1.15291	5.86722	4.98704	0
	406	555.75	223.75	6.13273	0.511061	0.036028	0.464852	0.565327	5.63263	0.512058	0.0376127	0.464852	0.565327	0.783941	12	0.612372	0.8	0.6	2	11.6569	0.941325	5.16398	4.08248	-71.5651
	407	581.652	223.304	12.3369	0.536385	0.0612778	0.464848	0.686776	7.962	0.5308	0.0671724	0.464848	0.686776	1.12367	23	0.426526	0.851852	0.638889	2	16.4853	0.94535	6.12106	5.53634	15.7871
	408	606.278	223.611	9.40964	0.522758	0.0592323	0.458029	0.679315	7.26494	0.518924	0.0646365	0.458029	0.679315	1.51066	18	0.338891	0.857143	0.72	2	14.2426	0.973558	5.4455	5.12326	-14.7694
	409	631.542	223.292	12.7517	0.531321	0.0610678	0.451905	0.672176	6.48124	0.498557	0.0220827	0.451905	0.545308	1.30134	24	0.433327	0.923077	0.666667	1	15.8995	1.05602	5.971	5.38129	36.3088
	410	656.556	223.741	14.0115	0.518943	0.0518888	0.461161	0.665039	7.36245	0.49083	0.018632	0.461161	0.51993	2.36795	27	0.571801	0.931034	0.75	1	17.0711	1.03898	6.58309	5.40072	24.8245
	411	682.259	223.593	14.1705	0.524832	0.0473443	0.456061	0.661592	7.15554	0.51111	0.0440791	0.456061	0.601392	1.95339	27	0.328094	1	0.75	1	16.4853	1.10976	6.1353	5.79568	33.523
	412	707.345	223.276	15.3264	0.528497	0.0556622	0.449087	0.687081	7.56853	0.504569	0.0359786	0.449087	0.570319	2.16894	29	0.50838	0.966667	0.805556	1	17.0711	1.11594	6.64016	5.71806	35.4498
	413	732.783	223.13	12.2945	0.534545	0.0566542	0.461413	0.659071	6.63742	0.510571	0.046826	0.461413	0.655682	2.29886	23	0.533293	1	0.766667	1	15.0711	1.11905	5.98555	5.06336	30.0432
	414	757.5	223.167	3.05601	0.509334	0.0298287	0.478912	0.554115	3.05601	0.509334	0.0298287	0.478912	0.554115	0.0852623	6	0.810726	0.75	0.5	2	2	8.37758	4.74427	2.77742	16.3676
	415	783.05	223.25	10.7889	0.539447	0.0466928	0.455979	0.638183	6.2128	0.517733	0.0289366	0.455979	0.560347	2.20476	20	0.625466	1	0.8	1	13.6569	1.16993	5.81642	4.53827	42.9202
	416	808.273	222.545	6.06123	0.551021	0.0451234	0.503622	0.624637	5.51518	0.551518	0.0475325	0.503622	0.624637	0.677468	11	0.469838	0.785714	0.6875	2	10.2426	1.09362	4.67569	4.12747	49.7312
	417	833.444	223.167	9.67539	0.537522	0.0565301	0.465429	0.684564	9.67539	0.537522	0.0565301	0.465429	0.684564	0.606821	18	0.750515	0.75	0.6	2	7.41421	3.19489	7.20664	4.76253	34.3597
	418	858.619	223.048	11.6029	0.552519	0.0590885	0.45637	0.672332	6.83242	0.52557	0.0429168	0.45637	0.603616	1.4919	21	0.470871	0.913043	0.7	1	15.0711	1.02174	5.68394	5.01439	25.1715
	419	883.8	223.4	2.77144	0.554287	0.0269892	0.516926	0.581508	2.77144	0.554287	0.0269892	0.516926	0.581508	0.816404	5	0.765092	1	0.833333	1	5.41421	1.52719	3.30656	2.12916	18.4349
	420	909.3	223.15	10.8848	0.544241	0.0409561	0.474764	0.652372	5.77971	0.525428	0.0258531	0.474764	0.571106	1.17526	20	0.555713	1	0.666667	1	13.8995	1.13213	5.67506	4.71809	26.012
	421	933.667	223.333	1.6356	0.545201	0.0194965	0.530712	0.567368	1.6356	0.545201	0.0194965	0.530712	0.567368	0.64851	3	0.730297	1	0.75	1	3.41421	1.93475	2.58199	1.76383	-45
	422	959.714	222.857	7.79762	0.556973	0.024839	0.521139	0.587529	5.56268	0.556268	0.0278835	0.521139	0.587529	1.28782	14	0.64629	1	0.7	1	11.6569	1.09821	5.02103	3.8315	3.56251
	423	983.857	222.214	7.98985	0.570704	0.0492897	0.520878	0.684215	6.16019	0.560017	0.0411816	0.520878	0.648347	0.420392	14	0.750609	0.933333	0.7	1	12.2426	1.0032	5.52742	3.65223	30.3803
	424	1009.88	222.588	9.66037	0.568257	0.0413108	0.509289	0.661434	6.26206	0.569278	0.0434471	0.509289	0.661434	1.86355	17	0.610959	1	0.85	1	12.2426	1.21817	5.30899	4.20293	15.1716
	425	1035	222.222	15.7689	0.584032	0.0389545	0.50398	0.679766	8.00788	0.571991	0.0304779	0.50398	0.634894	2.07403	27	0.663544	1	0.771429	1	16.4853	1.10976	6.89605	5.15919	0
	426	1060.06	222.722	10.1684	0.564913	0.0339007	0.48833	0.610544	7.82858	0.559184	0.0355166	0.48833	0.609361	1.13685	18	0.71255	0.857143	0.6	2	14.2426	0.973558	6.34352	4.45075	-10.9264
	427	1084.33	221.481	15.6342	0.579044	0.0393093	0.514676	0.653035	9.58665	0.56392	0.0334363	0.514676	0.612282	0.47072	27	0.74753	0.9	0.642857	1	19.0711	0.842234	7.62072	5.0619	43.294
	428	1109.77	221.581	17.7867	0.573765	0.044748	0.514391	0.682253	9.06997	0.566873	0.0493211	0.514391	0.681867	1.47413	31	0.557399	0.96875	0.738095	1	18.4853	1.02603	7.03821	5.84344	26.5898
	429	1134.34	221.969	19.0446	0.595145	0.0455497	0.49999	0.677222	10.9584	0.576758	0.0457884	0.49999	0.677222	1.49266	32	0.742288	0.864865	0.666667	2	20.4853	0.87112	8.33892	5.58775	-17.8367
	430	1159.2	222.6	5.46272	0.546272	0.0183138	0.517856	0.578722	4.32819	0.541024	0.0153727	0.517856	0.557621	0.471821	10	0.770752	0.833333	0.5	2	0	125.664	5.18973	3.30656	-53.1301
	431	1183.33	221.807	31.4124	0.551095	0.066443	0.466473	0.712749	12.5074	0.500298	0.0268811	0.466473	0.559101	1.36341	57	0.688816	0.826087	0.548077	3	0	716.283	10.5163	7.62368	3.17366
	432	1205.14	221.84	27.1493	0.542986	0.0758266	0.4465	0.709256	14.7779	0.492595	0.0265927	0.4465	0.566167	2.80835	50	0.903259	0.806452	0.641026	3	0	628.319	13.4868	5.7871	14.2833
	433	25	250	0.417084	0.417084	0	0.417084	0.417084	0.417084	0.417084	0	0.417084	0.417084	0.824368	1	0	1	1	1	0	12.5664	1.1547	1.1547	0
	434	54.3333	248	12.3007	0.585748	0.0388235	0.536285	0.680613	8.1066	0.579043	0.0439105	0.536285	0.680613	0.825766	21	0.505183	0.84	0.7	2	15.0711	1.02174	5.99	5.16944	-28.155
	435	78.1176	248.412	10.4236	0.613154	0.0384385	0.553042	0.691539	6.53002	0.593639	0.0241474	0.553042	0.631351	1.57387	17	0.610959	1	0.85	1	12.2426	1.21817	5.30899	4.20293	15.1716
	436	101.5	248.5	2.61395	0.653488	0.03032	0.621247	0.694198	2.61395	0.653488	0.03032	0.621247	0.694198	0.981909	4	0	1	1	1	4	2.01062	2.3094	2.3094	0
	437	127.417	248.042	15.0702	0.627925	0.0647927	0.534021	0.762114	9.03382	0.602255	0.0462384	0.534021	0.682048	0.576568	24	0.629559	0.857143	0.685714	2	14.2426	1.29808	6.72507	5.22506	0.888022
	438	153	247.567	39.1826	0.653044	0.107147	0.482685	0.859432	12.6399	0.549561	0.0376386	0.482685	0.64125	2.63917	60	0.44916	0.967742	0.833333	1	25.8995	1.04201	9.31189	8.31972	-14.598
	439	175	250	0.465918	0.465918	0	0.465918	0.465918	0.465918	0.465918	0	0.465918	0.465918	0.755306	1	0	1	1	1	0	12.5664	1.1547	1.1547	0
	440	202.964	247.964	15.9599	0.569998	0.0472642	0.506861	0.69995	10.824	0.569684	0.0516834	0.506861	0.69995	0.622329	28	0.578052	0.777778	0.666667	3	19.0711	0.873428	7.2349	5.90368	5.72052
	441	228.469	248.094	18.9284	0.591511	0.044918	0.520133	0.713751	9.82069	0.577688	0.021894	0.546477	0.623811	2.26273	32	0.722226	0.941176	0.8	1	19.0711	0.998203	7.80283	5.39688	7.67454
	442	252.4	248.56	14.7827	0.591308	0.0634002	0.516916	0.737952	7.24994	0.557687	0.03892	0.516916	0.644354	1.07588	25	0.380899	1	0.694444	1	15.8995	1.10002	5.99964	5.54737	30.9638
	443	278.462	248.769	22.3436	0.572914	0.0578992	0.49503	0.737725	9.72272	0.540151	0.021006	0.49503	0.574867	2.90162	39	0.670828	0.975	0.8125	1	20.4853	1.06168	8.28152	6.14168	-3.1701
	444	303.28	248.96	14.3081	0.572324	0.0664868	0.499729	0.717286	12.2679	0.55763	0.0541267	0.499729	0.690577	1.47103	25	0.573192	0.806452	0.694444	2	13.4142	1.51206	7.27352	5.96008	-13.7732
	445	328	249	10.8971	0.544856	0.054739	0.49437	0.659902	7.381	0.527214	0.046671	0.49437	0.639943	0.858574	20	0.379473	0.769231	0.666667	3	12.8284	1.3143	5.7735	5.34166	0
	446	350	250	0.434982	0.434982	0	0.434982	0.434982	0.434982	0.434982	0	0.434982	0.434982	0.799056	1	0	1	1	1	0	12.5664	1.1547	1.1547	0
	447	379.226	248.581	17.0894	0.551271	0.0630088	0.472688	0.727837	8.33833	0.521145	0.0303773	0.472688	0.602024	2.17604	31	0.591813	0.939394	0.738095	1	18.4853	1.02603	7.12208	5.74093	5.12841
	448	403.125	249.125	4.35173	0.543967	0.0607268	0.480473	0.645343	3.74485	0.534978	0.0595672	0.480473	0.645343	1.7376	8	0.580948	1	0.888889	1	7.41421	1.41995	3.65148	2.97209	45
	449	429.771	248.571	18.8635	0.538956	0.0587194	0.45671	0.726039	8.68713	0.511008	0.0349108	0.45671	0.602306	2.80562	35	0.464927	0.972222	0.833333	1	19.0711	1.09178	7.16947	6.34749	-13.644
	450	450	250	0.418219	0.418219	0	0.418219	0.418219	0.418219	0.418219	0	0.418219	0.418219	0.822763	1	0	1	1	1	0	12.5664	1.1547	1.1547	0
	451	480.158	248.789	19.7355	0.519356	0.0631239	0.431506	0.703043	8.12196	0.477762	0.0271049	0.431506	0.530078	2.73317	38	0.374449	1	0.77551	1	19.8995	1.09326	7.30496	6.77351	30.2749
	452	504.826	249.304	11.7393	0.510405	0.0640554	0.437473	0.668283	7.99515	0.499697	0.0664725	0.437473	0.668283	2.64535	23	0.568263	0.884615	0.766667	2	16.2426	0.972143	6.44073	5.29974	8.39919
	453	525	250	0.401143	0.401143	0	0.401143	0.401143	0.401143	0.401143	0	0.401143	0.401143	0.846911	1	0	1	1	1	0	12.5664	1.1547	1.1547	0
	454	550	250	0.402665	0.402665	0	0.402665	0.402665	0.402665	0.402665	0	0.402665	0.402665	0.844759	1	0	1	1	1	0	12.5664	1.1547	1.1547	0
	455	581.5	249	13.7583	0.529166	0.0536103	0.461316	0.681709	6.975	0.498214	0.0302689	0.461316	0.582532	2.75431	26	0.534867	1	0.866667	1	15.6569	1.1776	6.30832	5.33013	0
	456	606.091	248.909	11.4572	0.520782	0.0519327	0.455507	0.664577	6.48285	0.49868	0.0317894	0.455507	0.585742	2.65089	22	0.419131	1	0.88	1	14.2426	1.1899	5.62266	5.10496	45
	457	631.633	248.833	15.5246	0.517488	0.0536125	0.457089	0.691337	7.42371	0.494914	0.034184	0.457089	0.564216	2.07558	30	0.52391	0.967742	0.714286	1	17.8995	1.05543	6.81206	5.80233	48.8502
	458	656.667	248.967	15.4653	0.515511	0.0548723	0.45493	0.659792	7.82467	0.489042	0.0332038	0.45493	0.573571	2.22326	30	0.653365	0.967742	0.714286	1	18.4853	0.992928	7.24054	5.4814	56.429
	459	682.033	248.6	15.6994	0.523313	0.0533881	0.425366	0.673591	7.33127	0.488751	0.0335162	0.425366	0.574424	2.10126	30	0.419675	1	0.714286	1	17.8995	1.05543	6.60447	5.99471	33.2005
	460	707.24	248.96	13.481	0.53924	0.0571655	0.463884	0.714216	7.16426	0.511733	0.0378936	0.463884	0.613656	2.22518	25	0.633963	1	0.833333	1	15.6569	1.13231	6.50578	5.03133	27.0307
	461	732.813	248.688	8.4389	0.527431	0.0534903	0.468243	0.662101	6.84661	0.526662	0.0592961	0.468243	0.662101	1.47102	16	0.715093	0.842105	0.666667	2	13.6569	0.935941	6.05298	4.23121	12.4276
	462	757.25	248.438	8.5628	0.535175	0.0492403	0.46191	0.632759	5.67615	0.516014	0.0364255	0.46191	0.601155	1.90011	16	0.586269	1	0.8	1	12.2426	1.14652	5.13093	4.15665	27.9903
[truncated: 10,290 more rows]

## Sheet: Integrated intensity
	Plate 1						Plate 2						plate 3						Plate 4
		Screen_080513	Screen_080605	Screen_080513	Screen_080605	Hits	Genes	Screen_080513	Screen_080605	Screen_080513	Screen_080605	Hits	Genes	Screen_080513	Screen_080605	Screen_080513	Screen_080605	Hits	Genes	Screen_080513	Screen_080605	Screen_080513	Screen_080605	Hits
Average		13.4407	30.6464					20.2283	31.2146					18.8968	28.5403					22.4684	36.3422
Stdev		25.8662	23.7501					26.5203	23.5446					25.4586	26.426					34.5081	39.8221
MAX 95%		65.1731	78.1466					73.2689	78.3038					69.814	81.3923					91.4845	115.986
Spotnr	ORF	Integrated intensity	Integrated intensity	> MAX 95%?	> MAX 95%?	2x TRUE?	ORF	Integrated intensity	Integrated intensity	> MAX 95%?	> MAX 95%?	2x TRUE?	ORF	Integrated intensity	Integrated intensity	> MAX 95%?	> MAX 95%?	2x TRUE?	ORF	Integrated intensity	Integrated intensity	> MAX 95%?	> MAX 95%?	2x TRUE?
1	Empty			FALSE	FALSE		YLR149C	9.46964	74.6974	FALSE	FALSE		YOL095C		66.5875	FALSE	FALSE		YGL129C	131.685	210.261	TRUE	TRUE
2	YLL040C	17.824	54.1497	FALSE	FALSE		YKL063C	26.359	26.2782	FALSE	FALSE		YMR316C-A		110.684	FALSE	TRUE		YER175C	189.134	17.4955	TRUE	FALSE
3	YMR252C	7.60847	159.614	FALSE	TRUE		YOR288C	10.0501	26.3817	FALSE	FALSE		YLR262C-A		114.665	FALSE	TRUE		YOR128C	178.297	14.7712	TRUE	FALSE
4	YNL276C	7.80528	119.208	FALSE	TRUE		YLR353W	4.90097	24.9784	FALSE	FALSE		YJR100C		137.639	FALSE	TRUE		#N/A	174.886	19.8658	TRUE	FALSE
5	YAL068C	9.30426	120.887	FALSE	TRUE		YLR150W	4.45344	42.3538	FALSE	FALSE		YOL096C		130.155	FALSE	TRUE		YGL131C	193.469	116.583	TRUE	TRUE
6	Empty	32.1152	146.881	FALSE	TRUE		YKL064W	4.87036	32.9052	FALSE	FALSE		YMR316C-B	6.51575	125.46	FALSE	TRUE		YER176W	155.505	76.1492	TRUE	FALSE
7	YMR253C	5.61343	45.942	FALSE	FALSE		YJL218W	8.23774	52.574	FALSE	FALSE		YLR422W	10.1098	131.125	FALSE	TRUE		YEL044W	20.1101	153.155	FALSE	TRUE
8	YNL275W	13.7462	155.416	FALSE	TRUE		YLR354C	7.58481	38.971	FALSE	FALSE		YJR104C	10.4884	93.6781	FALSE	TRUE		#N/A	8.09563	68.0078	FALSE	FALSE
9	YAL067C	11.6667	17.4542	FALSE	FALSE		YLR151C	14.1166	27.197	FALSE	FALSE		YOL098C	6.11999	59.0884	FALSE	FALSE		YGL132W	17.2104	148.685	FALSE	TRUE
10	YLL041C	6.23719	22.5835	FALSE	FALSE		YKL065C	13.8494	45.9242	FALSE	FALSE		YMR316W	17.7851	52.2553	FALSE	FALSE		YER177W	8.08472	332.651	FALSE	TRUE
11	YMR254C	10.9619	27.2968	FALSE	FALSE		YJL217W	16.0953	38.1635	FALSE	FALSE		YLR423C	13.1764	31.5168	FALSE	FALSE		YER087W	6.22689	30.3052	FALSE	FALSE
12	YNL273W	23.7616	32.4022	FALSE	FALSE		YLR356W	28.3611	51.2908	FALSE	FALSE		YJR106W	19.6576	31.7869	FALSE	FALSE		#N/A		2.45093	FALSE	FALSE
13	YAL066W	13.4646	33.7861	FALSE	FALSE		YLR152C	13.6462	32.3205	FALSE	FALSE		YOL099C	11.2781	35.1711	FALSE	FALSE		YGL133W	16.4386	22.848	FALSE	FALSE
14	YLL042C	24.2791	37.9576	FALSE	FALSE		YKL066W	11.1724	32.7444	FALSE	FALSE		YMR317W	31.3632	39.3887	FALSE	FALSE		YER178W	26.7107	26.8559	FALSE	FALSE
15	YMR255W	11.8297	29.5301	FALSE	FALSE		YJL216C	9.42463	42.2058	FALSE	FALSE		YLR425W	23.2437	37.1875	FALSE	FALSE		YEL029C	17.8901	19.0715	FALSE	FALSE
16	YNL271C	8.64922	37.2963	FALSE	FALSE		YLR357W	9.55838	29.0474	FALSE	FALSE		YJR107W	22.5014	33.7753	FALSE	FALSE		#N/A	11.6037	23.2897	FALSE	FALSE
17	YAL065C	12.3104	39.9278	FALSE	FALSE		YLR154C	16.749	34.072	FALSE	FALSE		YOL100W	24.9845	27.5456	FALSE	FALSE		YGL135W	13.7102	16.912	FALSE	FALSE
18	YLL043W			FALSE	FALSE		YKL067W	11.3244	32.7807	FALSE	FALSE		YMR318C	11.6996	29.4395	FALSE	FALSE		YER179W	19.3996	26.0183	FALSE	FALSE
19	Empty	9.56435	26.5134	FALSE	FALSE		YJL215C	12.429	47.176	FALSE	FALSE		YLR426W	19.0819	30.9951	FALSE	FALSE		YHR010W	16.4266	21.9718	FALSE	FALSE
20	YNL270C	33.0142	38.7728	FALSE	FALSE		YLR360W	5.75358	33.0698	FALSE	FALSE		YJR109C	26.0376	34.3394	FALSE	FALSE		#N/A	7.67333	25.2914	FALSE	FALSE
21	YAL062W	17.8899	36.3377	FALSE	FALSE		YLR164W	13.2012	32.2781	FALSE	FALSE		YOL101C	25.4315	29.4708	FALSE	FALSE		YGL136C	17.8442	24.6254	FALSE	FALSE
22	YLL045C	17.0602	34.6017	FALSE	FALSE		YKL068W	12.3924	35.4235	FALSE	FALSE		YMR319C	13.1372	31.971	FALSE	FALSE		YER180C	14.5435	24.6326	FALSE	FALSE
23	YMR256C	35.7994	72.7958	FALSE	FALSE		YJL214W	12.0641	41.0645	FALSE	FALSE		YLR427W	28.9202	34.7855	FALSE	FALSE		YHR021C	18.9558	23.0795	FALSE	FALSE
24	Empty			FALSE	FALSE		YLR362W	63.1668	131.784	FALSE	TRUE		YJR113C	12.4893	32.2763	FALSE	FALSE		#N/A	19.8796	30.9984	FALSE	FALSE
25	YAL061W	15.59	32.6513	FALSE	FALSE		YLR165C	15.2099	42.2177	FALSE	FALSE		YOL103W	17.5774	37.7063	FALSE	FALSE		YGL138C	17.5569	22.9085	FALSE	FALSE
26	YLL046C	14.0337	25.8769	FALSE	FALSE		YKL069W	15.2611	33.2188	FALSE	FALSE		YMR320W	12.1858	30.2857	FALSE	FALSE		YER181C	17.3268	25.8604	FALSE	FALSE
27	YMR257C	10.6861	32.9228	FALSE	FALSE		YJL212C	25.0547	40.5624	FALSE	FALSE		YLR428C	14.7833	29.6378	FALSE	FALSE		YLL027W	23.1922	26.5778	FALSE	FALSE
28	YNL269W	57.8154	44.9537	FALSE	FALSE		YLR363C		40.8607	FALSE	FALSE		YJR116W	14.6177	31.7578	FALSE	FALSE		#N/A	20.7814	27.1622	FALSE	FALSE
29	YAL060W	15.7598	40.9475	FALSE	FALSE		YLR168C	27.1349	43.7964	FALSE	FALSE		YOL104C	16.1674	27.7453	FALSE	FALSE		YGL139W	20.9802	29.4738	FALSE	FALSE
30	YLL047W	11.3065	38.8848	FALSE	FALSE		YKL070W		34.5511	FALSE	FALSE		YNL250W	13.6052	29.3036	FALSE	FALSE		YER182W	9.6023	23.5085	FALSE	FALSE
31	YMR258C	13.3979	36.1353	FALSE	FALSE		YJL210W		38.001	FALSE	FALSE		YLR429W	8.86578	29.8314	FALSE	FALSE		YLR226W	22.7284	26.6417	FALSE	FALSE
32	YNL268W	14.9578	25.6738	FALSE	FALSE		YLR364W		34.9382	FALSE	FALSE		YJR117W	17.055	39.6526	FALSE	FALSE		#N/A	6.58658	19.5822	FALSE	FALSE
33	YAL059W	22.1163	36.9582	FALSE	FALSE		YLR169W		36.92	FALSE	FALSE		YOL105C	7.84073	28.6071	FALSE	FALSE		YGL140C	13.1147	23.2121	FALSE	FALSE
34	YLL051C	15.7089	32.1344	FALSE	FALSE		YKL071W		32.4321	FALSE	FALSE		YNL252C	11.4029	28.8874	FALSE	FALSE		YER183C	14.6756	25.3769	FALSE	FALSE
35	YMR259C	18.6559	36.4536	FALSE	FALSE		YJL211C		32.7564	FALSE	FALSE		YLR431C	18.7106	31.1363	FALSE	FALSE		YOR369C	28.8502	26.047	FALSE	FALSE
36	YNL266W	18.9349	36.1458	FALSE	FALSE		YLR365W		53.8198	FALSE	FALSE		YJR118C	6.95983	26.3603	FALSE	FALSE		#N/A	25.6637	33.9566	FALSE	FALSE
37	YAL058W	19.2765	33.0218	FALSE	FALSE		YLR170C		39.0056	FALSE	FALSE		YOL106W	9.69618	25.7266	FALSE	FALSE		YGL141W	19.9025	23.922	FALSE	FALSE
38	YLL052C	12.7058	27.4544	FALSE	FALSE		YKL072W		28.59	FALSE	FALSE		YNL279W	8.82586	30.399	FALSE	FALSE		YER184C	17.0001	13.3927	FALSE	FALSE
39	YMR261C	10.7923	32.7369	FALSE	FALSE		YJL209W		22.5322	FALSE	FALSE		YLR432W	13.034	32.7068	FALSE	FALSE		YFL016C	17.9481	90.0121	FALSE	FALSE
40	YNL265C	13.8426	16.5552	FALSE	FALSE		YLR366W		18.3155	FALSE	FALSE		YJR119C	12.2384	52.5281	FALSE	FALSE		#N/A	17.3473	29.057	FALSE	FALSE
41	YAL056W	10.9351	23.3855	FALSE	FALSE		YLR171W		16.6466	FALSE	FALSE		YOL107W	11.4388	38.1081	FALSE	FALSE		YGL143C	8.26299	27.4411	FALSE	FALSE
42	YLL053C	8.27721	18.0291	FALSE	FALSE		YKL073W		15.6526	FALSE	FALSE		YNL300W	9.11037	31.5357	FALSE	FALSE		YER185W			FALSE	FALSE
43	YMR262W	11.1115	19.2144	FALSE	FALSE		YJL208C		19.6672	FALSE	FALSE		YLR433C	12.2406	33.5907	FALSE	FALSE		YGR257C	3.77188	27.275	FALSE	FALSE
44	YNL264C	6.28114	14.9063	FALSE	FALSE		YLR367W		29.6939	FALSE	FALSE		YJR120W	13.0564	43.6088	FALSE	FALSE		#N/A	5.69948	30.6341	FALSE	FALSE
45	YAL055W	12.2786	16.8804	FALSE	FALSE		YLR172C		28.9188	FALSE	FALSE		YOL108C	3.90062	38.0042	FALSE	FALSE		YGL144C	8.96071	42.9763	FALSE	FALSE
46	YLL054C	9.26001	15.9417	FALSE	FALSE		YKL074C		27.6045	FALSE	FALSE		YNL316C	36.923	38.0742	FALSE	FALSE		YER186C	6.2075	23.258	FALSE	FALSE
47	YNL047C	14.3384	23.1524	FALSE	FALSE		YJL207C	15.3929	29.0291	FALSE	FALSE		YLR434C	45.7939	41.0548	FALSE	FALSE		YNL055C	10.947	34.0222	FALSE	FALSE
48	YNL259C	4.85159	24.6202	FALSE	FALSE		YLR368W	12.2589	38.1759	FALSE	FALSE		YJR121W		53.8149	FALSE	FALSE		#N/A			FALSE	FALSE
49	YLR119W	27.9566	16.3188	FALSE	FALSE		YKL184W	10.6654	31.3135	FALSE	FALSE		YPR030W		33.755	FALSE	FALSE		YFL063W	7.46633	33.8775	FALSE	FALSE
50	YMR035W	12.9368	53.496	FALSE	FALSE		YOR138C	12.4323	18.5045	FALSE	FALSE		YJL056C	66.1649	67.8909	FALSE	FALSE		YOR150W	9.97929	40.4543	FALSE	FALSE
51	Empty	4.32965	178.627	FALSE	TRUE		YLR292C	6.68197	43.4039	FALSE	FALSE		YDR026C	121.634		TRUE	FALSE		#N/A	8.65941	87.4489	FALSE	FALSE
52	YOL019W	11.1526	264.992	FALSE	TRUE		YGL199C	12.4105	37.4662	FALSE	FALSE		Empty	130.28		TRUE	FALSE		#N/A	7.21195		FALSE	FALSE
53	YLR120C	7.29117	210.67	FALSE	TRUE		YKL185W	5.83596	39.4825	FALSE	FALSE		YPR032W	142.21		TRUE	FALSE		YJL103C	9.47204		FALSE	FALSE
54	YMR036C	10.842	122.949	FALSE	TRUE		YOR139C	6.28403	24.4295	FALSE	FALSE		YJL055W	116.835	84.9758	TRUE	TRUE		YOR158W	7.43775		FALSE	FALSE
55	YOR089C	7.95721	30.8402	FALSE	FALSE		YLR294C	8.85622	30.2081	FALSE	FALSE		YDR027C	8.6686	192.664	FALSE	TRUE		#N/A		190.062	FALSE	TRUE
56	YOL020W	13.4	23.3085	FALSE	FALSE		YGL200C	6.9263	24.1526	FALSE	FALSE		YJR030C	12.0062	44.5255	FALSE	FALSE		#N/A		168.227	FALSE	TRUE
57	Empty	13.4395	23.4639	FALSE	FALSE		YKL187C	21.3139	26.8231	FALSE	FALSE		YPR036W	11.247	79.2663	FALSE	FALSE		YML073C		22.1926	FALSE	FALSE
58	YMR039C	37.5257	28.9371	FALSE	FALSE		YOR140W	9.84317	25.807	FALSE	FALSE		YJL053W	11.632	40.492	FALSE	FALSE		YLR337C		91.1749	FALSE	FALSE
59	YOR090C	11.4804	25.5336	FALSE	FALSE		YLR295C	6.94804	33.5494	FALSE	FALSE		YDR028C	13.5561	28.4647	FALSE	FALSE		#N/A		90.0033	FALSE	FALSE
60	YOL023W	14.8607	32.1635	FALSE	FALSE		YGL202W	19.8014	36.4938	FALSE	FALSE		YJR031C	4.622	13.2012	FALSE	FALSE		#N/A			FALSE	FALSE
61	YLR121C	10.704	23.8116	FALSE	FALSE		YKL188C	6.25709	19.0038	FALSE	FALSE		YPR038W	16.1611	18.3429	FALSE	FALSE		YNL011C			FALSE	FALSE
62	Empty	11.8781	28.4568	FALSE	FALSE		YOR141C	7.55108	34.2827	FALSE	FALSE		YJL052W			FALSE	FALSE		YLR338W			FALSE	FALSE
63	YOR091W	10.57	33.7883	FALSE	FALSE		YLR296W	5.01561	23.8407	FALSE	FALSE		YDR029W	17.8161	28.753	FALSE	FALSE		#N/A			FALSE	FALSE
64	YOL024W	4.19825	33.8879	FALSE	FALSE		YGL203C	9.4565	22.6793	FALSE	FALSE		YJR033C	12.8707	20.7309	FALSE	FALSE		#N/A			FALSE	FALSE
65	YLR122C	12.4587	87.1778	FALSE	TRUE		YKL190W	27.163	35.0811	FALSE	FALSE		YPR039W	10.5242	22.7016	FALSE	FALSE		YNL014W			FALSE	FALSE
66	YMR040W	8.64128	27.5188	FALSE	FALSE		YOR142W	12.7038	20.7357	FALSE	FALSE		YJL051W	10.0601	24.2163	FALSE	FALSE		YLR369W			FALSE	FALSE
67	YOR092W			FALSE	FALSE		YLR297W	9.89108	16.3313	FALSE	FALSE		YDR030C	17.7729	29.7402	FALSE	FALSE		#N/A			FALSE	FALSE
68	YOL025W	14.9442	37.9554	FALSE	FALSE		YGL205W	19.4107	32.2485	FALSE	FALSE		YJR035W	13.4559	28.0021	FALSE	FALSE		#N/A			FALSE	FALSE
69	YLR123C	14.1059	19.0591	FALSE	FALSE		YGR027C	10.9594	19.8536	FALSE	FALSE		YPR040W	14.3881	27.907	FALSE	FALSE		Empty			FALSE	FALSE
70	YMR041C	15.6295	34.7845	FALSE	FALSE		YOR144C	7.33639	18.6935	FALSE	FALSE		YJL049W	8.9753	25.6949	FALSE	FALSE		YLR389C			FALSE	FALSE
71	YOR093C	14.4668	31.5008	FALSE	FALSE		YLR299W	94.8547	35.098	TRUE	FALSE		YDR031W	11.2154	34.3583	FALSE	FALSE		#N/A			FALSE	FALSE
72	YOL027C	13.7908	24.6093	FALSE	FALSE		YGL208W	14.431	23.6951	FALSE	FALSE		YJR036C	10.9257	32.5473	FALSE	FALSE		#N/A			FALSE	FALSE
73	YLR124W	13.2205	24.573	FALSE	FALSE		YGR031W	20.8413	25.6754	FALSE	FALSE		YPR042C	11.7086	33.8901	FALSE	FALSE		Empty			FALSE	FALSE
74	YMR042W	12.5126	23.9102	FALSE	FALSE		YOR152C	16.9364	31.8694	FALSE	FALSE		YJL048C	8.17323	32.4645	FALSE	FALSE		Empty			FALSE	FALSE
75	Empty	12.5589	27.2496	FALSE	FALSE		YLR300W	10.3577	18.6862	FALSE	FALSE		YDR032C	10.1216	19.5517	FALSE	FALSE		#N/A			FALSE	FALSE
76	YOL028C	17.523	28.087	FALSE	FALSE		YGL209W	15.4149	29.505	FALSE	FALSE		YJR043C	9.37318	35.4106	FALSE	FALSE		#N/A			FALSE	FALSE
77	YLR125W	17.7196	34.1745	FALSE	FALSE		YGR033C	24.1778	41.3114	FALSE	FALSE		YPR044C	12.8113	36.2705	FALSE	FALSE		Empty			FALSE	FALSE
78	YMR044W	15.3863	26.9872	FALSE	FALSE		YOR153W	16.4852	29.5236	FALSE	FALSE		YJL047C	10.8128	26.8236	FALSE	FALSE		YLR240W			FALSE	FALSE
79	YOR094W	17.6324	29.9527	FALSE	FALSE		YLR303W	11.4673	25.9913	FALSE	FALSE		YDR033W	12.1203	32.4933	FALSE	FALSE		#N/A			FALSE	FALSE
80	Empty	16.3178	21.1617	FALSE	FALSE		YGL210W	17.982	31.0406	FALSE	FALSE		YJR048W	9.74948	31.1449	FALSE	FALSE		#N/A			FALSE	FALSE
81	YML089C			FALSE	FALSE		YGR034W	1.18324	31.3886	FALSE	FALSE		YPR045C	15.4833	30.5459	FALSE	FALSE		Empty			FALSE	FALSE
82	YMR140W	15.1188	22.415	FALSE	FALSE		YOR154W		24.1239	FALSE	FALSE		YJL046W	10.9479	36.0784	FALSE	FALSE		YLR244C			FALSE	FALSE
83	YOR289W	17.1787	23.0671	FALSE	FALSE		YLR304C		23.8767	FALSE	FALSE		YDR034C	6.55416	32.0578	FALSE	FALSE		#N/A			FALSE	FALSE
84	YOL029C	14.0432	23.9304	FALSE	FALSE		YGL211W		26.9681	FALSE	FALSE		YJR049C	7.98877	25.7447	FALSE	FALSE		#N/A	10.6657		FALSE	FALSE
85	YML088W	78.3792	23.1066	TRUE	FALSE		YGR035C		21.5433	FALSE	FALSE		YPR046W	10.3996	24.0622	FALSE	FALSE		Empty			FALSE	FALSE
86	YMR141C	11.0312	25.064	FALSE	FALSE		YOR155C		21.2804	FALSE	FALSE		YJL045W	7.98564	28.6398	FALSE	FALSE		YGL206C	1.83514		FALSE	FALSE
87	YOR290C			FALSE	FALSE		YLR306W		20.3112	FALSE	FALSE		YDR035W	8.51165	25.2256	FALSE	FALSE		#N/A			FALSE	FALSE
88	YOL030W	7.34742	24.3046	FALSE	FALSE		YGL212W		17.213	FALSE	FALSE		YJR050W	10.0808	26.7525	FALSE	FALSE		#N/A			FALSE	FALSE
89	YML087C	10.9528	21.2512	FALSE	FALSE		YGR036C		21.0705	FALSE	FALSE		YPR047W	7.82523	18.2614	FALSE	FALSE		Empty			FALSE	FALSE
90	YMR143W	13.5103	20.2614	FALSE	FALSE		YOR156C		26.1158	FALSE	FALSE		YJL044C	8.2854	18.7796	FALSE	FALSE		YGL223C			FALSE	FALSE
91	YOR291W	8.49818	17.8624	FALSE	FALSE		YLR307W		22.3428	FALSE	FALSE		YDR036C	12.0274	33.0089	FALSE	FALSE		#N/A			FALSE	FALSE
92	YOL031C	17.7116	25.0861	FALSE	FALSE		YGL213C	3.64741	19.5722	FALSE	FALSE		YJR051W	11.4644	23.4328	FALSE	FALSE		#N/A			FALSE	FALSE
93	YML086C	9.69799	17.0454	FALSE	FALSE		YGR037C	0.997374	19.7642	FALSE	FALSE		YPR049C	22.7616	17.2352	FALSE	FALSE		Empty			FALSE	FALSE
94	YMR144W	8.89065	17.9406	FALSE	FALSE		YOR161C	7.94028	21.1806	FALSE	FALSE		YJL043W	39.6285	27.0413	FALSE	FALSE		YLR399C			FALSE	FALSE
95	YOR292C	12.1521	23.4007	FALSE	FALSE		YLR308W	15.2506	22.8716	FALSE	FALSE		YDR042C	28.7047	25.0133	FALSE	FALSE		#N/A			FALSE	FALSE
96	YOL032W	3.20171	23.5868	FALSE	FALSE		YGL214W	6.45219	23.1578	FALSE	FALSE		YJR052W		39.4331	FALSE	FALSE		#N/A			FALSE	FALSE
97	YPL222W	47.1498	15.0939	FALSE	FALSE		YPL066W	21.1513	32.992	FALSE	FALSE		YOR345C		87.2455	FALSE	TRUE		#N/A		69.5777	FALSE	FALSE
98	YPL102C	18.7771	52.2658	FALSE	FALSE		YPR164W	15.8023	48.09	FALSE	FALSE		YBR014C	58.1054	125.053	FALSE	TRUE		#N/A		56.5789	FALSE	FALSE
99	YEL067C	10.0634	73.5621	FALSE	FALSE		YNL177C	107.206	93.552	TRUE	TRUE	TRUE	YBR294W	26.9664	227.258	FALSE	TRUE		#N/A			FALSE	FALSE
100	YGR153W	10.7028	181.907	FALSE	TRUE		YDR260C	131.449	224.53	TRUE	TRUE		YOR274W		99.3567	FALSE	TRUE		#N/A			FALSE	FALSE
101	YPL221W	6.7262	43.6306	FALSE	FALSE		YPL065W	141.708	224.036	TRUE	TRUE		YOR366W			FALSE	FALSE		#N/A		18.1112	FALSE	FALSE
102	YPL100W	9.36158	54.726	FALSE	FALSE		YPR166C	21.2493	49.049	FALSE	FALSE		YBR015C		150.767	FALSE	TRUE		#N/A			FALSE	FALSE
103	YEL068C	8.0716	22.0534	FALSE	FALSE		YNL176C	14.7665	33.9117	FALSE	FALSE		YBR301W	13.2535	137.104	FALSE	TRUE		#N/A		45.7859	FALSE	FALSE
104	YGR154C	14.7705	21.6204	FALSE	FALSE		YDR261C			FALSE	FALSE		YOR275C	11.0729	153.961	FALSE	TRUE		#N/A		155.141	FALSE	TRUE
105	YPL220W			FALSE	FALSE		YPL064C	11.1971	24.6848	FALSE	FALSE		YOR379C	12.7618	141.706	FALSE	TRUE		#N/A	11.4429	22.029	FALSE	FALSE
106	YPL099C	15.5975	40.55	FALSE	FALSE		YPR167C	41.9872	25.8785	FALSE	FALSE		YBR016W		65.0536	FALSE	FALSE		#N/A		18.7877	FALSE	FALSE
107	YEL071W	8.25603	28.0422	FALSE	FALSE		YNL175C	12.2291	31.2325	FALSE	FALSE		YCL026C-A	9.77457	28.3468	FALSE	FALSE		#N/A			FALSE	FALSE
108	YGR157W	10.932	26.9892	FALSE	FALSE		YDR262W	9.7004	28.4474	FALSE	FALSE		YOR276W	17.8997	20.9704	FALSE	FALSE		#N/A			FALSE	FALSE
109	YPL219W	4.30439	24.1444	FALSE	FALSE		YPL062W	9.38915	31.322	FALSE	FALSE		YNL001W	16.0517	19.4136	FALSE	FALSE		#N/A	10.172	16.3758	FALSE	FALSE
110	YPL098C	9.53229	25.193	FALSE	FALSE		YPR170C	8.63808	24.8116	FALSE	FALSE		YBR018C	9.13005	12.1492	FALSE	FALSE		#N/A			FALSE	FALSE
111	YEL072W			FALSE	FALSE		YNL173C	1.65154	24.3644	FALSE	FALSE		YCR028C-A	13.4642	14.679	FALSE	FALSE		#N/A			FALSE	FALSE
112	YGR159C	36.5344	71.2772	FALSE	FALSE		YDR263C	5.721	23.9084	FALSE	FALSE		YOR298C-A	6.91992	24.8595	FALSE	FALSE		#N/A			FALSE	FALSE
113	YPL216W	10.7693	25.6709	FALSE	FALSE		YPL061W	10.8693	18.5619	FALSE	FALSE		YNL004W	5.79221	19.3044	FALSE	FALSE		#N/A	13.0365	24.6639	FALSE	FALSE
114	YPL097W	8.02843	22.702	FALSE	FALSE		YPR171W	6.65909	17.0107	FALSE	FALSE		YBR019C	11.8394	22.6022	FALSE	FALSE		#N/A			FALSE	FALSE
115	YER001W	26.563	33.1867	FALSE	FALSE		YNL170W	10.8251	14.7271	FALSE	FALSE		YCR030C	18.879	25.2817	FALSE	FALSE		#N/A			FALSE	FALSE
116	YGR160W	11.0003	18.9205	FALSE	FALSE		YDR264C	222.266	164.408	TRUE	TRUE	TRUE	YOR302W	11.6171	21.4359	FALSE	FALSE		#N/A			FALSE	FALSE
117	YPL215W	4.85211	13.4544	FALSE	FALSE		YPL060W	14.5851	15.1034	FALSE	FALSE		YNL005C	8.14856	28.0993	FALSE	FALSE		#N/A			FALSE	FALSE
118	YPL096W	222.608	121.249	TRUE	TRUE	TRUE	YPR172W	7.95018	130.187	FALSE	TRUE		YBR020W	9.39332	29.581	FALSE	FALSE		#N/A			FALSE	FALSE
119	YER002W	8.22032	194.168	FALSE	TRUE		YNL171C	11.3403	15.9418	FALSE	FALSE		YCR032W	4.30897	24.1085	FALSE	FALSE		#N/A			FALSE	FALSE
120	YGR161C	11.9911	22.6953	FALSE	FALSE		YDR265W	14.129	16.4099	FALSE	FALSE		YOR303W	12.0866	30.6132	FALSE	FALSE		#N/A			FALSE	FALSE
121	YPL214C	6.63567	18.5934	FALSE	FALSE		YPL058C	9.33813	16.7923	FALSE	FALSE		YNL008C	8.9109	19.4483	FALSE	FALSE		#N/A			FALSE	FALSE
122	YPL095C			FALSE	FALSE		YPR173C	10.5723	20.272	FALSE	FALSE		YBR021W	10.2519	25.6989	FALSE	FALSE		#N/A			FALSE	FALSE
123	YER004W	11.6409	15.3852	FALSE	FALSE		YNL169C	25.5532	24.4004	FALSE	FALSE		YCR033W	7.1015	25.5451	FALSE	FALSE		#N/A			FALSE	FALSE
124	YGR163W	17.1816	21.4376	FALSE	FALSE		YDR266C	21.3776	20.9042	FALSE	FALSE		YPL004C	24.8447	25.688	FALSE	FALSE		#N/A			FALSE	FALSE
125	YPL213W	58.8756	29.9066	FALSE	FALSE		YPL057C	17.0192	21.2164	FALSE	FALSE		YNL009W	12.8882	31.2371	FALSE	FALSE		#N/A			FALSE	FALSE
126	YPL092W	21.7796	23.3142	FALSE	FALSE		YPR174C	12.9488	20.598	FALSE	FALSE		YBR022W	7.49386	25.3374	FALSE	FALSE		#N/A			FALSE	FALSE
127	YER005W	8.31863	17.4077	FALSE	FALSE		YNL168C	33.2683	60.9246	FALSE	FALSE		YCR046C	10.3279	27.2118	FALSE	FALSE		#N/A			FALSE	FALSE
128	YGR164W			FALSE	FALSE		YDR269C	5.73233	19.5201	FALSE	FALSE		YPL017C	11.3153	23.6922	FALSE	FALSE		#N/A			FALSE	FALSE
129	Empty	17.677	17.8015	FALSE	FALSE		YPL056C	11.9638	24.4398	FALSE	FALSE		YNL010W	7.50382	32.1466	FALSE	FALSE		#N/A			FALSE	FALSE
130	YBR174C	19.7442	24.1189	FALSE	FALSE		YPR179C	11.9694	24.8048	FALSE	FALSE		YBR023C	11.3769	33.1104	FALSE	FALSE		#N/A			FALSE	FALSE
131	YER007C-A	64.2845	48.984	FALSE	FALSE		YNL167C	10.6681	21.522	FALSE	FALSE		YCR047C	14.4598	23.0764	FALSE	FALSE		#N/A			FALSE	FALSE
132	YGR165W	8.81489	19.1987	FALSE	FALSE		YDR270W	10.6166	18.9063	FALSE	FALSE		YPL027W	8.23627	21.1016	FALSE	FALSE		#N/A			FALSE	FALSE
133	YPL212C	11.993	20.0758	FALSE	FALSE		YPL055C	7.70549	19.7374	FALSE	FALSE		YNL012W	9.62204	18.8086	FALSE	FALSE		#N/A	1.84673		FALSE	FALSE
134	Empty		9.80247	FALSE	FALSE		YPR184W	2.8622	18.4858	FALSE	FALSE		YBR024W	9.5994	20.5037	FALSE	FALSE		#N/A			FALSE	FALSE
135	YER007W	13.1808	24.9642	FALSE	FALSE		YNL166C		17.4735	FALSE	FALSE		YCR048W	6.87728	55.0731	FALSE	FALSE		#N/A			FALSE	FALSE
136	YGR166W	58.6821	24.6664	FALSE	FALSE		YDR271C		9.89258	FALSE	FALSE		YPL034W	9.54876	37.0099	FALSE	FALSE		#N/A			FALSE	FALSE
137	YPL208W	13.4614	24.0677	FALSE	FALSE		YPL054W	9.68122	37.3015	FALSE	FALSE		YNL013C	13.654	10.6061	FALSE	FALSE		#N/A			FALSE	FALSE
138	YBR175W	9.73628	19.5547	FALSE	FALSE		YPR185W	2.15618	175.444	FALSE	TRUE		YBR025C	9.98904	14.9766	FALSE	FALSE		#N/A			FALSE	FALSE
139	YER010C	34.6441	24.1149	FALSE	FALSE		YNL165W		91.267	FALSE	TRUE		YCR053W	12.1518	20.3271	FALSE	FALSE		#N/A			FALSE	FALSE
140	Empty	6.55343	21.1615	FALSE	FALSE		YDR272W		17.8525	FALSE	FALSE		YPL036W	12.7158	17.1745	FALSE	FALSE		#N/A			FALSE	FALSE
141	YPL207W	9.63805	10.4918	FALSE	FALSE		YPL053C		17.8679	FALSE	FALSE		YNL015W	8.05938	14.6644	FALSE	FALSE		#N/A			FALSE	FALSE
142	YBR176W	7.74781	19.2996	FALSE	FALSE		YPR188C	19.8509	22.4627	FALSE	FALSE		YBR026C	83.1584	21.0679	TRUE	FALSE		#N/A			FALSE	FALSE
143	YER011W	14.4643	26.6293	FALSE	FALSE		YNL164C	22.5942	31.1711	FALSE	FALSE		YCR060W	46.3369	27.4375	FALSE	FALSE		#N/A	65.9866		FALSE	FALSE
144	YGR168C	7.61859	24.3775	FALSE	FALSE		YDR273W	17.1835	32.3229	FALSE	FALSE		YPL078C	93.4987	37.9605	TRUE	FALSE		#N/A			FALSE	FALSE
145	YDR068W	118.732	21.0132	TRUE	FALSE		YOL152W	84.2288	31.7448	TRUE	FALSE		YIL112W		52.2792	FALSE	FALSE		#N/A		186.968	FALSE	TRUE
146	YDR380W	98.325	53.3557	TRUE	FALSE		YPL194W	82.4562	30.8255	TRUE	FALSE		YNL130C	53.7623	79.0467	FALSE	FALSE		#N/A		269.321	FALSE	TRUE
147	YHR031C	21.0368	23.8832	FALSE	FALSE		YIL076W	74.3534	93.4151	TRUE	TRUE		YBR126C		198.661	FALSE	TRUE		#N/A		50.0159	FALSE	FALSE
148	YHR195W	17.6376	162.428	FALSE	TRUE		YGR281W	61.2622	157.805	FALSE	TRUE		YDL088C		141.18	FALSE	TRUE		#N/A			FALSE	FALSE
149	YDR069C	8.1098	46.3988	FALSE	FALSE		YBL003C	64.238	144.502	FALSE	TRUE		YIL113W		100.379	FALSE	TRUE		#N/A		15.6433	FALSE	FALSE
150	YDR382W		4.36289	FALSE	FALSE		YGL031C	18.7479	49.1714	FALSE	FALSE		YBR189W	61.53	166.693	FALSE	TRUE		#N/A	6.36028		FALSE	FALSE
151	YHR034C	4.322	24.5232	FALSE	FALSE		YIL077C	17.2673	38.6076	FALSE	FALSE		YBR127C	10.9314	107.213	FALSE	TRUE		#N/A	0.955618		FALSE	FALSE
152	YHR198C	5.71254	20.2605	FALSE	FALSE		YGR282C	11.6602	25.1657	FALSE	FALSE		YDL089W	8.9326	49.7508	FALSE	FALSE		#N/A		83.0666	FALSE	FALSE
153	YDR070C	14.9297	30.7954	FALSE	FALSE		YBL005W	13.9174	35.228	FALSE	FALSE		YIL114C	3.79116	40.8594	FALSE	FALSE		#N/A		3.3547	FALSE	FALSE
154	YDR383C	12.9645	31.6077	FALSE	FALSE		YGL032C	17.8365	23.1949	FALSE	FALSE		YCR095C	12.248	31.1487	FALSE	FALSE		#N/A		34.1392	FALSE	FALSE
155	YHR035W	6.38988	36.454	FALSE	FALSE		YIL079C	7.57866	32.3917	FALSE	FALSE		YBR128C	17.6886	25.4915	FALSE	FALSE		#N/A			FALSE	FALSE
156	YHR199C	6.98809	24.455	FALSE	FALSE		YGR283C	13.5222	26.8551	FALSE	FALSE		YDL090C	1.07338	30.4071	FALSE	FALSE		#N/A			FALSE	FALSE
157	YDR072C	10.2947	20.7787	FALSE	FALSE		YBL006C	2.33937	17.4742	FALSE	FALSE		YIL116W	31.7664	19.3018	FALSE	FALSE		#N/A			FALSE	FALSE
158	YDR384C	8.85658	25.5069	FALSE	FALSE		YGL033W	9.72448	28.9656	FALSE	FALSE		YCR102W-A	14.9352	15.1281	FALSE	FALSE		#N/A			FALSE	FALSE
159	YHR037W	9.75516	24.185	FALSE	FALSE		YIL084C	4.09475	17.1704	FALSE	FALSE		YBR129C	8.05087	14.2128	FALSE	FALSE		#N/A			FALSE	FALSE
160	YHR200W	5.54853	24.1813	FALSE	FALSE		YGR284C	10.8063	29.8731	FALSE	FALSE		YDL091C	11.1962	20.5309	FALSE	FALSE		#N/A			FALSE	FALSE
161	YDR073W	8.04072	22.7561	FALSE	FALSE		YBL007C	9.2807	11.1493	FALSE	FALSE		YIL117C	13.845	19.545	FALSE	FALSE		#N/A			FALSE	FALSE
162	YDR385W	8.78719	25.6403	FALSE	FALSE		YGL034C	9.63728	16.7407	FALSE	FALSE		YDL133C-A	4.65417	14.927	FALSE	FALSE		#N/A			FALSE	FALSE
163	YHR038W	7.31557	20.5348	FALSE	FALSE		YIL086C	13.6207	13.4243	FALSE	FALSE		YBR130C	7.94029	16.53	FALSE	FALSE		#N/A			FALSE	FALSE
164	YHR202W	12.2975	17.0772	FALSE	FALSE		YGR285C	7.35438	10.2009	FALSE	FALSE		YDL093W	5.80403	23.1693	FALSE	FALSE		#N/A			FALSE	FALSE
165	YDR075W	8.38073	17.8032	FALSE	FALSE		YBL008W	12.8975	17.9497	FALSE	FALSE		YIL119C	6.00344	20.4475	FALSE	FALSE		#N/A			FALSE	FALSE
166	YDR386W	13.4369	21.4245	FALSE	FALSE		YGL035C	10.9876	17.0843	FALSE	FALSE		YDR058C	11.1339	13.0758	FALSE	FALSE		#N/A			FALSE	FALSE
167	YHR039C	9.61368	19.5414	FALSE	FALSE		YIL087C	9.3872	20.6549	FALSE	FALSE		YBR132C	7.8159	18.3629	FALSE	FALSE		#N/A			FALSE	FALSE
168	YHR203C	7.71628	15.3242	FALSE	FALSE		YGR286C	13.6506	17.9202	FALSE	FALSE		YDL094C	14.2122	28.3259	FALSE	FALSE		#N/A			FALSE	FALSE
169	YDR076W	11.2914	24.9527	FALSE	FALSE		YBL009W	12.332	20.1088	FALSE	FALSE		YIL120W	8.84906	23.6361	FALSE	FALSE		#N/A			FALSE	FALSE
170	YDR387C	11.7352	18.2638	FALSE	FALSE		YGL036W	14.2649	26.6162	FALSE	FALSE		YDR174W	3.05312	19.3633	FALSE	FALSE		#N/A			FALSE	FALSE
171	YHR043C	8.64961	15.4661	FALSE	FALSE		YIL088C	15.202	21.9866	FALSE	FALSE		YBR133C	9.04207	24.836	FALSE	FALSE		#N/A			FALSE	FALSE
172	YHR204W	9.82068	14.6779	FALSE	FALSE		YGR287C	13.3174	94.3339	FALSE	TRUE		YDL095W	7.03052	19.2683	FALSE	FALSE		#N/A			FALSE	FALSE
173	YDR077W	12.0297	25.7801	FALSE	FALSE		YBL010C	181.084	20.9574	TRUE	FALSE		YIL121W	10.3691	20.7365	FALSE	FALSE		#N/A			FALSE	FALSE
174	YDR388W	16.0821	23.6076	FALSE	FALSE		YGL037C	5.68419	20.042	FALSE	FALSE		YDR202C	8.6965	18.8682	FALSE	FALSE		#N/A			FALSE	FALSE
175	YHR044C	11.0354	23.8382	FALSE	FALSE		YIL090W	13.3704	23.765	FALSE	FALSE		YBR134W	8.8504	19.5439	FALSE	FALSE		#N/A			FALSE	FALSE
176	YHR206W	55.0117	32.0523	FALSE	FALSE		YGR288W	7.05402	25.5172	FALSE	FALSE		YDR438W	8.7208	26.6898	FALSE	FALSE		#N/A			FALSE	FALSE
177	YDR078C	26.8559	17.8751	FALSE	FALSE		YBL011W	12.0892	24.5324	FALSE	FALSE		YIL123W	10.7368	27.1156	FALSE	FALSE		#N/A			FALSE	FALSE
178	YDR389W	11.3262	11.4276	FALSE	FALSE		YGL039W	9.51512	20.8639	FALSE	FALSE		YDR205W	7.423	31.2156	FALSE	FALSE		#N/A			FALSE	FALSE
179	YHR046C	95.3757	24.8797	TRUE	FALSE		YIL093C	12.9483	26.2562	FALSE	FALSE		YBR137W	18.8754	18.0486	FALSE	FALSE		#N/A			FALSE	FALSE
180	YHR207C	8.64992	24.5603	FALSE	FALSE		YGR290W	10.7615	24.4183	FALSE	FALSE		YDR439W	12.1089	21.3798	FALSE	FALSE		#N/A			FALSE	FALSE
181	YDR079W	12.4556	22.2656	FALSE	FALSE		YBL012C		22.4275	FALSE	FALSE		YIL124W	15.1832	22.5851	FALSE	FALSE		#N/A			FALSE	FALSE
182	YDR391C	9.76673	20.727	FALSE	FALSE		YGL041C		24.0623	FALSE	FALSE		YDR445C	8.91845	12.6048	FALSE	FALSE		#N/A			FALSE	FALSE
183	YHR047C	8.61964	22.0553	FALSE	FALSE		YIL095W		20.5698	FALSE	FALSE		YBR138C	13.7269	19.8005	FALSE	FALSE		#N/A			FALSE	FALSE
184	YHR209W	11.5485	16.562	FALSE	FALSE		YHR021W-A		17.8617	FALSE	FALSE		YDR440W			FALSE	FALSE		#N/A			FALSE	FALSE
185	Empty			FALSE	FALSE		YBL013W		31.5179	FALSE	FALSE		YIL125W	17.2842	16.6639	FALSE	FALSE		#N/A	1.42504		FALSE	FALSE
186	YDR392W	9.61206	20.559	FALSE	FALSE		YGL042C		132.993	FALSE	TRUE		YDR537C	19.811	8.71224	FALSE	FALSE		#N/A			FALSE	FALSE
187	YHR048W		8.6436	FALSE	FALSE		YIL096C	6.45898	37.6101	FALSE	FALSE		YBR139W	13.6221	20.0217	FALSE	FALSE		#N/A			FALSE	FALSE
188	YHR210C	9.61204	20.2296	FALSE	FALSE		Empty		17.3136	FALSE	FALSE		YDR441C	13.8248	14.8089	FALSE	FALSE		#N/A			FALSE	FALSE
189	YDR080W		15.0369	FALSE	FALSE		YBL015W	12.6728	21.8834	FALSE	FALSE		YIL128W		13.521	FALSE	FALSE		#N/A			FALSE	FALSE
190	Empty	15.8472	18.5533	FALSE	FALSE		YGL043W	9.95771	15.0327	FALSE	FALSE		YFR039C	47.079	23.2299	FALSE	FALSE		#N/A	5.3593		FALSE	FALSE
191	YHR049W			FALSE	FALSE		YIL097W	20.0329	27.4622	FALSE	FALSE		YBR141C	23.5561	29.5577	FALSE	FALSE		#N/A	100.088		TRUE	FALSE
192	YCL001W	10.9976	25.298	FALSE	FALSE		Empty	21.3138	28.4425	FALSE	FALSE		YDR442W	48.3921	35.256	FALSE	FALSE		#N/A			FALSE	FALSE
193	YAL053W	41.2341	35.3536	FALSE	FALSE		YLR173W	31.3094	39.5599	FALSE	FALSE		YOL109W		37.0077	FALSE	FALSE		YGL146C		122.487	FALSE	TRUE
194	YLL055W	62.5904	86.7827	FALSE	TRUE		YKL075C	155.253	67.7151	TRUE	FALSE		YOL016C		45.3676	FALSE	FALSE		YER187W		262.471	FALSE	TRUE
195	YMR264W	18.242	134.909	FALSE	TRUE		YJL206C	61.762	74.8276	FALSE	FALSE		YLR435W		204.837	FALSE	TRUE		YDR417C		74.9518	FALSE	FALSE
196	YNL257C	14.1004	205.022	FALSE	TRUE		YLR371W	32.1601	219.597	FALSE	TRUE		YJR122W		237.581	FALSE	TRUE		#N/A			FALSE	FALSE
197	YAL051W	12.74	121.122	FALSE	TRUE		YLR174W	24.9876	98.2772	FALSE	TRUE		YOL110W	80.3559	57.1879	TRUE	FALSE		YGL147C		5.44401	FALSE	FALSE
198	YLL056C	12.9458	159.961	FALSE	TRUE		YKL076C	17.2409	91.5681	FALSE	TRUE		YOR096W	206.037	74.2269	TRUE	FALSE		YMR052C-A	2.71774		FALSE	FALSE
199	YMR265C	19.8028	61.9406	FALSE	FALSE		Empty	18.0838	32.0443	FALSE	FALSE		YLR436C	15.7371	32.9063	FALSE	FALSE		YGR167W	39.0562	40.5236	FALSE	FALSE
200	YNL255C	7.50765	31.3317	FALSE	FALSE		YLR372W	16.5375	38.5813	FALSE	FALSE		YJR124C	12.9931	27.4441	FALSE	FALSE		#N/A	5.89011	18.7634	FALSE	FALSE
201	YAL049C	23.4237	33.013	FALSE	FALSE		YLR176C	167.113	215.815	TRUE	TRUE	TRUE	YOL111C			FALSE	FALSE		YGL148W			FALSE	FALSE
202	YLL057C	10.4796	31.5514	FALSE	FALSE		YKL077W			FALSE	FALSE		YOR306C	12.9715	29.1659	FALSE	FALSE		YMR052W			FALSE	FALSE
203	YMR266W	9.72007	41.8892	FALSE	FALSE		YJL204C	16.2756	34.2099	FALSE	FALSE		YLR437C			FALSE	FALSE		YCL007C			FALSE	FALSE
204	YNL254C	10.1126	30.7347	FALSE	FALSE		YLR373C	5.26188	17.6764	FALSE	FALSE		YJR125C			FALSE	FALSE		#N/A			FALSE	FALSE
205	YAL048C	2.49627	18.2847	FALSE	FALSE		YLR177W			FALSE	FALSE		YOL112W		21.8797	FALSE	FALSE		YGL149W	16.2976	33.5968	FALSE	FALSE
206	YLL058W	7.58465	21.1368	FALSE	FALSE		YKL079W			FALSE	FALSE		YOR317W	11.9462	21.081	FALSE	FALSE		YMR053C	16.3764	27.2602	FALSE	FALSE
207	YMR267W	5.10305	19.9879	FALSE	FALSE		YJL201W	10.3549	37.6575	FALSE	FALSE		YLR438W	6.31261	14.6933	FALSE	FALSE		YLR148W	7.57025	16.0692	FALSE	FALSE
208	YNL253W	8.04381	59.6064	FALSE	FALSE		YLR374C			FALSE	FALSE		YJR126C			FALSE	FALSE		#N/A	8.25287	25.4548	FALSE	FALSE
209	YAL046C	7.71826	29.2278	FALSE	FALSE		Empty			FALSE	FALSE		YOL113W	1.50904	16.0441	FALSE	FALSE		YGL151W	15.6144	25.072	FALSE	FALSE
210	YLL060C	7.64656	28.5419	FALSE	FALSE		YKL080W	8.5104	16.4044	FALSE	FALSE		YPL132W	11.006	14.3567	FALSE	FALSE		YMR054W	13.38	23.1488	FALSE	FALSE
211	YMR269W	5.64971	22.8535	FALSE	FALSE		YJL200C	4.98729	7.27874	FALSE	FALSE		YLR441C	12.5784	19.5686	FALSE	FALSE		YKL155C	15.6326	25.017	FALSE	FALSE
212	YNL249C	5.8931	17.1273	FALSE	FALSE		YLR375W	39.3817	35.988	FALSE	FALSE		YJR131W	3.18044	9.07195	FALSE	FALSE		#N/A	15.1016	19.5625	FALSE	FALSE
213	YAL045C	12.7623	39.0554	FALSE	FALSE		YLR178C	24.7187	16.1988	FALSE	FALSE		YOL114C		20.9896	FALSE	FALSE		YGL152C	7.57843	19.4026	FALSE	FALSE
214	YLL061W	10.4271	27.0263	FALSE	FALSE		Empty	15.6407	26.0955	FALSE	FALSE		YPL134C	5.87052	21.8934	FALSE	FALSE		YMR055C	5.79188	12.1247	FALSE	FALSE
215	YMR272C	6.60646	24.3938	FALSE	FALSE		YJL199C			FALSE	FALSE		YLR443W	5.80891	18.026	FALSE	FALSE		YER014C-A	11.6389	16.5472	FALSE	FALSE
216	YNL248C	15.8405	18.0123	FALSE	FALSE		YLR376C	10.2839	19.0686	FALSE	FALSE		YJR133W	7.86869	21.0218	FALSE	FALSE		#N/A	6.4291	8.18889	FALSE	FALSE
217	YAL044C	18.396	130.902	FALSE	TRUE		YLR179C	8.89909	17.2589	FALSE	FALSE		YOL115W	10.9468	21.1093	FALSE	FALSE		YGL153W	9.43558	18.5165	FALSE	FALSE
218	YLL062C	7.44922	16.5964	FALSE	FALSE		YKL081W	7.42612	23.5345	FALSE	FALSE		YML070W	13.1074	25.7009	FALSE	FALSE		YMR056C	11.0551	14.8495	FALSE	FALSE
219	YMR273C	6.86126	24.0251	FALSE	FALSE		YJL198W	7.47653	12.38	FALSE	FALSE		YLR444C	8.98589	20.9677	FALSE	FALSE		YER070W	8.79628	14.4124	FALSE	FALSE
220	YNL246W	27.8873	40.2406	FALSE	FALSE		YLR377C	10.3234	20.5784	FALSE	FALSE		YJR134C	15.3569	20.7359	FALSE	FALSE		#N/A	11.5329	19.0211	FALSE	FALSE
221	YAL042W	6.0774	22.7344	FALSE	FALSE		YLR180W	12.1034	18.7113	FALSE	FALSE		YOL116W	5.83754	20.944	FALSE	FALSE		YGL154C	9.37092	17.7135	FALSE	FALSE
222	YLL063C	9.77042	25.7602	FALSE	FALSE		YKL084W	18.6398	24.6986	FALSE	FALSE		YML071C	10.3021	26.3958	FALSE	FALSE		YMR057C	16.2219	21.5048	FALSE	FALSE
223	YMR274C	11.3422	32.2104	FALSE	FALSE		YJL197W	15.7822	21.0511	FALSE	FALSE		YLR445W	10.2276	25.6275	FALSE	FALSE		YEL036C	12.9257	30.3668	FALSE	FALSE
224	YOR001W	9.85128	19.8667	FALSE	FALSE		YLR380W	14.507	25.5316	FALSE	FALSE		YJR139C	7.78446	20.0754	FALSE	FALSE		#N/A	7.51743	8.43003	FALSE	FALSE
225	Empty	7.8876	24.3419	FALSE	FALSE		YLR181C	8.72547	20.4392	FALSE	FALSE		YOL117W	9.8821	24.5661	FALSE	FALSE		YGL156W			FALSE	FALSE
226	YLR001C	8.50919	22.7805	FALSE	FALSE		YKL085W			FALSE	FALSE		YML074C	10.6435	16.6996	FALSE	FALSE		YMR058W	11.7065	29.5116	FALSE	FALSE
227	YMR275C	8.91694	25.402	FALSE	FALSE		Empty	11.8828	33.0352	FALSE	FALSE		YLR446W	12.4654	20.0138	FALSE	FALSE		YNL296W			FALSE	FALSE
228	YOR002W	3.13118	21.1344	FALSE	FALSE		YLR381W			FALSE	FALSE		YJR140C	10.596	12.0138	FALSE	FALSE		#N/A			FALSE	FALSE
229	YAL040C	9.62093	24.4867	FALSE	FALSE		YLR182W	1.08849	14.9057	FALSE	FALSE		YOL118C	4.80419	17.3595	FALSE	FALSE		YGL157W	12.513	24.4161	FALSE	FALSE
230	YLR003C	33.4645	30.9373	FALSE	FALSE		YKL086W		34.8936	FALSE	FALSE		YML090W	14.3014	11.7698	FALSE	FALSE		YJR034W	6.32811	25.2052	FALSE	FALSE
231	YMR276W	15.8159	19.7407	FALSE	FALSE		YJL196C	14.3302	24.768	FALSE	FALSE		YLR447C	13.5405	17.1206	FALSE	FALSE		YDR138W	17.0645	60.263	FALSE	FALSE
232	YOR003W	11.7358	21.2756	FALSE	FALSE		Empty			FALSE	FALSE		YJR142W	16.7692	18.0502	FALSE	FALSE		#N/A	5.65853	16.073	FALSE	FALSE
233	YAL039C	14.4578	23.2372	FALSE	FALSE		YLR183C		26.1793	FALSE	FALSE		YOL119C	25.08	29.5761	FALSE	FALSE		YGL158W	7.74667	30.3937	FALSE	FALSE
234	YLR004C	18.0252	24.7836	FALSE	FALSE		YKL087C	11.0974	33.0021	FALSE	FALSE		YML094W	15.0442	17.6517	FALSE	FALSE		YJR039W	10.1903	20.4281	FALSE	FALSE
235	YMR278W	9.81065	21.7514	FALSE	FALSE		YJL193W	8.33233	24.8904	FALSE	FALSE		YLR448W	6.77627	19.5478	FALSE	FALSE		YPR133W-A	11.6114	27.0443	FALSE	FALSE
236	YOR005C	10.4412	24.6102	FALSE	FALSE		YLR384C	6.41956	17.5014	FALSE	FALSE		YJR144W	14.9329	20.8748	FALSE	FALSE		#N/A	15.8255	23.4817	FALSE	FALSE
237	YAL037W	9.14685	22.0532	FALSE	FALSE		YLR184W	14.8647	22.8725	FALSE	FALSE		YOL121C		20.5262	FALSE	FALSE		YGL159W	23.652	30.5108	FALSE	FALSE
238	YLR011W	9.20966	18.7184	FALSE	FALSE		YKL090W	14.6785	20.9697	FALSE	FALSE		YML095C	24.4609	21.5229	FALSE	FALSE		YJR044C	19.1037	26.0391	FALSE	FALSE
239	YMR280C	17.2814	30.3926	FALSE	FALSE		YJL192C	30.1972	31.7626	FALSE	FALSE		YLR449W	18.9834	25.2626	FALSE	FALSE		YGL029W	27.0384	42.4063	FALSE	FALSE
240	YOR006C	7.83401	19.005	FALSE	FALSE		YLR385C	30.4284	32.6856	FALSE	FALSE		YJR145C		36.9951	FALSE	FALSE		#N/A	17.5941	72.1543	FALSE	FALSE
241	YML084W	30.8833	31.7424	FALSE	FALSE		YGR039W	32.3082	49.947	FALSE	FALSE		YPR051W	1.64419	33.4215	FALSE	FALSE		Empty	129.897	7.57904	TRUE	FALSE
242	YMR145C	185.879		TRUE	FALSE		YOR162C	62.3586	72.6879	FALSE	FALSE		YJL038C		46.4141	FALSE	FALSE		YLR403W	150.744	18.4257	TRUE	FALSE
243	YOR293W	40.3745	79.9717	FALSE	TRUE		YLR309C	67.3233	85.634	FALSE	TRUE		YDR043C	27.9234	32.9314	FALSE	FALSE		#N/A		47.3078	FALSE	FALSE
244	YOL033W	25.3508	159.661	FALSE	TRUE		YGL215W	65.6111	157.941	FALSE	TRUE		YJR053W	26.3154	107.503	FALSE	TRUE		#N/A		160.593	FALSE	TRUE
245	YML083C	9.25354	186.76	FALSE	TRUE		YGR041W		31.0816	FALSE	FALSE		YPR052C	44.8681	171.299	FALSE	TRUE		Empty		124.161	FALSE	TRUE
246	YMR147W		16.1182	FALSE	FALSE		YOR163W			FALSE	FALSE		YJL037W	68.5296	50.9072	FALSE	FALSE		YLR396C		10.872	FALSE	FALSE
247	YOR295W	23.4421	66.9105	FALSE	FALSE		YLR311C	19.7414	44.1523	FALSE	FALSE		YDR046C	10.9987	20.907	FALSE	FALSE		#N/A		2.21623	FALSE	FALSE
248	YOL035C			FALSE	FALSE		YGL216W	18.4033	34.8026	FALSE	FALSE		YJR054W	12.8049	18.2349	FALSE	FALSE		#N/A		1.20411	FALSE	FALSE
249	YML082W	13.2676	33.4044	FALSE	FALSE		YGR042W			FALSE	FALSE		YPR053C	13.0761	23.4954	FALSE	FALSE		Empty			FALSE	FALSE
250	YMR148W	5.73025	21.5724	FALSE	FALSE		YOR164C	19.4269	33.4947	FALSE	FALSE		YJL036W			FALSE	FALSE		YGL240W			FALSE	FALSE
251	YOR296W	5.8382	21.6466	FALSE	FALSE		YLR312C	17.4575	35.9952	FALSE	FALSE		YAL064C-A	22.6671	24.4533	FALSE	FALSE		#N/A			FALSE	FALSE
252	YOL036W	8.31083	24.1688	FALSE	FALSE		YGL217C			FALSE	FALSE		YJR055W	8.21378	7.12903	FALSE	FALSE		#N/A			FALSE	FALSE
253	YML081W	7.56602	41.2341	FALSE	FALSE		YGR043C	12.049	30.9555	FALSE	FALSE		YPR054W	13.614	18.9301	FALSE	FALSE		Empty			FALSE	FALSE
254	YMR151W	2.46328	18.7109	FALSE	FALSE		YOR165W	15.2394	48.7988	FALSE	FALSE		YJL030W	19.9061	28.3721	FALSE	FALSE		YPL059W			FALSE	FALSE
255	YOR297C	9.42399	28.3145	FALSE	FALSE		YLR312W-A	7.02897	33.5759	FALSE	FALSE		YBL091C-A	21.6269	11.5226	FALSE	FALSE		#N/A			FALSE	FALSE
256	YOL037C	6.3251	23.0132	FALSE	FALSE		YGL218W	8.11758	31.7315	FALSE	FALSE		YJR056C			FALSE	FALSE		#N/A			FALSE	FALSE
257	YML080W	8.78277	24.2924	FALSE	FALSE		YGR044C	15.2619	31.7329	FALSE	FALSE		YPR057W	7.28285	18.7474	FALSE	FALSE		Empty			FALSE	FALSE
258	YMR150C	4.48729	25.384	FALSE	FALSE		YOR166C	7.20607	21.3311	FALSE	FALSE		YEL012W	13.3022	21.3829	FALSE	FALSE		YPL050C			FALSE	FALSE
259	YOR298W	10.6329	34.5002	FALSE	FALSE		YLR313C	6.07585	9.33013	FALSE	FALSE		YBR269C	7.83443	19.6464	FALSE	FALSE		#N/A			FALSE	FALSE
260	YOL039W	13.5229	17.8453	FALSE	FALSE		YGL220W	11.1326	19.8111	FALSE	FALSE		YJR058C	10.0241	25.4495	FALSE	FALSE		#N/A			FALSE	FALSE
261	YML079W	12.5105	24.6523	FALSE	FALSE		YGR045C	17.4112	20.6524	FALSE	FALSE		YPR058W	5.25175	28.0522	FALSE	FALSE		Empty			FALSE	FALSE
262	YMR152W	10.2704	19.8876	FALSE	FALSE		YOR167C	8.46349	24.7152	FALSE	FALSE		YER031C	13.1878	20.9083	FALSE	FALSE		YPL045W			FALSE	FALSE
263	YOR299W	11.0527	26.9988	FALSE	FALSE		YLR315W	12.6481	18.3994	FALSE	FALSE		YBR271W	9.94951	17.1148	FALSE	FALSE		#N/A			FALSE	FALSE
264	YOL041C	8.32745	17.8419	FALSE	FALSE		YGL221C	9.26061	26.5192	FALSE	FALSE		YJR059W	5.11239	12.0272	FALSE	FALSE		#N/A			FALSE	FALSE
265	YML078W	9.59086	18.0162	FALSE	FALSE		Empty	2.29391	10.2318	FALSE	FALSE		YPR059C	8.9807	15.3446	FALSE	FALSE		Empty			FALSE	FALSE
266	YMR153W	7.51185	24.7808	FALSE	FALSE		YOR170W	7.2238	14.1599	FALSE	FALSE		YER046W			FALSE	FALSE		YPL031C			FALSE	FALSE
267	YOR301W	8.70328	28.0444	FALSE	FALSE		YLR318W	7.90564	22.5303	FALSE	FALSE		YBR273C	10.0972	18.6501	FALSE	FALSE		#N/A			FALSE	FALSE
268	YOL042W	22.2807	18.1827	FALSE	FALSE		YGL222C	14.3084	24.0336	FALSE	FALSE		YJR060W	6.48017	21.8522	FALSE	FALSE		#N/A			FALSE	FALSE
269	YML063W	20.0918	29.868	FALSE	FALSE		YGR049W	45.4969	69.0998	FALSE	FALSE		YPR060C	16.1252	28.1975	FALSE	FALSE		Empty			FALSE	FALSE
270	YMR153C-A	16.9349	35.8887	FALSE	FALSE		Empty	13.4949	15.2769	FALSE	FALSE		YER063W	5.86576	23.9411	FALSE	FALSE		YPL024W			FALSE	FALSE
271	YOR302W	3.51767	33.756	FALSE	FALSE		YLR319C	174.143	129.579	TRUE	TRUE	TRUE	YBR274W	123.402	222.947	TRUE	TRUE	TRUE	#N/A			FALSE	FALSE
272	YOL043C	7.30169	18.8294	FALSE	FALSE		YGL224C	31.6402	40.5165	FALSE	FALSE		YJR061W	5.22284	31.0497	FALSE	FALSE		#N/A			FALSE	FALSE
273	YML062C	11.1858	22.3142	FALSE	FALSE		YGR051C	14.7406	31.3334	FALSE	FALSE		YPR061C	10.6991	22.8214	FALSE	FALSE		Empty			FALSE	FALSE
274	YMR155W	14.0571	20.3003	FALSE	FALSE		YOR171C			FALSE	FALSE		YER066W	16.2237	29.6424	FALSE	FALSE		YGR219W			FALSE	FALSE
275	YOR303W	8.48925	23.7163	FALSE	FALSE		YLR320W	5.92587	33.4237	FALSE	FALSE		YBR277C	12.9294	11.4282	FALSE	FALSE		#N/A			FALSE	FALSE
276	YOL044W	10.1334	19.4691	FALSE	FALSE		YGL226C-A	8.59107	28.8659	FALSE	FALSE		YJR062C			FALSE	FALSE		#N/A			FALSE	FALSE
277	YML061C	10.214	23.0229	FALSE	FALSE		YGR052W	6.02069	22.8302	FALSE	FALSE		YPR062W	14.4433	19.1154	FALSE	FALSE		Empty			FALSE	FALSE
278	YMR156C	9.65466	21.0182	FALSE	FALSE		YOR172W	11.3365	27.1634	FALSE	FALSE		YGR188C	11.0534	15.3782	FALSE	FALSE		YGR222W			FALSE	FALSE
279	YOR304C-A	11.5182	26.3576	FALSE	FALSE		YLR322W	4.09901	27.8091	FALSE	FALSE		YBR278W	20.9409	16.5487	FALSE	FALSE		#N/A			FALSE	FALSE
280	YOL045W	4.39906	13.551	FALSE	FALSE		YGL226W	2.32253	24.9337	FALSE	FALSE		YJR063W	14.4019	24.3974	FALSE	FALSE		#N/A			FALSE	FALSE
281	YML060W	6.22091	23.041	FALSE	FALSE		YGR054W	11.7764	24.3662	FALSE	FALSE		YPR063C	17.1952	21.0095	FALSE	FALSE		Empty			FALSE	FALSE
282	YMR157C	15.6983	25.4389	FALSE	FALSE		YOR173W		22.0513	FALSE	FALSE		YGR201C	14.4661	20.0838	FALSE	FALSE		YGR229C			FALSE	FALSE
283	YOR304W	12.3496	24.0893	FALSE	FALSE		Empty		22.7342	FALSE	FALSE		YBR281C	12.621	13.2083	FALSE	FALSE		#N/A			FALSE	FALSE
284	YOL046C	11.8155	24.9418	FALSE	FALSE		YGL227W	15.9069	22.3931	FALSE	FALSE		YDL096C	11.4204	24.6825	FALSE	FALSE		#N/A			FALSE	FALSE
285	YML059C	15.7617	26.853	FALSE	FALSE		YGR055W	10.0191	36.5825	FALSE	FALSE		YPR065W		22.3893	FALSE	FALSE		Empty			FALSE	FALSE
286	Empty	5.7715	26.1634	FALSE	FALSE		YOR175C	23.3942	29.1091	FALSE	FALSE		YGR204W	22.8911	23.5639	FALSE	FALSE		YBL025W			FALSE	FALSE
287	YOR305W	18.2455	25.9272	FALSE	FALSE		YDR147W	21.9452	26.1745	FALSE	FALSE		YBR282W	7.93469	24.3811	FALSE	FALSE		#N/A			FALSE	FALSE
288	YOL047C	10.7288	19.2716	FALSE	FALSE		Empty	16.8187	31.777	FALSE	FALSE		YDL099W		49.7773	FALSE	FALSE		#N/A			FALSE	FALSE
289	YPL206C	14.1921	26.4816	FALSE	FALSE		YPL052W	32.5941	54.4836	FALSE	FALSE		YNL016W	21.6273	29.6665	FALSE	FALSE		#N/A	161.359	2.6755	TRUE	FALSE
290	YBR177C	52.6527	32.9172	FALSE	FALSE		YPR189W	27.9784	39.3706	FALSE	FALSE		YBR027C	90.059	32.7044	TRUE	FALSE		#N/A	187.565	133.012	TRUE	TRUE
291	Empty	43.8815	28.1534	FALSE	FALSE		YNL162W	137.615	46.7258	TRUE	FALSE		Empty	208.738	48.0716	TRUE	FALSE		#N/A		89.9019	FALSE	FALSE
292	YGR169C	34.3806	42.7958	FALSE	FALSE		YDR274C	48.9495	103.275	FALSE	TRUE		YPL137C	176.116	59.9324	TRUE	FALSE		#N/A	3.65744	6.45337	FALSE	FALSE
293	YPL205C	21.7595	62.3857	FALSE	FALSE		YPL051W	57.3874	152.17	FALSE	TRUE		YNL020C	43.6646	40.3298	FALSE	FALSE		#N/A	4.13854	1.96586	FALSE	FALSE
294	YBR178W	5.07301	41.5681	FALSE	FALSE		YPR191W	26.0727	70.4296	FALSE	FALSE		YBR028C	18.5948	35.4823	FALSE	FALSE		#N/A		10.6974	FALSE	FALSE
295	YPR011C	45.9927	70.4972	FALSE	FALSE		YNL160W	16.1322	56.7779	FALSE	FALSE		YCR067C	13.3192	24.9676	FALSE	FALSE		#N/A		60.4668	FALSE	FALSE
296	Empty	21.4592	42.0734	FALSE	FALSE		YDR275W	23.8373	33.1186	FALSE	FALSE		YHR005C	7.3509	13.6668	FALSE	FALSE		#N/A			FALSE	FALSE
297	YPL203W			FALSE	FALSE		YPL049C	10.5902	18.9575	FALSE	FALSE		YNL021W	13.8047	13.1717	FALSE	FALSE		#N/A			FALSE	FALSE
298	YBR179C	15.5199	33.6045	FALSE	FALSE		YPR192W			FALSE	FALSE		YBR030W	17.2827	21.1527	FALSE	FALSE		#N/A			FALSE	FALSE
299	YER017C	16.7597	31.6106	FALSE	FALSE		YNL159C			FALSE	FALSE		YCR069W	4.8147	14.216	FALSE	FALSE		#N/A			FALSE	FALSE
300	YGR170W	26.9347	63.0391	FALSE	FALSE		YDR276C			FALSE	FALSE		YNL096C	7.49355	16.5724	FALSE	FALSE		#N/A			FALSE	FALSE
301	YPL202C	27.6345	53.8967	FALSE	FALSE		YPL048W	14.3662	38.4219	FALSE	FALSE		YNL022C	13.4775	26.1939	FALSE	FALSE		#N/A			FALSE	FALSE
[truncated: 1,235 more rows]

## Sheet: Hits
	Screen_080513	Screen_080605	Screen_080513	Screen_080605	Hits	Location 1536 plate	ID	ORF	Description
[truncated: 38 more rows]
