# Supplementary material for: The effect of acetaminophen on ubiquitin homeostasis in Saccharomyces cerevisiae
Source: PLoS One. 2017 Mar 14;12(3):e0173573. doi: 10.1371/journal.pone.0173573 (PMC5349473; doi:10.1371/journal.pone.0173573)
Supplement: S2 Table — (XLSX) [file pone.0173573.s004.xlsx]

## Sheet: selected screen 1522 strains
Gene	Gene		Gene	Gene	Gene	Gene
Systematic Name	Standard Name	Mutation	Name	End Location	Start Location	Chromosome Strand
YDL243C	AAD4	DELETION	Aryl-Alcohol Dehydrogenase	18566	17577	-1
YKL112W	ABF1	DAmP	ARS-Binding Factor 1	228765	226570	1
YCR088W	ABP1	DELETION	Actin Binding Protein	266846	265068	1
YGR037C	ACB1	DELETION	Acyl-CoA-Binding	559994	559731	-1
YLR131C	ACE2	DELETION	Activator of CUP1 Expression	406822	404510	-1
YDL203C	ACK1	DELETION	Activator of C Kinase 1	97953	96082	-1
YDR161W	ACL4	DELETION	Assembly Chaperone of RpL4	780206	779043	1
YDR448W	ADA2	DELETION	transcriptional ADAptor	1357369	1356065	1
YKL206C	ADD66	DELETION	Alpha1-proteinase inhibitor-Degradation Deficient	49809	49006	-1
YMR282C	AEP2	DELETION	ATPase ExPression	835098	833356	-1
YIL044C	AGE2	DELETION	ArfGAP Effector	273846	272950	-1
YBR132C	AGP2	DELETION	high-Affinity Glutamine Permease	501442	499652	-1
YFL030W	AGX1	DELETION	Alanine:Glyoxylate aminotrans(X)ferase	77988	76831	1
YOR023C	AHC1	DELETION	Ada Histone acetyltransferase complex Component	377712	376012	-1
YCR082W	AHC2	DELETION	Ada Histone acetyltransferase complex Component	259269	258883	1
YIR003W	AIM21	DELETION	Altered Inheritance rate of Mitochondria	362924	360885	1
YJL046W	AIM22	DELETION	Altered Inheritance rate of Mitochondria	353615	352386	1
YKL037W	AIM26	DELETION	Altered Inheritance rate of Mitochondria	369721	369365	1
YKR074W	AIM29	DELETION	Altered Inheritance rate of Mitochondria	579676	579209	1
YBR108W	AIM3	DELETION	Altered Inheritance rate of Mitochondria	457665	454822	1
YML050W	AIM32	DELETION	Altered Inheritance rate of Mitochondria	174074	173139	1
YMR003W	AIM34	DELETION	Altered Inheritance rate of Mitochondria	273714	273118	1
YBR194W	AIM4	DELETION	Altered Inheritance rate of Mitochondria	610409	610038	1
YPL158C	AIM44	DELETION	Altered Inheritance rate of Mitochondria	254310	252034	-1
YMR092C	AIP1	DELETION	Actin Interacting Protein	453479	451632	-1
YIL079C	AIR1	DELETION	Arginine methyltransferase-Interacting RING finger protein	212005	210923	-1
YDL175C	AIR2	DELETION	Arginine methyltransferase-Interacting RING finger protein	145518	144484	-1
YOR034C	AKR2	DELETION	AnKyrin Repeat-containing protein	397086	394837	-1
YJL122W	ALB1	DELETION	Arx1 Little Brother	190243	189716	1
YNR030W	ALG12	DELETION	Asparagine-Linked Glycosylation	680454	678799	1
YBL082C	ALG3	DELETION	Asparagine Linked Glycosylation	71127	69751	-1
YPL227C	ALG5	DELETION	Asparagine-Linked Glycosylation	121167	120163	-1
YOR002W	ALG6	DELETION	Asparagine-Linked Glycosylation	331051	329417	1
YOR067C	ALG8	DELETION	Asparagine-Linked Glycosylation	453462	451729	-1
YNL219C	ALG9	DELETION	Asparagine-Linked Glycosylation	237663	235996	-1
YNL270C	ALP1	DELETION		137661	135940	-1
YLR089C	ALT1	DELETION	ALanine Transaminase	320015	318237	-1
YML035C	AMD1	DELETION	AMP Deaminase	208860	206428	-1
YCL050C	APA1	DELETION	AP4A phosphorylase	38801	37836	-1
YNL172W	APC1	DAmP	Anaphase Promoting Complex subunit	315882	310636	1
YDL008W	APC11	DAmP	Anaphase Promoting Complex	433994	433497	1
YLR127C	APC2	DAmP	Anaphase Promoting Complex	398319	395758	-1
YDR118W	APC4	DAmP	Anaphase Promoting Complex	687840	685882	1
YOR249C	APC5	DAmP	Anaphase Promoting Complex	800731	798674	-1
YLR102C	APC9	DELETION	Anaphase Promoting Complex	343767	342970	-1
YBR286W	APE3	DELETION	AminoPEptidase	776313	774700	1
YPL195W	APL5	DELETION	clathrin Adaptor Protein complex Large chain	179021	176223	1
YGR261C	APL6	DELETION	clathrin Adaptor Protein complex Large chain	1016750	1014321	-1
YBR288C	APM3	DELETION	clathrin Adaptor Protein complex Medium chain	779463	778012	-1
YOL062C	APM4	DELETION	clathrin Adaptor Protein complex Medium chain	211995	210520	-1
YIL040W	APQ12	DELETION	APical growth revealed by Quantitative morphological analysis	278139	277723	1
YJL024C	APS3	DELETION	clathrin Associated Protein complex Small subunit	396592	395931	-1
YML022W	APT1	DELETION	Adenine PhosphoribosylTransferase	229500	228937	1
YGL105W	ARC1	DELETION	Aminoacyl-tRNA synthetase Cofactor	308567	307437	1
YLR370C	ARC18	DELETION	ARp2/3 Complex subunit	862254	861718	-1
YDL192W	ARF1	DELETION	ADP-Ribosylation Factor	116866	116321	1
YMR042W	ARG80	DELETION	ARGinine requiring	353136	352603	1
YDR173C	ARG82	DELETION	ARGinine requiring	811632	810565	-1
YBR164C	ARL1	DELETION	ADP-Ribosylation factor-Like	568426	567875	-1
YPL051W	ARL3	DELETION	ADP-Ribosylation factor-Like	460559	459963	1
YDR127W	ARO1	DELETION	AROmatic amino acid requiring	709250	704484	1
YDR421W	ARO80	DELETION	AROmatic amino acid requiring	1314892	1312040	1
YHR129C	ARP1	DELETION	Actin-Related Protein	364153	362999	-1
YJL081C	ARP4	DAmP	Actin-Related Protein	285271	283802	-1
YLR085C	ARP6	DELETION	Actin-Related Protein	301989	300673	-1
YPR034W	ARP7	DAmP	Actin-Related Protein	640958	639525	1
YOR141C	ARP8	DELETION	Actin-Related Protein	592587	589942	-1
YLR242C	ARV1	DELETION	ARE2 Required for Viability	623883	622918	-1
YDR101C	ARX1	DELETION	Associated with Ribosomal eXport complex	657467	655686	-1
YMR116C	ASC1	DELETION	Absence of growth Suppressor of Cyp1	500688	499456	-1
YOR058C	ASE1	DELETION	Anaphase Spindle Elongation	436345	433688	-1
YJL115W	ASF1	DELETION	Anti-Silencing Function	197126	196287	1
YKL185W	ASH1	DELETION	Asymmetric Synthesis of HO	96265	94499	1
YMR119W	ASI1	DELETION	Amino acid Sensor-Independent	507207	505333	1
YNL008C	ASI3	DELETION	Amino acid Sensor-Independent	618241	616211	-1
YGR097W	ASK10	DELETION	Activator of SKn7	682135	678695	1
YDL088C	ASM4	DELETION	Anti-Suppressor in Multicopy	300003	298417	-1
YPR093C	ASR1	DELETION	Alcohol Sensitive Ring/PHD finger	720424	719558	-1
YLR423C	ATG17	DELETION	AuTophaGy related	973170	971917	-1
YPL100W	ATG21	DELETION	AuTophaGy related	363362	361872	1
YLR312C	ATG39	DELETION	AuTophaGy related	758833	757637	-1
YBL078C	ATG8	DELETION	AuTophaGy related	80731	80378	-1
YLR393W	ATP10	DELETION	ATP synthase	907918	907079	1
YNL315C	ATP11	DELETION	ATP synthase	44280	43324	-1
YNR020C	ATP23	DELETION		668222	667410	-1
YAL020C	ATS1	DELETION	Alpha Tubulin Suppressor	114615	113614	-1
YLR114C	AVL9	DELETION	Apl2 Vps1 Lethal	377238	374944	-1
YMR068W	AVO2	DELETION	Adheres VOraciously (to TOR2)	407584	406304	1
YEL064C	AVT2	DELETION	Amino acid Vacuolar Transport	31239	29797	-1
YOR113W	AZF1	DELETION	Asparagine-rich Zinc-Finger	536819	534075	1
YKR099W	BAS1	DELETION	BASal	638286	635851	1
YJL020C	BBC1	DELETION	Bni1 synthetic lethal and Bee1 (las17) Complex member	402410	398937	-1
YJL095W	BCK1	DELETION	Bypass of C Kinase	251691	247255	1
YER167W	BCK2	DELETION	Bypass of C Kinase	520771	518216	1
YLR399C	BDF1	DELETION	BromoDomain Factor	921596	919536	-1
YDL070W	BDF2	DELETION	BromoDomain Factor	332940	331024	1
YBR200W	BEM1	DELETION	Bud EMergence	622527	620872	1
YER155C	BEM2	DELETION	Bud EMergence	482848	476345	-1
YPL115C	BEM3	DELETION	Bud EMergence	335486	332100	-1
YPL161C	BEM4	DELETION	Bud EMergence	246220	244319	-1
YJR053W	BFA1	DELETION	Byr-Four-Alike	535751	534027	1
YCL029C	BIK1	DELETION	BIlateral Karyogamy defect	69921	68599	-1
YER016W	BIM1	DELETION	BInding to Microtubules	189311	188277	1
YBR270C	BIT2	DELETION	Binding partner of Tor2p	744398	742761	-1
YFL007W	BLM10	DELETION	BLeoMycin resistance	129910	123479	1
YER177W	BMH1	DELETION	Brain Modulosignalin Homologue	546414	545611	1
YDR099W	BMH2	DELETION	Brain Modulosignalin Homologue	654428	653607	1
YBR141C	BMT2	DELETION	Base MethylTransferase of 25S RNA	528038	527025	-1
YNL271C	BNI1	DELETION	Bud Neck Involved	135383	129522	-1
YNL233W	BNI4	DELETION	Bud Neck Involved	214600	211922	1
YNL166C	BNI5	DELETION	Bud Neck Involved	323565	322219	-1
YIL159W	BNR1	DELETION	BNi1 Related	45952	41825	1
YBL085W	BOI1	DELETION	Bem1 (One) Interacting protein	66818	63876	1
YER114C	BOI2	DELETION	Bem1 (One) Interacting protein	393712	390590	-1
YLR267W	BOP2	DELETION	Bypass Of Pam1	679924	678212	1
YDL074C	BRE1	DELETION	BREfeldin A sensitivity	326149	324047	-1
YLR015W	BRE2	DELETION	BREfeldin A sensitivity	176744	175227	1
YNR051C	BRE5	DELETION	BREfeldin A sensitivity	718327	716780	-1
YPR057W	BRR1	DELETION	Bad Response to Refrigeration	673496	672471	1
YBR290W	BSD2	DELETION	Bypass Sod1p Defects	783556	782591	1
YFL025C	BST1	DELETION	Bypass of Sec Thirteen	87234	84145	-1
YPL069C	BTS1	DELETION	Bet Two Suppressor	423892	422885	-1
YGR188C	BUB1	DELETION	Budding Uninhibited by Benzimidazole	875109	872044	-1
YMR055C	BUB2	DELETION	Budding Uninhibited by Benzimidazole	387021	386101	-1
YOR026W	BUB3	DELETION	Budding Uninhibited by Benzimidazole	380806	379781	1
YGL174W	BUD13	DELETION	BUD site selection	175345	174545	1
YAR014C	BUD14	DELETION	BUD site selection	168871	166742	-1
YKL092C	BUD2	DELETION	BUD site selection	269459	266145	-1
YOR078W	BUD21	DELETION	BUD site selection	473369	472725	1
YFL023W	BUD27	DELETION	BUD site selection	93376	90986	1
YCL014W	BUD3	DELETION	BUD site selection	101191	96281	1
YCR063W	BUD31	DELETION	BUD site selection	228791	228318	1
YLR319C	BUD6	DELETION	BUD site selection	771684	769318	-1
YLR353W	BUD8	DELETION	BUD site selection	836163	834352	1
YDL099W	BUG1	DELETION	Binder of USO1 and GRH1	284444	283419	1
YMR275C	BUL1	DELETION	Binds Ubiquitin Ligase	818581	815651	-1
YML111W	BUL2	DELETION	Binds Ubiquitin Ligase	49704	46942	1
YKL005C	BYE1	DELETION	BYpass of ESS1	434877	433093	-1
YHR114W	BZZ1	DELETION		339984	338083	1
YML102W	CAC2	DELETION	Chromatin Assembly Complex	69700	68294	1
YDR423C	CAD1	DELETION	CADmium resistance	1319275	1318046	-1
YNL278W	CAF120	DELETION	CCR4 Associated Factor	116453	113271	1
YGR134W	CAF130	DELETION	CCR4 Associated Factor	761138	757770	1
YNL288W	CAF40	DELETION	CCR4 Associated Factor	91424	90303	1
YER048C	CAJ1	DELETION		248157	246982	-1
YKL007W	CAP1	DELETION	CAPping	430108	429302	1
YIL034C	CAP2	DELETION	CAPping	290089	289226	-1
YMR280C	CAT8	DELETION	CATabolite repression	831329	827028	-1
YPL178W	CBC2	DELETION	Cap Binding Complex	212784	212158	1
YJR060W	CBF1	DELETION	Centromere Binding Factor	549814	548759	1
YGR174C	CBP4	DELETION	Cytochrome B mRNA Processing	846405	845893	-1
YKL208W	CBT1	DELETION	Cytochrome B Termination	47972	47157	1
YGR217W	CCH1	DELETION	Calcium Channel Homolog	930815	924696	1
YAL021C	CCR4	DELETION	Carbon Catabolite Repression	113359	110846	-1
YMR038C	CCS1	DELETION	Copper Chaperone for SOD1	348260	347511	-1
YLR110C	CCW12	DELETION	Covalently linked Cell Wall protein	370098	369697	-1
YBR131W	CCZ1	DELETION	Calcium Caffeine Zinc sensitivity	499277	497163	1
YKL022C	CDC16	DAmP	Cell Division Cycle	397248	394726	-1
YGL116W	CDC20	DAmP	Cell Division Cycle	291641	289809	1
YHR166C	CDC23	DAmP	Cell Division Cycle	439050	437170	-1
YFR036W	CDC26	DELETION	Cell Division Cycle	227337	226963	1
YBL084C	CDC27	DAmP	Cell Division Cycle	69445	67169	-1
YBR160W	CDC28	DAmP	Cell Division Cycle	560974	560078	1
YDR054C	CDC34	DAmP	Cell Division Cycle	562327	561440	-1
YDL165W	CDC36	DAmP	Cell Division Cycle	164865	164290	1
YCR093W	CDC39	DAmP	Cell Division Cycle	286443	280117	1
YFL009W	CDC4	DAmP	Cell Division Cycle	118484	116145	1
YDL126C	CDC48	DAmP	Cell Division Cycle	238664	236157	-1
YDL132W	CDC53	DAmP	Cell Division Cycle	226751	224304	1
YLR418C	CDC73	DELETION	Cell Division Cycle	958095	956914	-1
YGL003C	CDH1	DELETION	CDC20 Homolog	494174	492474	-1
YER061C	CEM1	DELETION	Condensing Enzyme with Mitochondrial function	279626	278298	-1
YOR112W	CEX1	DELETION	Cytoplasmic EXport protein	533793	531508	1
YGL029W	CGR1	DELETION	Coiled-coil Growth-Regulated	440425	440063	1
YER164W	CHD1	DELETION	Chromatin organization modifier, Helicase, and DNA-binding domains	509798	505392	1
YBR274W	CHK1	DELETION	CHeckpoint Kinase	751177	749594	1
YPL008W	CHL1	DELETION	CHromosome Loss	541970	539385	1
YDR254W	CHL4	DELETION	CHromosome Loss	966489	965113	1
YGR157W	CHO2	DELETION	CHOline requiring	805049	802440	1
YNL192W	CHS1	DELETION	CHitin Synthase	279897	276502	1
YBR023C	CHS3	DELETION	CHitin Synthase-related	287925	284428	-1
YLR330W	CHS5	DELETION	CHitin Synthase-related	789679	787664	1
YJL099W	CHS6	DELETION	CHitin Synthase-related	241654	239414	1
YHR142W	CHS7	DELETION	CHitin Synthase-related	384488	383538	1
YER030W	CHZ1	DELETION	Chaperone for Htz1/H2A-H2B dimer	213898	213437	1
YMR198W	CIK1	DELETION	Chromosome Instability and Karyogamy	661529	659745	1
YOR349W	CIN1	DELETION	Chromosome INstability	992833	989789	1
YPL241C	CIN2	DELETION	Chromosome INstability	96258	95372	-1
YMR138W	CIN4	DELETION	Chromosome INstability	545730	545155	1
YEL061C	CIN8	DELETION	Chromosome INstability	39537	36535	-1
YIL035C	CKA1	DELETION	Casein Kinase Alpha subunit	288908	287790	-1
YOR061W	CKA2	DELETION	Casein Kinase Alpha' subunit	442553	441534	1
YGL019W	CKB1	DELETION	Casein Kinase Beta subunit	458992	458156	1
YOR039W	CKB2	DELETION	Casein Kinase Beta' subunit	406544	405768	1
YLR133W	CKI1	DELETION	Choline KInase	410193	408445	1
YBR135W	CKS1	DAmP	Cdc28 Kinase Subunit	505306	504854	1
YNL298W	CLA4	DELETION	CLn Activity dependant	71443	68915	1
YGR108W	CLB1	DELETION	CycLin B	705051	703636	1
YPR119W	CLB2	DELETION	CycLin B	773128	771653	1
YDL155W	CLB3	DELETION	CycLin B	178056	176773	1
YLR210W	CLB4	DELETION	CycLin B	563390	562008	1
YPR120C	CLB5	DELETION	CycLin B	775182	773875	-1
YGR109C	CLB6	DELETION	CycLin B	706501	705359	-1
YMR199W	CLN1	DELETION	CycLiN	664284	662644	1
YPL256C	CLN2	DELETION	CycLiN	66614	64977	-1
YAL040C	CLN3	DELETION	CycLiN	67520	65778	-1
YML057W	CMP2	DELETION	CalModulin binding Protein	161994	160180	1
YKL190W	CNB1	DELETION	CalciNeurin subunit B	83550	82947	1
YNL051W	COG5	DELETION	Conserved Oligomeric Golgi complex	533870	532659	1
YNL041C	COG6	DELETION	Conserved Oligomeric Golgi complex	551987	549468	-1
YGL005C	COG7	DELETION	Conserved Oligomeric Golgi complex	490547	489708	-1
YML071C	COG8	DELETION	Conserved Oligomeric Golgi complex	131572	129749	-1
YNR041C	COQ2	DELETION	COenzyme Q	701659	700541	-1
YGR295C	COS6	DELETION	COnserved Sequence	1082729	1081584	-1
YPL172C	COX10	DELETION	Cytochrome c OXidase	225741	224353	-1
YKL179C	COY1	DELETION	CASP Of Yeast	112503	110464	-1
YOR303W	CPA1	DELETION	Carbamyl Phosphate synthetase A	884134	882899	1
YDR155C	CPR1	DELETION	Cyclosporin A-sensitive Proline Rotamase	769000	768512	-1
YDR304C	CPR5	DELETION	Cyclosporin-sensitive Proline Rotamase	1072557	1071880	-1
YLR216C	CPR6	DELETION	Cyclosporin-sensitive Proline Rotamase	573211	572096	-1
YJR032W	CPR7	DELETION	Cyclosporin-sensitive Proline Rotamase	492262	491081	1
YDL142C	CRD1	DELETION	CaRDiolipin synthase	202570	201719	-1
YLR429W	CRN1	DELETION	CoRoNin	992732	990777	1
YNL027W	CRZ1	DELETION	Calcineurin-Responsive Zinc finger	581616	579580	1
YNR010W	CSE2	DELETION	Chromosome SEgregation	644193	643744	1
YLR087C	CSF1	DELETION	Cold Sensitive for Fermentation	315731	306855	-1
YBR036C	CSG2	DELETION	Calcium Sensitive Growth	310313	309081	-1
YCR086W	CSM1	DELETION	Chromosome Segregation in Meiosis	263964	263392	1
YMR048W	CSM3	DELETION	Chromosome Segregation in Meiosis	367934	366981	1
YPR030W	CSR2	DELETION	Chs5 Spa2 Rescue	631245	627880	1
YIL036W	CST6	DELETION	Chromosome STability	287429	285666	1
YLR394W	CST9	DELETION	Chromosome STability	909398	907950	1
YMR078C	CTF18	DELETION	Chromosome Transmission Fidelity	424728	422503	-1
YPL018W	CTF19	DELETION	Chromosome Transmission Fidelity	518760	517651	1
YLR381W	CTF3	DELETION	Chromosome Transmission Fidelity	881924	879723	1
YPR135W	CTF4	DELETION	Chromosome Transmission Fidelity	802017	799234	1
YPL181W	CTI6	DELETION	Cyc8-Tup1 Interacting protein	204941	203421	1
YKL139W	CTK1	DELETION	Carboxy-Terminal domain Kinase	184544	182958	1
YML112W	CTK3	DELETION	Carboxy-Terminal domain Kinase	45953	45063	1
YBR291C	CTP1	DELETION	Citrate Transport Protein	784572	783673	-1
YMR264W	CUE1	DELETION	Coupling of Ubiquitin conjugation to ER degradation	796416	795805	1
YKL090W	CUE2	DELETION	Coupling of Ubiquitin conjugation to ER degradation	273209	271878	1
YGL110C	CUE3	DELETION	Coupling of Ubiquitin conjugation to ER degradation	303411	301537	-1
YML101C	CUE4	DELETION	Coupling of Ubiquitin conjugation to ER degradation	70088	69735	-1
YOR042W	CUE5	DELETION	Coupling of Ubiquitin conjugation to ER degradation	409660	408425	1
YGR003W	CUL3	DELETION	CULlin	502366	500132	1
YPL177C	CUP9	DELETION		213962	213042	-1
YDR163W	CWC15	DELETION	Complexed With Cef1p	781950	781423	1
YDR482C	CWC21	DELETION	Complexed With Cef1p	1420838	1420431	-1
YGL027C	CWH41	DELETION	Calcofluor White Hypersensitive	446143	443642	-1
YCR017C	CWH43	DELETION	Calcofluor White Hypersensitive	147634	144773	-1
YBR112C	CYC8	DELETION	CYtochrome C	465770	462870	-1
YDL117W	CYK3	DELETION	CYtoKinesis	251238	248581	1
YOR065W	CYT1	DELETION	CYTochrome c1	448368	447439	1
YIR023W	DAL81	DELETION	Degradation of Allantoin	402689	399777	1
YJL149W	DAS1	DELETION	Dst1-delta 6-Azauracil Sensitivity	139370	137379	1
YGR092W	DBF2	DELETION	DumbBell Former	669907	668189	1
YPL119C	DBP1	DELETION	Dead Box Protein	326264	324411	-1
YGL078C	DBP3	DELETION	Dead Box Protein	361859	360288	-1
YKR024C	DBP7	DELETION	Dead Box Protein	487372	485144	-1
YKL149C	DBR1	DELETION	DeBRanching	168829	167612	-1
YCL016C	DCC1	DELETION	Defective in sister Chromatid Cohesion	95763	94621	-1
YLR128W	DCN1	DELETION	Defective in Cullin Neddylation	399433	398530	1
YLR361C	DCR2	DELETION	Dose-dependent Cell cycle Regulator	849124	847388	-1
YPL194W	DDC1	DELETION	DNA Damage Checkpoint	181115	179277	1
YFL001W	DEG1	DELETION	DEpressed Growth rate	148459	147131	1
YAL013W	DEP1	DELETION	Disability in regulation of Expression of genes involved in Phospholipid biosynthesis	130487	129270	1
YBR201W	DER1	DELETION	Degradation in the Endoplasmic Reticulum	624211	623576	1
YIL049W	DFG10	DELETION	Defective for Filamentous Growth	260919	260158	1
YOR030W	DFG16	DELETION	Defective for Filamentous Growth	388684	386825	1
YOR311C	DGK1	DELETION	DiacylGlycerol Kinase	899928	899056	-1
YKL121W	DGR2	DELETION	2-Deoxy-Glucose Resistant 2	216700	214142	1
YOR080W	DIA2	DELETION	Digs Into Agar	476792	474594	1
YGR227W	DIE2	DELETION	Derepression of ITR1 Expression	948997	947420	1
YIR004W	DJP1	DELETION	DnaJ Protein	364519	363221	1
YHR115C	DMA1	DELETION	Defective in Mitotic Arrest	341359	340109	-1
YNL116W	DMA2	DELETION	Defective in Mitotic Arrest	409909	408341	1
YER166W	DNF1	DELETION	Drs2 Neo1 Family	517459	512744	1
YLL001W	DNM1	DELETION	DyNaMin-related	150163	147890	1
YKL213C	DOA1	DELETION	Degradation Of Alpha	34107	31960	-1
YDR069C	DOA4	DELETION	Degradation Of Alpha	587719	584939	-1
YGL240W	DOC1	DELETION	Destruction Of Cyclin B	49365	48613	1
YNL001W	DOM34	DELETION	Duplication Of Multilocus region	628616	627456	1
YDR440W	DOT1	DELETION	Disruptor Of Telomeric silencing	1344241	1342493	1
YER088C	DOT6	DELETION	Disruptor Of Telomeric silencing	335188	333176	-1
YJL090C	DPB11	DAmP	DNA Polymerase B (II)	265051	262757	-1
YPR175W	DPB2	DAmP	DNA Polymerase B subunit 2	891043	888974	1
YBR278W	DPB3	DELETION	DNA Polymerase B (II) subunit	760899	760294	1
YDR121W	DPB4	DELETION	DNA Polymerase B (II) subunit	694175	693585	1
YDR294C	DPL1	DELETION	Dihydrosphingosine Phosphate Lyase	1052228	1050459	-1
YAL026C	DRS2	DELETION	Deficiency of Ribosomal Subunits	99697	95630	-1
YGL196W	DSD1	DELETION		131169	129883	1
YOR264W	DSE3	DELETION	Daughter Specific Expression	820158	818866	1
YPR017C	DSS4	DELETION	Dominant Suppressor of Sec4	593917	593486	-1
YGL043W	DST1	DELETION	DNA Strand Transfer	418412	417483	1
YBR281C	DUG2	DELETION	Deficient in Utilization of Glutathione	767606	764970	-1
YLR401C	DUS3	DELETION	DihydroUridine Synthase	924448	922442	-1
YKR054C	DYN1	DELETION	DYNein	547925	535647	-1
YDR424C	DYN2	DELETION	DYNein	1319841	1319387	-1
YMR299C	DYN3	DELETION	DYNein	865350	864412	-1
YDR359C	EAF1	DELETION	Esa1p-Associated Factor	1194884	1191936	-1
YPR023C	EAF3	DELETION	Esa1p-Associated Factor	610031	608826	-1
YJR082C	EAF6	DELETION	Esa1p-Associated Factor	582255	581914	-1
YNL136W	EAF7	DELETION	Esa1-Associated Factor	371645	370368	1
YKL204W	EAP1	DELETION	EIF4E-Associated Protein	55602	53704	1
YDR125C	ECM18	DELETION	ExtraCellular Mutant	702758	701397	-1
YBR065C	ECM2	DELETION	ExtraCellular Mutant	369678	368584	-1
YBL101C	ECM21	DELETION	ExtraCellular Mutant	28299	24946	-1
YLR228C	ECM22	DELETION	ExtraCellular Mutant	602463	600019	-1
YLR436C	ECM30	DELETION	ExtraCellular Mutant	1011245	1007421	-1
YBR078W	ECM33	DELETION	ExtraCellular Mutant	394742	393123	1
YMR176W	ECM5	DELETION	ExtraCellular Mutant	615975	611740	1
YBR076W	ECM8	DELETION	ExtraCellular Mutant	391291	390227	1
YEL015W	EDC3	DELETION	Enhancer of mRNA DeCapping	128284	126629	1
YBL047C	EDE1	DELETION	EH Domains and Endocytosis	132040	127895	-1
YDR385W	EFT2	DELETION	Elongation Factor Two	1245758	1243230	1
YPL037C	EGD1	DELETION	Enhancer of Gal4 DNA binding	481901	481428	-1
YNL230C	ELA1	DELETION	ELongin A	218662	217523	-1
YPL046C	ELC1	DELETION	ELongin C	466943	466644	-1
YKL160W	ELF1	DELETION	ELongation Factor	153706	153269	1
YOR144C	ELG1	DELETION	Enhanced Level of Genomic instability	605092	602717	-1
YKL048C	ELM1	DELETION	ELongated Morphology	349136	347214	-1
YCR034W	ELO2	DELETION	fatty acid ELOngation	191635	190592	1
YLR372W	ELO3	DELETION	fatty acid ELOngation	868391	867354	1
YGR200C	ELP2	DELETION	ELongator Protein	902270	899904	-1
YPL086C	ELP3	DELETION	ELongator Protein	386446	384773	-1
YPL101W	ELP4	DELETION	ELongator Protein	361579	360209	1
YMR312W	ELP6	DELETION	ELongator Protein	899226	898405	1
YCL045C	EMC1	DELETION	ER Membrane protein Complex	46905	44623	-1
YJR088C	EMC2	DELETION	ER Membrane protein Complex	587373	586495	-1
YKL207W	EMC3	DELETION	ER Membrane protein Complex	48955	48194	1
YIL027C	EMC5	DELETION	ER Membrane protein Complex	304104	303679	-1
YDR512C	EMI1	DELETION	Early Meiotic Induction	1471063	1470500	-1
YLR083C	EMP70	DELETION		296094	294091	-1
YLR206W	ENT2	DELETION	Epsin N-Terminal homology	556419	554578	1
YJR125C	ENT3	DELETION	Epsin N-Terminal homology	655963	654737	-1
YLL038C	ENT4	DELETION	Epsin N-Terminal homology	66518	65775	-1
YDR153C	ENT5	DELETION	Epsin N-Terminal homology	767971	766736	-1
YGR071C	ENV11	DELETION	late ENdosome and Vacuole interface function	634063	631481	-1
YNL080C	EOS1	DELETION	ER-localized and Oxidants Sensitive	478032	476932	-1
YFL024C	EPL1	DAmP	Enhancer of Polycomb Like	90345	87847	-1
YDR414C	ERD1	DELETION	Endoplasmic reticulum Retention Defective	1296686	1295598	-1
YMR202W	ERG2	DELETION	ERGosterol biosynthesis	668205	667537	1
YLR056W	ERG3	DELETION	ERGosterol biosynthesis	254958	253861	1
YMR015C	ERG5	DELETION	ERGosterol biosynthesis	302485	300869	-1
YML008C	ERG6	DELETION	ERGosterol biosynthesis	252990	251839	-1
YFR041C	ERJ5	DELETION	Endoplasmic Reticulum located J-protein	238255	237368	-1
YAR002C-A	ERP1	DELETION	Emp24p/Erv25p Related Protein	154724	154065	-1
YAL007C	ERP2	DELETION	Emp24p/Erv25p Related Protein	138345	137698	-1
YOR016C	ERP4	DELETION	Emp24p/Erv25p Related Protein	361084	360461	-1
YGL054C	ERV14	DELETION	ER Vesicle	401287	400871	-1
YML012W	ERV25	DELETION	ER Vesicle	246751	246116	1
YGR284C	ERV29	DELETION	ER Vesicle	1061590	1060658	-1
YML067C	ERV41	DELETION	ER Vesicle	140214	139063	-1
YAL042W	ERV46	DELETION	ER Vesicle	62563	61316	1
YOR244W	ESA1	DAmP		793868	792531	1
YMR219W	ESC1	DELETION	Establishes Silent Chromatin	712109	707133	1
YDR363W	ESC2	DELETION	Establishment of Silent Chromatin	1200553	1199183	1
YOL017W	ESC8	DELETION	Establishes Silent Chromatin	294673	292529	1
YKR096W	ESL2	DELETION	EST/SMG-like	630380	626793	1
YJR017C	ESS1	DAmP	ESSential	467033	466521	-1
YLR233C	EST1	DELETION	Ever Shorter Telomeres	609524	607425	-1
YLR318W	EST2	DELETION	Ever Shorter Telomeres	769196	766542	1
YOR033C	EXO1	DELETION	EXOnuclease	394524	392416	-1
YFR019W	FAB1	DELETION	Forms Aploid and Binucleate cells	191338	184502	1
YJL157C	FAR1	DELETION	Factor ARrest	126328	123836	-1
YLR238W	FAR10	DELETION	Factor ARrest	616191	614755	1
YMR052W	FAR3	DELETION	Factor ARrest	380200	379586	1
YMR029C	FAR8	DELETION	Factor ARrest	330231	328660	-1
YBR041W	FAT1	DELETION	FATty acid transporter	320275	318266	1
YMR277W	FCP1	DAmP	tfiiF-associating component of Ctd Phosphatase	822454	820256	1
YMR058W	FET3	DELETION	FErrous Transport	390732	388822	1
YCR089W	FIG2	DELETION	Factor-Induced Gene	272263	267434	1
YNL325C	FIG4	DELETION	Factor-Induced Gene	31378	28739	-1
YER032W	FIR1	DELETION	Factor Interacting with REF2	217693	215063	1
YIL131C	FKH1	DELETION	ForK head Homolog	102235	100781	-1
YNL068C	FKH2	DELETION	ForK head Homolog	498289	495701	-1
YLR342W	FKS1	DELETION	FK506 Sensitivity	815627	809997	1
YAL053W	FLC2	DELETION	FLavin Carrier	48250	45899	1
YIL134W	FLX1	DELETION	FLavin eXchange	98330	97395	1
YLR454W	FMP27	DELETION	Found in Mitochondrial Proteome	1051884	1043998	1
YNR047W	FPK1	DELETION	FliPase Kinase 1	711204	708523	1
YNL135C	FPR1	DELETION	Fk 506-sensitive Proline Rotamase	372226	371882	-1
YLL043W	FPS1	DELETION	fdp1 Suppressor	51947	49938	1
YEL047C	FRD1	DELETION	Fumarate ReDuctase	66797	65385	-1
YNR060W	FRE4	DELETION	Ferric REductase	742110	739951	1
YPL141C	FRK1	DELETION	Fatty acyl-CoA synthetase and RNA processing-associated Kinase	286061	283464	-1
YAL019W	FUN30	DELETION	Function Unknown Now	118314	114919	1
YBL016W	FUS3	DELETION	cell FUSion	193512	192451	1
YGR196C	FYV8	DELETION	Function required for Yeast Viability	892186	889733	-1
YOR178C	GAC1	DELETION	Glycogen ACcumulation	670241	667860	-1
YOL051W	GAL11	DELETION	GALactose metabolism	238185	234940	1
YDR009W	GAL3	DELETION	GALactose metabolism	464996	463434	1
YPL248C	GAL4	DELETION	GALactose metabolism	82356	79711	-1
YML051W	GAL80	DELETION	GALactose metabolism	172901	171594	1
YMR307W	GAS1	DELETION	Glycophospholipid-Anchored Surface protein	888682	887003	1
YCL011C	GBP2	DELETION	G-strand Binding Protein	103358	102075	-1
YGL195W	GCN1	DELETION	General Control Nonderepressible	139543	131525	1
YFR009W	GCN20	DELETION	General Control Nonderepressible	164746	162488	1
YGR252W	GCN5	DELETION	General Control Nonderepressible	998188	996869	1
YNL199C	GCR2	DELETION	GlyColysis Regulation	266530	264926	-1
YDL226C	GCS1	DELETION	Growth Cold Sensitive	52173	51115	-1
YEL042W	GDA1	DELETION	Guanosine DiphosphatAse	75327	73771	1
YOR355W	GDS1	DELETION		1006705	1005137	1
YJR040W	GEF1	DELETION	Glycerol Ethanol, Ferric requiring	510085	507746	1
YAL048C	GEM1	DELETION	GTPase EF-hand protein of Mitochondria	54789	52801	-1
YLR091W	GEP5	DELETION	GEnetic interactors of Prohibitins	323178	322297	1
YGL020C	GET1	DELETION	Guided Entry of Tail-anchored proteins	457870	457163	-1
YER083C	GET2	DELETION	Guided Entry of Tail-anchored proteins	327031	326174	-1
YDL100C	GET3	DELETION	Guided Entry of Tail-anchored proteins	283176	282112	-1
YMR255W	GFD1	DELETION	Good For Dbp5p	778567	778001	1
YCL036W	GFD2	DELETION	Great for Full DEAD box protein activity	60726	59026	1
YDR358W	GGA1	DELETION	Golgi-localized, Gamma-adaptin ear homology, Arf-binding protein	1191732	1190059	1
YHR108W	GGA2	DELETION	Golgi-localized, Gamma-adaptin ear homology, Arf-binding protein	330060	328303	1
YNL153C	GIM3	DELETION	Gene Involved in Microtubule biogenesis	346058	345669	-1
YEL003W	GIM4	DELETION	Gene Involved in Microtubule biogenesis	148599	148176	1
YML094W	GIM5	DELETION	Gene Involved in Microtubule biogenesis	82849	82275	1
YDR096W	GIS1	DELETION	GIg1-2 Suppressor	639823	637139	1
YNL255C	GIS2	DELETION	GIg Suppressor	167790	167329	-1
YKR030W	GMH1	DELETION	Gea1-6 Membrane-associated High-copy suppressor	501103	500282	1
YDR508C	GNP1	DELETION	GlutamiNe Permease	1468444	1466453	-1
YHL031C	GOS1	DELETION	GOlgi Snare	39486	38815	-1
YMR292W	GOT1	DELETION	GOlgi Transport	855293	854795	1
YHR005C	GPA1	DELETION	G Protein Alpha subunit	114917	113499	-1
YER020W	GPA2	DELETION	G Protein Alpha subunit	196517	195168	1
YOR371C	GPB1	DELETION		1034182	1031489	-1
YKR067W	GPT2	DELETION	Glycerol-3-Phosphate acylTransferase	570149	567918	1
YJR090C	GRR1	DELETION	Glucose Repression-Resistant	594327	590872	-1
YER174C	GRX4	DELETION	GlutaRedoXin	539168	538434	-1
YML048W	GSF2	DELETION	Glucose Signaling Factor	179637	178426	1
YOL049W	GSH2	DELETION	Glutathione	240094	238619	1
YJL103C	GSM1	DELETION	Glucose Starvation Modulator	230881	229025	-1
YDR221W	GTB1	DELETION	Glucosidase Two Beta-subunit	909438	907330	1
YML121W	GTR1	DELETION	GTp binding protein Resemblance	27862	26930	1
YGR163W	GTR2	DELETION	GTp binding protein Resemblance	828577	827552	1
YLR289W	GUF1	DELETION	Gtpase of Unknown Function	717026	715089	1
YGL084C	GUP1	DELETION	Glycerol UPtake	352298	350616	-1
YPL189W	GUP2	DELETION	Glycerol UPtake	190983	189154	1
YOR070C	GYP1	DELETION	Gtpase-activating protein for YPt1p	457820	455907	-1
YFL027C	GYP8	DELETION	Gtpase-activating protein for Ypt Proteins	81912	80419	-1
YFL031W	HAC1	DELETION	Homologous to Atf/Creb1	76147	75179	1
YJL165C	HAL5	DELETION	HALotolerance	109461	106894	-1
YJR069C	HAM1	DELETION	6-n-HydroxylAMinopurine sensitive	569399	568806	-1
YGL237C	HAP2	DELETION	Heme Activator Protein	53528	52731	-1
YBL021C	HAP3	DELETION	Heme Activator Protein	182094	181660	-1
YKL109W	HAP4	DELETION	Heme Activator Protein	233891	232227	1
YOR358W	HAP5	DELETION	Heme Activator Protein	1010889	1010161	1
YPL001W	HAT1	DELETION	Histone AcetylTransferase	555729	554605	1
YEL056W	HAT2	DELETION	Histone AcetylTransferase	48373	47168	1
YDL223C	HBT1	DELETION	HuB1 Target	60405	57265	-1
YCR065W	HCM1	DELETION	High-Copy suppressor of Calmodulin	231004	229310	1
YLR192C	HCR1	DELETION	High-Copy suppressor of Rpg1	539589	538792	-1
YNL021W	HDA1	DELETION	Histone DeAcetylase	595347	593227	1
YBL032W	HEK2	DELETION	HEterogeneous nuclear rnp K-like gene	161329	160184	1
YDR266C	HEL2	DELETION	Histone E3 Ligase	1002023	1000104	-1
YPL254W	HFI1	DELETION	Histone H2A Functional Interactor	70951	69485	1
YBR009C	HHF1	DELETION	Histone H Four	255684	255373	-1
YNL030W	HHF2	DELETION	Histone H Four	577038	576727	1
YPL127C	HHO1	DELETION	Histone H One	309604	308828	-1
YBR010W	HHT1	DELETION	Histone H Three	256741	256331	1
YNL031C	HHT2	DELETION	Histone H Three	576050	575640	-1
YBL008W	HIR1	DELETION	HIstone Regulation	212175	209653	1
YOR038C	HIR2	DELETION	HIstone Regulation	405388	402761	-1
YJR140C	HIR3	DELETION	HIstone Regulation	695696	690750	-1
YDR420W	HKR1	DELETION	Hansenula mrakii Killer toxin Resistant	1311675	1306267	1
YMR161W	HLJ1	DELETION	HomoLogous to E. coli dnaJ protein	578392	577718	1
YML075C	HMG1	DELETION	3-Hydroxy-3-MethylGlutaryl-coenzyme a reductase	118898	115734	-1
YLR450W	HMG2	DELETION	3-Hydroxy-3-MethylGlutaryl-coenzyme a reductase	1035764	1032627	1
YDR174W	HMO1	DELETION	High MObility group (HMG) family	812850	812110	1
YBR034C	HMT1	DELETION	HnRNP MethylTransferase	305976	304930	-1
YDL125C	HNT1	DELETION	Histidine triad NucleoTide-binding	239606	239019	-1
YJR075W	HOC1	DELETION	Homologous to OCh1	575171	573981	1
YLR113W	HOG1	DELETION	High Osmolarity Glycerol response	372927	371620	1
YER052C	HOM3	DELETION	HOMoserine requiring	257958	256375	-1
YJR139C	HOM6	DELETION	HOMoserine requiring	690524	689445	-1
YPR068C	HOS1	DELETION	Hda One Similar	684353	682941	-1
YGL194C	HOS2	DELETION	Hda One Similar	141726	140368	-1
YPL116W	HOS3	DELETION	Hda One Similar	331699	329606	1
YIL112W	HOS4	DELETION	Hda One Similar	154846	151595	1
YMR172W	HOT1	DELETION	High-Osmolarity-induced Transcription	608140	605981	1
YBR215W	HPC2	DELETION	Histone Periodic Control	655317	653356	1
YIL110W	HPM1	DELETION	Histidine Protein Methyltransferase	157178	156045	1
YOL013C	HRD1	DELETION	HMG-coA Reductase Degradation	303035	301380	-1
YLR207W	HRD3	DELETION	HMG-coA Reductase Degradation	559289	556788	1
YOL133W	HRT1	DAmP	High level expression Reduces Ty3 transposition	70690	70325	1
YLR097C	HRT3	DELETION	High level expression Reduces Ty3 transposition	337265	336231	-1
YMR186W	HSC82	DELETION		634472	632355	1
YHL002W	HSE1	DELETION	Has Symptoms of class E mutants; resembles Hbp, Stam and East	103970	102612	1
YKL101W	HSL1	DELETION	Histone Synthetic Lethal	253476	248920	1
YBR272C	HSM3	DELETION	enHanced Spontaneous Mutability	747803	746361	-1
YDR171W	HSP42	DELETION	Heat Shock Protein	807748	806621	1
YOL068C	HST1	DELETION	Homolog of SIR Two (SIR2)	201879	200368	-1
YOR025W	HST3	DELETION	Homolog of SIR Two (SIR2)	379562	378219	1
YDR191W	HST4	DELETION	Homolog of SIR Two (SIR2)	843449	842337	1
YGR223C	HSV2	DELETION	Homologous with SVP1	942215	940869	-1
YDR225W	HTA1	DELETION	Histone h Two A	915928	915530	1
YHR067W	HTD2	DELETION	Hydroxyacyl-Thioester Dehydratase	231812	230970	1
YOL012C	HTZ1	DELETION	Histone Two A Z1	303983	303579	-1
YOR284W	HUA2	DELETION		849209	848478	1
YJR036C	HUL4	DELETION	Hect Ubiquitin Ligase	503391	500713	-1
YGL141W	HUL5	DELETION	Hect Ubiquitin Ligase	241085	238353	1
YGL168W	HUR1	DELETION	HydroxyUrea Resistance	187796	187464	1
YPL244C	HUT1	DELETION	Homolog of UDP-galactose Transporter	88033	87014	-1
YFR053C	HXK1	DELETION	HeXoKinase	255049	253592	-1
YGL253W	HXK2	DELETION	HeXoKinase	25395	23935	1
YFL011W	HXT10	DELETION	HeXose Transporter	113985	112345	1
YNR072W	HXT17	DELETION	HeXose Transporter	774351	772657	1
YJL214W	HXT8	DELETION	HeXose Transporter	28596	26887	1
YIL090W	ICE2	DELETION	Inheritance of Cortical ER	195070	193595	1
YNL037C	IDH1	DELETION	Isocitrate DeHydrogenase	559002	557920	-1
YFL013C	IES1	DELETION	Ino Eighty Subunit	109930	107852	-1
YNL215W	IES2	DELETION	Ino Eighty Subunit	245430	244468	1
YOR189W	IES4	DELETION	Ino Eighty Subunit	689974	689624	1
YER092W	IES5	DELETION	Ino Eighty Subunit	343232	342855	1
YBR159W	IFA38	DELETION		559728	558685	1
YHR187W	IKI1	DELETION	Insensitive to KIller toxin	481919	480990	1
YLR384C	IKI3	DELETION	Insensitive to KIller toxin	892900	888851	-1
YJR118C	ILM1	DELETION	Increased Loss of Mitochondrial DNA	644101	643490	-1
YJR094C	IME1	DELETION	Inducer of MEiosis	605651	604569	-1
YCR071C	IMG2	DELETION	Integrity of Mitochondrial Genome	240543	240103	-1
YJL082W	IML2	DELETION	Increased Minichromosome Loss	283380	281185	1
YBR107C	IML3	DELETION	Increased Minichromosome Loss	454530	453793	-1
YMR035W	IMP2	DELETION	Inner Membrane Protease	341675	341142	1
YIL154C	IMP2'	DELETION	Independent of Mitochondrial Particle	55021	53981	-1
YOL108C	INO4	DELETION	INOsitol requiring	111886	111431	-1
YIL002C	INP51	DELETION	INositol polyphosphate 5-Phosphatase	353431	350591	-1
YNL106C	INP52	DELETION	INositol polyphosphate 5-Phosphatase	424495	420944	-1
YOR109W	INP53	DELETION	INositol polyphosphate 5-Phosphatase	528601	525278	1
YOL065C	INP54	DELETION	INositol polyphosphate 5-Phosphatase	205885	204731	-1
YLR095C	IOC2	DELETION	Iswi One Complex	332115	329677	-1
YFR013W	IOC3	DELETION	Iswi One Complex	172285	169922	1
YDR315C	IPK1	DELETION	Inositol Polyphosphate Kinase	1093586	1092741	-1
YDR072C	IPT1	DELETION	InositolPhosphoTransferase	591344	589761	-1
YOL081W	IRA2	DELETION	Inhibitory Regulator of the RAS-cAMP pathway	180309	171070	1
YPL017C	IRC15	DELETION	Increased Recombination Centers	520233	518734	-1
YMR073C	IRC21	DELETION	Increased Recombination Centers	412873	412268	-1
YLR021W	IRC25	DELETION	Increased Recombination Centers	184162	183623	1
YDR332W	IRC3	DELETION	Increased Recombination Centers	1133070	1131001	1
YHR079C	IRE1	DELETION	Inositol REquiring	261591	258244	-1
YKR019C	IRS4	DELETION	Increased rDNA Silencing	478063	476216	-1
YER019W	ISC1	DELETION	Inositol phosphoSphingolipid phospholipase C	194230	192797	1
YPR106W	ISR1	DELETION	Inhibition of Staurosporine Resistance	741392	740061	1
YIR005W	IST3	DELETION	Increased Sodium Tolerance	365335	364889	1
YBR245C	ISW1	DELETION	Imitation SWitch subfamily	711539	708150	-1
YOR304W	ISW2	DELETION	Imitation SWitch subfamily	887876	884514	1
YJR050W	ISY1	DELETION	Interactor of SYf1p	529404	528697	1
YGL133W	ITC1	DELETION	Imitation switch Two Complex	261501	257707	1
YDR497C	ITR1	DELETION	myo-Inositol TRansporter	1445467	1443713	-1
YDL115C	IWR1	DELETION	Interacts With RNA polymerase II	255126	253995	-1
YKL032C	IXR1	DELETION	Intrastrand cross (X)-link Recognition	381858	380065	-1
YJL073W	JEM1	DELETION	DnaJ-like protein of the ER Membrane	305118	303181	1
YER051W	JHD1	DELETION	JmjC domain-containing Histone Demethylase	256134	254656	1
YJR119C	JHD2	DELETION	JmjC domain-containing Histone Demethylase	646490	644304	-1
YNL227C	JJJ1	DELETION	J-protein (Type III)	222431	220659	-1
YMR294W	JNM1	DELETION	Just Nuclear Migration	858087	856966	1
YPL125W	KAP120	DELETION	KAryoPherin	316486	313388	1
YGL016W	KAP122	DELETION	KAryoPherin	464911	461666	1
YPR141C	KAR3	DELETION	KARyogamy	817923	815734	-1
YMR065W	KAR5	DELETION	KARyogamy	401216	399702	1
YPL269W	KAR9	DELETION	KARyogamy	34947	33013	1
YJR054W	KCH1	DELETION	Potassium (K) regulator of CcH1	537549	536056	1
YHR158C	KEL1	DELETION	KELch repeat	417179	413685	-1
YGL203C	KEX1	DELETION	Killer EXpression defective	114664	112475	-1
YNL238W	KEX2	DELETION	Killer EXpression defective	204872	202428	1
YIL125W	KGD1	DELETION	alpha-KetoGlutarate Dehydrogenase	125733	122689	1
YDR122W	KIN1	DELETION	KINase	697894	694700	1
YLR096W	KIN2	DELETION	KINase	336033	332590	1
YAR018C	KIN3	DELETION	protein KINase	171703	170396	-1
YOR233W	KIN4	DELETION	KINase	778248	775846	1
YPL155C	KIP2	DELETION	KInesin related Protein	259336	257216	-1
YGL216W	KIP3	DELETION	KInesin related Protein	87302	84885	1
YLL019C	KNS1	DELETION	Kinase Next to SPA2	107899	105686	-1
YNL322C	KRE1	DELETION	Killer toxin REsistant	34235	33294	-1
YDR532C	KRE28	DELETION		1500553	1499396	-1
YHR082C	KSP1	DELETION	Kinase Suppressing Prp20-10	271548	268459	-1
YKL110C	KTI12	DELETION	Kluveromyces lactis Toxin Insensitive	229880	228939	-1
YKR061W	KTR2	DELETION	Kre Two Related	558954	557677	1
YHL003C	LAG1	DELETION	Longevity Assurance Gene	101883	100648	-1
YJL062W	LAS21	DELETION	Local Anestheticum Sensitive	319776	317284	1
YNL071W	LAT1	DELETION		492971	491523	1
YJL134W	LCB3	DELETION	Long-Chain Base	159417	158188	1
YOR171C	LCB4	DELETION	Long-Chain Base	653884	652010	-1
YLL049W	LDB18	DELETION	Low Dye Binding	41205	40666	1
YOR322C	LDB19	DELETION	Low Dye Binding	921062	918606	-1
YPL213W	LEA1	DELETION	Looks Exceptionally like U2A	151330	150614	1
YNL323W	LEM3	DELETION	Ligand-Effect Modulator	33188	31944	1
YOR123C	LEO1	DELETION	LEft Open reading frame	554570	553176	-1
YPL055C	LGE1	DELETION	LarGE cells	454990	453992	-1
YDL051W	LHP1	DELETION	La-Homologous Protein	364779	363952	1
YKL073W	LHS1	DELETION	Lumenal Hsp Seventy	299075	296430	1
YJR070C	LIA1	DELETION	Ligand of eIF5A	570598	569621	-1
YGL090W	LIF1	DELETION	Ligase Interacting Factor	344584	343319	1
YHR156C	LIN1	DELETION	LINk	412406	411384	-1
YLR239C	LIP2	DELETION	LIPoyl ligase	617318	616332	-1
YKL205W	LOS1	DELETION	Loss Of Suppression	53353	50051	1
YFL018C	LPD1	DELETION	LiPoamide Dehydrogenase	103127	101628	-1
YHR081W	LRP1	DELETION	Like RrP6	268092	267538	1
YDR439W	LRS4	DELETION	Loss of RDNA Silencing	1340719	1339676	1
YJL124C	LSM1	DELETION	Like SM	187644	187126	-1
YDR378C	LSM6	DELETION	Like SM	1229609	1229349	-1
YNL147W	LSM7	DELETION	Like SM	351383	350940	1
YKL176C	LST4	DELETION	Lethal with Sec Thirteen	117986	115500	-1
YAL024C	LTE1	DELETION	Low Temperature Essential	105872	101565	-1
YGL086W	MAD1	DELETION	Mitotic Arrest-Deficient	349368	347119	1
YJL030W	MAD2	DELETION	Mitotic Arrest-Deficient	388247	387657	1
YJL013C	MAD3	DELETION	Mitotic Arrest-Deficient	411040	409493	-1
YDR005C	MAF1	DELETION		458103	456836	-1
YEL053C	MAK10	DELETION	MAintenance of Killer	56102	53901	-1
YPR051W	MAK3	DELETION	MAintenance of Killer	665490	664960	1
YCR020C-A	MAK31	DELETION	MAintenance of Killer	155096	154830	-1
YCR019W	MAK32	DELETION	MAintenance of Killer	153928	152837	1
YBR298C	MAL31	DELETION	MALtose fermentation	804475	802631	-1
YOR298C-A	MBF1	DELETION	Multiprotein Bridging Factor	877685	877230	-1
YDL056W	MBP1	DELETION	MluI-box Binding Protein	355378	352877	1
YNL307C	MCK1	DELETION	Meiosis and Centromere regulatory Kinase	57573	56446	-1
YPR046W	MCM16	DELETION	MiniChromosome Maintenance	657344	656799	1
YDR318W	MCM21	DELETION	MiniChromosome Maintenance	1104947	1103758	1
YJR135C	MCM22	DELETION	MiniChromosome Maintenance	676778	676059	-1
YAL010C	MDM10	DELETION	Mitochondrial Distribution and Morphology	135665	134184	-1
YOL009C	MDM12	DELETION	Mitochondrial Distribution and Morphology	310139	309324	-1
YLR368W	MDM30	DELETION	Mitochondrial Distribution and Morphology	859336	857540	1
YHR194W	MDM31	DELETION	Mitochondrial Distribution and Morphology	490396	488657	1
YGL219C	MDM34	DELETION	Mitochondrial Distribution and Morphology	84257	82878	-1
YKL053C-A	MDM35	DELETION	Mitochondrial Distribution and Morphology	339442	339182	-1
YOL027C	MDM38	DELETION	Mitochondrial Distribution and Morphology	273724	272003	-1
YGL197W	MDS3	DELETION	Mck1 Dosage Suppressor	129161	124698	1
YOL111C	MDY2	DELETION	Mating-Deficient Yeast	108896	108258	-1
YPR070W	MED1	DELETION	MEDiator complex	687598	685898	1
YOR174W	MED4	DAmP	MEDiator complex	659601	658747	1
YHR058C	MED6	DAmP	MEDiator complex	219884	218997	-1
YOL135C	MED7	DAmP	MEDiator complex	70044	69376	-1
YBR193C	MED8	DAmP	MEDiator complex	609753	609082	-1
YKR007W	MEH1	DELETION	Multicopy suppressor of Ers1 Hygromycin B sensitivity	451988	451434	1
YPR167C	MET16	DELETION	METhionine requiring	877632	876847	-1
YIL128W	MET18	DELETION	METhionine requiring	116904	113806	1
YOL064C	MET22	DELETION	METhionine requiring	207176	206103	-1
YIL046W	MET30	DAmP	METhionine requiring	270573	268651	1
YDR219C	MFB1	DELETION	Mitochondria-associated F-Box protein	906852	905455	-1
YML062C	MFT1	DELETION	Mitochondrial Fusion Targeting	148683	147505	-1
YIR033W	MGA2	DELETION	Multicopy suppressor of GAm1 (snf2)	419465	416124	1
YNL218W	MGS1	DELETION	Maintenance of Genome Stability	240001	238238	1
YNL291C	MID1	DELETION	Mating pheromone-Induced Death	85815	84169	-1
YGL035C	MIG1	DELETION	Multicopy Inhibitor of GAL gene expression	433062	431548	-1
YMR036C	MIH1	DELETION	Mitotic Inducer Homolog	343520	341856	-1
YOR330C	MIP1	DELETION	MItochondrial DNA Polymerase	943385	939621	-1
YEL007W	MIT1	DELETION	Muc1 expressed Independent of TEC1	143892	141892	1
YDR144C	MKC7	DELETION	Multicopy suppressor of Kex2 Cold sensitivity	746101	744311	-1
YOR231W	MKK1	DELETION	Mitogen-activated protein Kinase-Kinase	774127	772601	1
YPL140C	MKK2	DELETION	Mitogen-activated Kinase Kinase	289034	287514	-1
YNL076W	MKS1	DELETION	Multicopy Kinase Suppressor	485310	483556	1
YKR095W	MLP1	DELETION	Myosin-Like Protein	625432	619805	1
YIL149C	MLP2	DELETION	Myosin-Like Protein	68067	63028	-1
YLR190W	MMR1	DELETION	Mitochondrial Myo2p Receptor-related	536689	535214	1
YPR164W	MMS1	DELETION	Methyl MethaneSulfonate sensitivity	874926	870703	1
YGL087C	MMS2	DELETION	Methyl MethaneSulfonate sensitivity	346904	346406	-1
YLR320W	MMS22	DELETION	Methyl MethaneSulfonate sensitivity	776304	771940	1
YBR098W	MMS4	DELETION	Methyl MethaneSulfonate sensitivity	443590	441515	1
YHR204W	MNL1	DELETION	MaNnosidase-Like protein	508709	506319	1
YDR245W	MNN10	DELETION	MaNNosyltransferase	953981	952800	1
YJL183W	MNN11	DELETION	MaNNosyltransferase	85336	84068	1
YBR015C	MNN2	DELETION	MaNNosyltransferase	269503	267710	-1
YKL201C	MNN4	DELETION	MaNNosyltransferase	67466	63930	-1
YJR131W	MNS1	DELETION		669293	667644	1
YJR074W	MOG1	DELETION	Multicopy suppressor Of ts Gsp1	573751	573095	1
YGL124C	MON1	DELETION	MONensin sensitivity	276714	274780	-1
YNL297C	MON2	DELETION	MONensin sensitivity	76583	71673	-1
YER068W	MOT2	DELETION	Modulator Of Transcription	294813	293050	1
YMR070W	MOT3	DELETION	Modifier of Transcription	410626	409154	1
YOR288C	MPD1	DELETION	Multicopy suppressor of PDI1 deletion	853077	852121	-1
YKL059C	MPE1	DAmP	Mutant PCF11 Extragenic suppressor	329443	328118	-1
YIR002C	MPH1	DELETION	Mutator PHenotype	360396	357415	-1
YCL061C	MRC1	DELETION	Mediator of the Replication Checkpoint	22106	18816	-1
YMR224C	MRE11	DELETION	Meiotic REcombination	720653	718575	-1
YGL136C	MRM2	DELETION	Mitochondrial rRNA Methyl transferase	253859	252897	-1
YPL184C	MRN1	DELETION	Multicopy supressor of rsc nhp6	197788	195950	-1
YNL284C	MRPL10	DELETION	Mitochondrial Ribosomal Protein, Large subunit	104102	103134	-1
YBR122C	MRPL36	DELETION	Mitochondrial Ribosomal Protein, Large subunit	484503	483970	-1
YKL009W	MRT4	DELETION	mRNA Turnover 4	426952	426242	1
YER077C	MRX1	DELETION	Mitochondrial oRganization of gene eXpression (MIOREX)	316600	314534	-1
YPL041C	MRX11	DELETION	Mitochondrial oRganization of gene eXpression (MIOREX)	475741	475118	-1
YKR077W	MSA2	DELETION	Mbf and Sbf Associated	584744	583653	1
YML128C	MSC1	DELETION	Meiotic Sister-Chromatid recombination	16676	15135	-1
YLR219W	MSC3	DELETION	Meiotic Sister-Chromatid recombination	576337	574151	1
YHR039C	MSC7	DELETION	Meiotic Sister-Chromatid recombination	186809	184875	-1
YNL053W	MSG5	DELETION	Multicopy Suppressor of GPA1	531411	529942	1
YOL090W	MSH2	DELETION	MutS Homolog	150276	147382	1
YFL003C	MSH4	DELETION	MutS Homolog	137157	134521	-1
YDR097C	MSH6	DELETION	MutS Homolog	643837	640109	-1
YBR195C	MSI1	DELETION	Multicopy Suppressor of IRA1	611882	610614	-1
YIR009W	MSL1	DELETION	MUD Synthetic Lethal	374860	374525	1
YOL116W	MSN1	DELETION	Multicopy suppressor of SNF1 mutation	100957	99809	1
YDR335W	MSN5	DELETION	Multicopy suppressor of SNf1 mutation	1144842	1141168	1
YPR134W	MSS18	DELETION	Mitochondrial Splicing System	798857	798051	1
YJL123C	MTC1	DELETION	Maintenance of Telomere Capping	189440	188004	-1
YBR255W	MTC4	DELETION	Maintenance of Telomere Capping	726540	724456	1
YDR128W	MTC5	DELETION	Maintenance of Telomere Capping	712995	709549	1
YHR151C	MTC6	DELETION	Maintenance of Telomere Capping	400848	399268	-1
YEL033W	MTC7	DELETION	Maintenance of Telomere Capping	86598	86179	1
YMR100W	MUB1	DELETION	MUlti Budding	468162	466300	1
YBR119W	MUD1	DELETION	Mutant U1 Die	480323	479338	1
YKL074C	MUD2	DELETION	Mutant U1 Die	296193	294610	-1
YBR057C	MUM2	DELETION	MUddled Meiosis	353293	352193	-1
YDR386W	MUS81	DELETION	MMS and UV Sensitive	1247982	1246084	1
YMR004W	MVP1	DELETION	Multi-copy suppressor of vps1	275552	274017	1
YCL033C	MXR2	DELETION	peptide Methionine sulfoXide Reductase	63282	62776	-1
YMR109W	MYO5	DELETION	MYOsin	490246	486587	1
YML117W	NAB6	DELETION	Nucleic Acid Binding protein	37647	34243	1
YMR080C	NAM7	DELETION	Nuclear Accommodation of Mitochondria	429627	426712	-1
YHR086W	NAM8	DELETION	Nuclear Accommodation of Mitochondria	279724	278153	1
YKR048C	NAP1	DELETION	Nucleosome Assembly Protein	526640	525387	-1
YDL040C	NAT1	DELETION	N-terminal AcetylTransferase	381438	378874	-1
YDR162C	NBP2	DELETION	Nap1 Binding Protein	781100	780390	-1
YBL024W	NCL1	DELETION	NuCLear protein	174588	172534	1
YNL119W	NCS2	DELETION	Needs Cla4 to Survive	402521	401040	1
YGL211W	NCS6	DELETION	Needs Cla4 to Survive	93591	92512	1
YLR265C	NEJ1	DELETION	Nonhomologous End-Joining defective	675455	674427	-1
YHR004C	NEM1	DELETION	Nuclear Envelope Morphology	113094	111754	-1
YPL226W	NEW1	DELETION	Nu+	125357	121767	1
YOR156C	NFI1	DELETION	Neck Filament Interacting	630540	628360	-1
YKR103W	NFT1	DELETION	New Full-length MRP-type Transporter	656736	653080	1
YDR176W	NGG1	DELETION		816560	814452	1
YMR285C	NGL2	DELETION		841691	840144	-1
YBR212W	NGR1	DELETION	Negative Growth Regulatory protein	649904	647886	1
YDL002C	NHP10	DELETION	Non-Histone Protein	447578	446967	-1
YPR052C	NHP6A	DELETION	Non-Histone Protein	665974	665693	-1
YPL174C	NIP100	DELETION	Nuclear ImPort	222773	220167	-1
YDR383C	NKP1	DELETION	Non-essential Kinetochore Protein	1240676	1239960	-1
YLR315W	NKP2	DELETION	Non-essential Kinetochore Protein	765269	764808	1
YHR077C	NMD2	DELETION	Nonsense-mediated MRNA Decay	255756	252374	-1
YLR363C	NMD4	DELETION	Nonsense-Mediated mRNA Decay	853151	852495	-1
YGR089W	NNF2	DELETION		659770	656960	1
YOL041C	NOP12	DELETION	NucleOlar Protein	252646	251267	-1
YER002W	NOP16	DELETION	NucleOlar Protein	157498	156803	1
YDL213C	NOP6	DELETION	NucleOlar Protein	77966	77289	-1
YIL038C	NOT3	DELETION	Negative On TATA	282652	280142	-1
YPR072W	NOT5	DELETION	Negative On TATA	691789	690107	1
YBR170C	NPL4	DELETION	Nuclear Protein Localization	578086	576344	-1
YCR026C	NPP1	DELETION	ecto-Nucleotide Pyrophosphatase/Phosphodiesterase	166339	164111	-1
YNL183C	NPR1	DELETION	Nitrogen Permease Reactivator	295509	293137	-1
YEL062W	NPR2	DELETION	Nitrogen Permease Regulator	36254	34407	1
YHL023C	NPR3	DELETION	Nitrogen Permease Regulator	62563	59123	-1
YOR209C	NPT1	DELETION	Nicotinate PhosphoribosylTransferase	737726	736437	-1
YGL067W	NPY1	DELETION	NADH PYrophosphatase	377255	376101	1
YDL167C	NRP1	DELETION	N (asparagine)-Rich Protein	163154	160995	-1
YML059C	NTE1	DELETION	Neuropathy Target Esterase	158258	153219	-1
YPR031W	NTO1	DELETION	NuA Three Orf	633761	631515	1
YJL208C	NUC1	DELETION	NUClease	41183	40194	-1
YDR150W	NUM1	DELETION	NUclear Migration	763874	755628	1
YKL068W	NUP100	DELETION	NUclear Pore	313078	310199	1
YKR082W	NUP133	DELETION	NUclear Pore	596298	592825	1
YBL079W	NUP170	DELETION	NUclear Pore	79767	75259	1
YML103C	NUP188	DELETION	NUclear Pore	67549	62582	-1
YLR335W	NUP2	DELETION	NUclear Pore	799592	797430	1
YDR192C	NUP42	DELETION	NUclear Pore	844861	843569	-1
YMR153W	NUP53	DELETION	NUclear Pore	565862	564435	1
YAR002W	NUP60	DELETION	NUclear Pore	153876	152257	1
YDL089W	NUR1	DELETION	NUclear Rim1	298274	296820	1
YGL151W	NUT1	DELETION	Negative regulation of URS Two	220922	217524	1
YPR168W	NUT2	DAmP	Negative regulation of URS Two	878549	878076	1
YKL120W	OAC1	DELETION	OxaloAcetate Carrier	218318	217344	1
YAL051W	OAF1	DELETION	Oleate-Activated transcription Factor	51707	48564	1
YNL099C	OCA1	DELETION	Oxidant-induced Cell-cycle Arrest	439283	438567	-1
YHL029C	OCA5	DELETION	Oxidant-induced Cell-cycle Arrest	47968	45929	-1
YBR025C	OLA1	DELETION	Obg-Like ATPase	291865	290681	-1
YHL020C	OPI1	DELETION	OverProducer of Inositol	67456	66242	-1
YOL032W	OPI10	DELETION	OverProducer of Inositol	266169	265429	1
YJR073C	OPI3	DELETION	OverProducer of Inositol	572935	572315	-1
YPR075C	OPY2	DELETION	Overproduction-induced Pheromone-resistant Yeast	696819	695737	-1
YML065W	ORC1	DAmP	Origin Recognition Complex	144954	142210	1
YGR038W	ORM1	DELETION		561350	560682	1
YLR350W	ORM2	DELETION		829380	828730	1
YOR085W	OST3	DELETION	OligoSaccharylTransferase	483085	482033	1
YDL232W	OST4	DELETION	OligoSaccharylTransferase	38597	38487	1
YGL226C-A	OST5	DELETION	OligoSaccharylTransferase	73158	72749	-1
YML019W	OST6	DELETION	OligoSaccharylTransferase	234455	233457	1
YPL196W	OXR1	DELETION	OXidation Resistance	175864	175043	1
YHR179W	OYE2	DELETION	Old Yellow Enzyme	463704	462502	1
YOR269W	PAC1	DELETION	Perish in the Absence of Cin8p	827869	826385	1
YGR078C	PAC10	DELETION	Perish in the Absence of Cin8p	640371	639772	-1
YDR488C	PAC11	DELETION	Perish in the Absence of CIN8	1430789	1429188	-1
YER007W	PAC2	DELETION	Perish in the Absence of Cin8p	166083	164527	1
YKR065C	PAM17	DELETION	Presequence translocase-Associated Motor	565892	565299	-1
YKL025C	PAN3	DELETION	Poly(A) Nuclease	392279	390240	-1
YOL115W	PAP2	DELETION	Poly(A) Polymerase	103229	101475	1
YCR077C	PAT1	DELETION	Protein Associated with Topoisomerase II	252628	250238	-1
YGR178C	PBP1	DELETION	Pab1p-Binding Protein	853215	851047	-1
YJL128C	PBS2	DELETION	Polymyxin B Sensitivity	180103	178097	-1
YBR094W	PBY1	DELETION	P-BodY associated protein	434297	432036	1
YBR295W	PCA1	DELETION	P-type Cation-transporting ATPase	796499	792849	1
YBR186W	PCH2	DELETION	Pachytene CHeckpoint	602360	600553	1
YGR101W	PCP1	DELETION	Processing of Cytochrome c Peroxidase	694403	693363	1
YGR202C	PCT1	DELETION	Phosphocholine CytidylylTransferase	904748	903474	-1
YER178W	PDA1	DELETION	Pyruvate Dehydrogenase Alpha	548079	546817	1
YBR221C	PDB1	DELETION	Pyruvate Dehydrogenase Beta subunit	666253	665153	-1
YLR044C	PDC1	DELETION	Pyruvate DeCarboxylase	234081	232390	-1
YOR360C	PDE2	DELETION	PhosphoDiEsterase	1014821	1013241	-1
YNL231C	PDR16	DELETION	Pleiotropic Drug Resistance	217042	215987	-1
YLR266C	PDR8	DELETION	Pleiotropic Drug Resistance	677724	675619	-1
YER149C	PEA2	DELETION	PEAnut shmoo mutant	467470	466208	-1
YGR058W	PEF1	DELETION	Penta-EF-Hand protein	607143	606136	1
YBL017C	PEP1	DELETION	carboxyPEPtidase Y-deficient	191583	186844	-1
YMR231W	PEP5	DELETION	carboxyPEPtidase Y-deficient	736634	733545	1
YJL053W	PEP8	DELETION	carboxyPEPtidase Y-deficient	337037	335898	1
YCR044C	PER1	DELETION	protein Processing in the ER	207950	206877	-1
YOR158W	PET123	DELETION	PETite colonies	633120	632164	1
YJL023C	PET130	DELETION	PETite colonies	398398	397355	-1
YCR020C	PET18	DELETION	PETite colonies	154659	154012	-1
YKL197C	PEX1	DELETION	PEroXin	73865	70734	-1
YDR265W	PEX10	DELETION	PEroXin	999877	998864	1
YMR026C	PEX12	DELETION	PEroXin	325435	324236	-1
YLR191W	PEX13	DELETION	PEroXin	538432	537272	1
YGL153W	PEX14	DELETION	PEroXisome related	217298	216273	1
YOL044W	PEX15	DELETION	PEroXisome related	248301	247150	1
YNL214W	PEX17	DELETION	PEroXisome related	246216	245617	1
YDL065C	PEX19	DELETION	PEroXisome related	337277	336249	-1
YJL210W	PEX2	DELETION	PEroXin	37734	36919	1
YAL055W	PEX22	DELETION	PEroXisome related	42719	42177	1
YDR479C	PEX29	DELETION	PEroXisome related	1416874	1415210	-1
YDR329C	PEX3	DELETION	PEroXin	1127595	1126270	-1
YLR324W	PEX30	DELETION	PEroXisome related	780786	779215	1
YBR168W	PEX32	DELETION	PEroXisome related	573612	572371	1
YCL056C	PEX34	DELETION	PEroXin	27359	26925	-1
YGR133W	PEX4	DELETION	PEroXin	757447	756896	1
YDR244W	PEX5	DELETION	PEroXin	952401	950563	1
YNL329C	PEX6	DELETION	PEroXin	22633	19541	-1
YGR077C	PEX8	DELETION	PEroXin	639513	637744	-1
YOL003C	PFA4	DELETION	Protein Fatty Acyltransferase	322994	321858	-1
YMR205C	PFK2	DELETION	PhosphoFructoKinase	674766	671887	-1
YHR185C	PFS1	DELETION	Prospore Formation at Spindles	475340	474627	-1
YGL025C	PGD1	DELETION	PolyGlutamine Domain	449957	448764	-1
YGR231C	PHB2	DELETION	ProHiBitin	953480	952548	-1
YNL097C	PHO23	DELETION	PHOsphate metabolism	442358	441366	-1
YBR093C	PHO5	DELETION	PHOsphate metabolism	430951	429548	-1
YOL001W	PHO80	DELETION	PHOsphate metabolism	326130	325249	1
YML123C	PHO84	DELETION	PHOsphate metabolism	25800	24037	-1
YJL117W	PHO86	DELETION	PHOsphate metabolism	193466	192531	1
YBR106W	PHO88	DELETION	PHOsphate metabolism	453224	452658	1
YJL198W	PHO90	DELETION	PHOsphate metabolism	63489	60844	1
YDR313C	PIB1	DELETION	PhosphatidylInositol(3)-phosphate Binding	1090079	1089219	-1
YLR273C	PIG1	DELETION	Protein Interacting with Gsy2p	691029	689083	-1
YHR034C	PIH1	DELETION	Protein Interacting with Hsp90	177999	176965	-1
YGR086C	PIL1	DELETION	Phosphorylation Inhibited by Long chain bases	650617	649598	-1
YBL051C	PIN4	DELETION	Psi+ INducibility	124759	122753	-1
YDR490C	PKH1	DELETION	Pkb-activating Kinase Homolog	1434268	1431968	-1
YDR466W	PKH3	DELETION	Pkb-activating Kinase Homolog	1397817	1395121	1
YMR123W	PKR1	DELETION	Pichia farinosa Killer toxin Resistance	513961	513593	1
YOL011W	PLB3	DELETION	PhosphoLipase B	307409	305349	1
YDR183W	PLP1	DELETION	Phosducin-Like Protein	830277	829585	1
YML107C	PML39	DELETION	Pre-mRNA Leakage	56269	55265	-1
YCR024C-A	PMP1	DELETION	Plasma Membrane Proteolipid	163067	162945	-1
YDR276C	PMP3	DELETION	Plasma Membrane Proteolipid	1013643	1013476	-1
YGL167C	PMR1	DELETION	Plasma Membrane ATPase Related	190468	187616	-1
YNL082W	PMS1	DELETION	PostMeiotic Segregation	476012	473391	1
YDL095W	PMT1	DELETION	Protein O-MannosylTransferase	289512	287059	1
YAL023C	PMT2	DELETION	Protein O-MannosylTransferase	108551	106272	-1
YOR321W	PMT3	DELETION	Protein O-MannosylTransferase	918291	916030	1
YDL093W	PMT5	DELETION	Protein O-MannosylTransferase	292140	289909	1
YOR266W	PNT1	DELETION	PeNTamidine resistance	822294	821023	1
YBR022W	POA1	DELETION	Phosphatase Of ADP-ribose 1"-phosphate	284271	283738	1
YPL144W	POC4	DELETION	PrOteasome Chaperone	280926	280480	1
YNL262W	POL2	DAmP	POLymerase	154880	148212	1
YDL102W	POL3	DAmP	POLymerase	280165	276872	1
YBR088C	POL30	DAmP	POLymerase	425766	424990	-1
YJR043C	POL32	DELETION	POLymerase	517513	516461	-1
YCR014C	POL4	DELETION	POLymerase	140933	139185	-1
YMR129W	POM152	DELETION	POre Membrane	531817	527804	1
YLR018C	POM34	DELETION	POre Membrane	179606	178707	-1
YNR052C	POP2	DELETION	PGK promoter directed OverProduction	720647	719346	-1
YNR032W	PPG1	DELETION	Protein Phosphatase involved in Glycogen accumulation	687116	686010	1
YDL134C	PPH21	DELETION	Protein PHosphatase	220771	219662	-1
YDL188C	PPH22	DELETION	Protein PHosphatase	124998	123865	-1
YDR075W	PPH3	DELETION	Protein PHosphatase	598082	597156	1
YDR435C	PPM1	DELETION	Protein Phosphatase Methyltransferase	1333969	1332983	-1
YGR123C	PPT1	DELETION	Protein Phosphatase T	738203	736662	-1
YML016C	PPZ1	DELETION	Protein Phosphatase Z	241536	239458	-1
YEL060C	PRB1	DELETION	PRoteinase B	41953	40046	-1
YGR135W	PRE9	DELETION	PRoteinase yscE	762168	761392	1
YIL095W	PRK1	DELETION	p53 Regulatory Kinase	186369	183937	1
YIL037C	PRM2	DELETION	Pheromone-Regulated Membrane protein	284999	283029	-1
YPL192C	PRM3	DELETION	Pheromone-Regulated Membrane protein	183056	182655	-1
YML047C	PRM6	DELETION	Pheromone-Regulated Membrane protein	181075	180017	-1
YOL061W	PRS5	DELETION	PhosphoRibosylpyrophosphate Synthetase	213734	212244	1
YGR170W	PSD2	DELETION	PhosphatidylSerine Decarboxylase	840558	837142	1
YOL054W	PSH1	DELETION	Pob3/Spt16 Histone associated	229834	228614	1
YOL045W	PSK2	DELETION	Pas domain-containing Serine/threonine protein Kinase	246802	243497	1
YDR505C	PSP1	DELETION	Polymerase SuPpressor	1459220	1456695	-1
YML017W	PSP2	DELETION	Polymerase SuPpressor	238731	236588	1
YNL201C	PSY2	DELETION	Platinum SensitivitY	263203	260627	-1
YLR376C	PSY3	DELETION	Platinum SensitivitY	873554	872826	-1
YBL046W	PSY4	DELETION	Platinum SensitivitY	133749	132424	1
YDL006W	PTC1	DELETION	Phosphatase type Two C	440754	439909	1
YER089C	PTC2	DELETION	Phosphatase Two C	337340	335946	-1
YBR125C	PTC4	DELETION	Phosphatase Two C	488380	487199	-1
YHR189W	PTH1	DELETION	Peptidyl-Trna Hydrolase	484600	484028	1
YJR059W	PTK2	DELETION	Putative serine/Threonine protein Kinase	548243	545787	1
YDL230W	PTP1	DELETION	Protein Tyrosine Phosphatase	43707	42700	1
YOR208W	PTP2	DELETION	Protein Tyrosine Phosphatase	736177	733925	1
YER075C	PTP3	DELETION	Protein Tyrosine Phosphatase	311199	308413	-1
YKR093W	PTR2	DELETION	Peptide TRansport	617535	615730	1
YNL016W	PUB1	DELETION	PolyUridylate Binding	604268	602907	1
YGL014W	PUF4	DELETION	PUmilio-homology domain Family	468807	466141	1
YDR496C	PUF6	DELETION	PUmilio-homology domain Family	1443403	1441433	-1
YPL212C	PUS1	DELETION	PseudoUridine Synthase	153149	151515	-1
YNL292W	PUS4	DELETION	PseudoUridine Synthase	84017	82806	1
YOR243C	PUS7	DELETION	PseudoUridine Synthase	792241	790211	-1
YHR001W-A	QCR10	DELETION	ubiQuinol-cytochrome C oxidoReductase	108122	107826	1
YPL022W	RAD1	DELETION	RADiation sensitive	509999	506697	1
YML095C	RAD10	DELETION	RADiation sensitive	82113	81481	-1
YMR201C	RAD14	DELETION	RADiation sensitive	667044	665845	-1
YBR114W	RAD16	DELETION	RADiation sensitive	469620	467248	1
YOR368W	RAD17	DELETION	RADiation sensitive	1028048	1026843	1
YCR066W	RAD18	DELETION	RADiation sensitive	232963	231500	1
YEL037C	RAD23	DELETION	RADiation sensitive	82603	81407	-1
YER173W	RAD24	DELETION	RADiation sensitive	538279	536300	1
YJR035W	RAD26	DELETION	RADiation sensitive	500612	497355	1
YKL113C	RAD27	DELETION	RADiation sensitive	225875	224727	-1
YER162C	RAD4	DELETION	RADiation sensitive	502894	500630	-1
YLR032W	RAD5	DELETION	RADiation sensitive	208500	204991	1
YER095W	RAD51	DELETION	RADiation sensitive	351182	349980	1
YML032C	RAD52	DELETION	RADiation sensitive	213930	212515	-1
YGL163C	RAD54	DELETION	RADiation sensitive	196403	193707	-1
YDR076W	RAD55	DELETION	RADiation sensitive	599688	598468	1
YDR004W	RAD57	DELETION	RADiation sensitive	456583	455201	1
YDL059C	RAD59	DELETION	RADiation sensitive	344953	344237	-1
YGL058W	RAD6	DELETION	RADiation sensitive	394504	393986	1
YDR014W	RAD61	DELETION	RADiation sensitive	475989	474046	1
YJR052W	RAD7	DELETION	RADiation sensitive	533759	532062	1
YDR217C	RAD9	DELETION	RADiation sensitive	903480	899551	-1
YOR101W	RAS1	DELETION	homologous to RAS proto-oncogene	516173	515244	1
YNL098C	RAS2	DELETION	homologous to RAS proto-oncogene	440570	439602	-1
YJR033C	RAV1	DELETION	Regulator of (H+)-ATPase in Vacuolar membrane	496451	492378	-1
YDR202C	RAV2	DELETION	Regulator of (H+)-ATPase in Vacuolar membrane	857953	856898	-1
YDR527W	RBA50	DAmP	RNA polymerase II (B) Associated protein	1492413	1491094	1
YCR036W	RBK1	DELETION	RiBoKinase	194298	193297	1
YOR265W	RBL2	DELETION	Rescues Beta-tubulin Lethality	820774	820454	1
YMR274C	RCE1	DELETION	Ras and a-factor Converting Enzyme	815311	814364	-1
YMR075W	RCO1	DELETION		416036	413982	1
YJL204C	RCY1	DELETION	ReCYcling	53151	50629	-1
YBR073W	RDH54	DELETION	RaD54 Homolog	385988	383112	1
YDL135C	RDI1	DELETION	Rho GDP Dissociation Inhibitor	219288	218680	-1
YHR157W	REC104	DELETION	RECombination	413455	412907	1
YMR133W	REC114	DELETION	RECombination	537609	536207	1
YCL001W	RER1	DELETION	Retention in the Endoplasmic Reticulum	112482	111916	1
YOR346W	REV1	DELETION	REVersionless	984785	981828	1
YPL167C	REV3	DELETION	REVersionless	237107	232593	-1
YIL139C	REV7	DELETION	REVersionless	88716	87979	-1
YOL080C	REX4	DELETION	Rna EXonuclease	181427	180558	-1
YOR127W	RGA1	DELETION	Rho GTPase Activating Protein	564193	561170	1
YBR260C	RGD1	DELETION	Related GAP Domain	734639	732639	-1
YLR071C	RGR1	DAmP	Resistant to Glucose Repression	278626	275378	-1
YCR027C	RHB1	DELETION	RHeB homolog	167999	167370	-1
YKR055W	RHO4	DELETION	Ras HOmolog	549091	548216	1
YLR039C	RIC1	DELETION	RIbosome Control	228596	225426	-1
YBR275C	RIF1	DELETION	RAP1-Interacting Factor	757106	751356	-1
YCR028C-A	RIM1	DELETION	Replication In Mitochondria	173440	172950	-1
YHL027W	RIM101	DELETION	Regulator of IME2	52988	51111	1
YMR154C	RIM13	DELETION	Regulator of IME2	568182	565999	-1
YFL033C	RIM15	DELETION	Regulator of IME2	74427	69115	-1
YOR275C	RIM20	DELETION	Regulator of IME2	841069	839084	-1
YNL294C	RIM21	DELETION	Regulator of IME2	80260	78659	-1
YMR283C	RIT1	DELETION	Ribosylation of Initiator tRNA	836867	835326	-1
YDR257C	RKM4	DELETION	Ribosomal lysine (K) Methyltransferase	971474	969990	-1
YMR247C	RKR1	DELETION	RING domain mutant Killed by Rtf1 deletion	768039	763351	-1
YPR018W	RLF2	DELETION	Rap1 protein Localization Factor	596296	594476	1
YPL089C	RLM1	DELETION	Resistance to Lethality of MKK1P386 overexpression	381150	379120	-1
YDR255C	RMD5	DELETION	Required for Meiotic nuclear Division	967822	966557	-1
YFR048W	RMD8	DELETION	Required for Meiotic nuclear Division	248134	246146	1
YPL024W	RMI1	DELETION	RecQ Mediated genome Instability	504242	503517	1
YGL250W	RMR1	DELETION	Reduced Meiotic Recombination	32635	31910	1
YNL072W	RNH201	DELETION	RNase H	491240	490317	1
YDR279W	RNH202	DELETION	RNase H	1020420	1019368	1
YLR154C	RNH203	DELETION	RNase H	448314	447982	-1
YLR371W	ROM2	DELETION	RhO1 Multicopy suppressor	866784	862714	1
YBR229C	ROT2	DELETION	Reversal Of Tor2 lethality	679221	676357	-1
YPR065W	ROX1	DELETION	Regulation by OXygen	680799	679693	1
YBL093C	ROX3	DELETION	Regulation by OXygen	44918	44256	-1
YDR156W	RPA14	DELETION	RNA Polymerase A	769938	769525	1
YJL148W	RPA34	DELETION	RNA Polymerase A	141138	140437	1
YOL005C	RPB11	DAmP	RNA Polymerase B	316175	315813	-1
YOR151C	RPB2	DAmP	RNA Polymerase B	616671	612997	-1
YIL021W	RPB3	DAmP	RNA Polymerase B	313861	312905	1
YJL140W	RPB4	DELETION	RNA Polymerase B	151626	150961	1
YBR154C	RPB5	DAmP	RNA Polymerase B	549009	548362	-1
YDR404C	RPB7	DAmP	RNA Polymerase B	1277169	1276654	-1
YOR224C	RPB8	DAmP	RNA Polymerase B	761265	760825	-1
YGL070C	RPB9	DELETION	RNA Polymerase B	374827	374459	-1
YNL330C	RPD3	DELETION	Reduced Potassium Dependency	19302	18001	-1
YIL119C	RPI1	DELETION	Ras-cAMP Pathway Inhibitor	137877	136654	-1
YGR085C	RPL11B	DELETION	Ribosomal Protein of the Large subunit	648907	648383	-1
YDL082W	RPL13A	DELETION	Ribosomal Protein of the Large subunit	309388	308424	1
YMR121C	RPL15B	DELETION	Ribosomal Protein of the Large subunit	510348	509734	-1
YIL133C	RPL16A	DELETION	Ribosomal Protein of the Large subunit	99416	98527	-1
YNL069C	RPL16B	DELETION	Ribosomal Protein of the Large subunit	495001	493956	-1
YJL177W	RPL17B	DELETION	Ribosomal Protein of the Large subunit	91657	90786	1
YBR084C-A	RPL19A	DELETION	Ribosomal Protein of the Large subunit	415261	414186	-1
YBL027W	RPL19B	DELETION	Ribosomal Protein of the Large subunit	169376	168423	1
YOR312C	RPL20B	DELETION	Ribosomal Protein of the Large subunit	901194	900250	-1
YPL079W	RPL21B	DELETION	Ribosomal Protein of the Large subunit	407539	406636	1
YBL087C	RPL23A	DELETION	Ribosomal Protein of the Large subunit	60739	59822	-1
YGL031C	RPL24A	DELETION	Ribosomal Protein of the Large subunit	437934	437467	-1
YFR031C-A	RPL2A	DELETION	Ribosomal Protein of the Large subunit	221418	220507	-1
YOR234C	RPL33B	DELETION	Ribosomal Protein of the Large subunit	779405	778555	-1
YIL052C	RPL34B	DELETION	Ribosomal Protein of the Large subunit	257063	256226	-1
YDL191W	RPL35A	DELETION	Ribosomal Protein of the Large subunit	118517	117664	1
YDL136W	RPL35B	DELETION	Ribosomal Protein of the Large subunit	218367	217600	1
YLR185W	RPL37A	DELETION	Ribosomal Protein of the Large subunit	523288	522663	1
YDR500C	RPL37B	DELETION	Ribosomal Protein of the Large subunit	1450853	1450198	-1
YDL133C-A	RPL41B	DELETION	Ribosomal Protein of the Large subunit	221801	221724	-1
YPR043W	RPL43A	DELETION	Ribosomal Protein of the Large subunit	654847	654166	1
YBR031W	RPL4A	DELETION	Ribosomal Protein of the Large subunit	301254	300166	1
YHL033C	RPL8A	DELETION	Ribosomal Protein of the Large subunit	36025	35255	-1
YLL045C	RPL8B	DELETION	Ribosomal Protein of the Large subunit	48629	47859	-1
YGL147C	RPL9A	DELETION	Ribosomal Protein of the Large subunit	228329	227754	-1
YHR200W	RPN10	DELETION	Regulatory Particle Non-ATPase	499885	499079	1
YLR421C	RPN13	DELETION	Regulatory Particle Non-ATPase	965560	965090	-1
YDL020C	RPN4	DELETION	Regulatory Particle Non-ATPase	416708	415113	-1
YDL140C	RPO21	DAmP	RNA POlymerase	210561	205360	-1
YFL036W	RPO41	DELETION	RNA POlymerase	62837	58782	1
YDL130W	RPP1B	DELETION	Ribosomal Protein P1 Beta	230527	229906	1
YDR382W	RPP2B	DELETION	Ribosomal Protein P2 Beta	1239824	1239492	1
YGR214W	RPS0A	DELETION	Ribosomal Protein of the Small subunit	921788	920575	1
YMR230W	RPS10B	DELETION	Ribosomal Protein of the Small subunit	733141	732414	1
YDR025W	RPS11A	DELETION	Ribosomal Protein of the Small subunit	492324	491515	1
YCR031C	RPS14A	DELETION	Ribosomal Protein of the Small subunit	178220	177500	-1
YMR143W	RPS16A	DELETION	Ribosomal Protein of the Small subunit	552903	551928	1
YDL083C	RPS16B	DELETION	Ribosomal Protein of the Small subunit	307789	306926	-1
YNL302C	RPS19B	DELETION	Ribosomal Protein of the Small subunit	62943	61958	-1
YML063W	RPS1B	DELETION	Ribosomal Protein of the Small subunit	147249	146482	1
YJL136C	RPS21B	DELETION	Ribosomal Protein of the Small subunit	157273	156550	-1
YJL190C	RPS22A	DELETION	Ribosomal Protein of the Small subunit	75302	74910	-1
YGR118W	RPS23A	DELETION	Ribosomal Protein of the Small subunit	727730	726974	1
YHR021C	RPS27B	DELETION	Ribosomal Protein of the Small subunit	148669	147871	-1
YLR264W	RPS28B	DELETION	Ribosomal Protein of the Small subunit	673334	673131	1
YLR388W	RPS29A	DELETION	Ribosomal Protein of the Small subunit	898821	898651	1
YDL061C	RPS29B	DELETION	Ribosomal Protein of the Small subunit	340798	340628	-1
YLR287C-A	RPS30A	DELETION	Ribosomal Protein of the Small subunit	713158	712537	-1
YJR145C	RPS4A	DELETION	Ribosomal Protein of the Small subunit	703068	702027	-1
YHR203C	RPS4B	DELETION	Ribosomal Protein of the Small subunit	505530	504476	-1
YPL090C	RPS6A	DELETION	Ribosomal Protein of the Small subunit	378395	377291	-1
YBR181C	RPS6B	DELETION	Ribosomal Protein of the Small subunit	592774	591712	-1
YBL072C	RPS8A	DELETION	Ribosomal Protein of the Small subunit	89125	88523	-1
YIL153W	RRD1	DELETION	Resistant to Rapamycin Deletion	56379	55198	1
YPL152W	RRD2	DELETION	Resistant to Rapamycin Deletion	266104	265028	1
YHR031C	RRM3	DELETION	rDNA Recombination Mutation	172970	170799	-1
YBL025W	RRN10	DELETION	Regulation of RNA polymerase I	171918	171481	1
YOR001W	RRP6	DELETION	Ribosomal RNA Processing	329033	326832	1
YDR083W	RRP8	DELETION	Ribosomal RNA Processing	613251	612073	1
YLR221C	RSA3	DELETION	RiboSome Assembly	579024	578362	-1
YGR056W	RSC1	DELETION	Remodel the Structure of Chromatin	604447	601661	1
YLR357W	RSC2	DELETION	Remodel the Structure of Chromatin	844000	841331	1
YDR303C	RSC3	DAmP	Remodel the Structure of Chromatin	1071386	1068729	-1
YKR008W	RSC4	DAmP	Remodel the Structure of Chromatin	454078	452201	1
YLR033W	RSC58	DAmP	Remodel the Structure of Chromatin	210269	208761	1
YMR266W	RSN1	DELETION	Rescue of Sro7 at high Nacl	801379	798518	1
YER125W	RSP5	DAmP	Reverses Spt- Phenotype	412618	410189	1
YGL244W	RTF1	DELETION	Restores TBP Function	43174	41498	1
YOL067C	RTG1	DELETION	ReTroGrade regulation	202518	201985	-1
YGL252C	RTG2	DELETION	ReTroGrade regulation	27484	25718	-1
YBL103C	RTG3	DELETION	ReTroGrade regulation	23536	22076	-1
YDL025C	RTK1	DELETION	Ribosome biogenesis and TRNA synthetase-associated Kinase	407206	405344	-1
YDR233C	RTN1	DELETION	ReTiculoN-like	930357	929470	-1
YDL204W	RTN2	DELETION	ReTiculoN-like	95786	94605	1
YER139C	RTR1	DELETION	Regulator of TRanscription	451243	450563	-1
YOR014W	RTS1	DELETION	Rox Three Suppressor	359947	357674	1
YPL183C	RTT10	DELETION	Regulator of Ty1 Transposition	202536	199495	-1
YJL047C	RTT101	DELETION	Regulator of Ty1 Transposition	352108	349580	-1
YGR275W	RTT102	DELETION	Regulator of Ty1 Transposition	1043749	1043276	1
YDR289C	RTT103	DELETION	Regulator of Ty1 Transposition	1039509	1038280	-1
YNL206C	RTT106	DELETION	Regulator of Ty1 Transposition	258155	256788	-1
YHR154W	RTT107	DELETION	Regulator of Ty1 Transposition	406178	402966	1
YLL002W	RTT109	DELETION	Regulator of Ty1 Transposition	147601	146291	1
YOR216C	RUD3	DELETION	Relieves Uso1-1 transport Defect	748979	747525	-1
YCR009C	RVS161	DELETION	Reduced Viability on Starvation	131542	130745	-1
YDR388W	RVS167	DELETION	Reduced Viability on Starvation	1251634	1250186	1
YBR095C	RXT2	DELETION		435698	434406	-1
YDL076C	RXT3	DELETION		321552	320668	-1
YKL212W	SAC1	DELETION	Suppressor of ACtin	36414	34543	1
YDR159W	SAC3	DELETION	Suppressor of ACtin	775782	771877	1
YDR389W	SAC7	DELETION	Suppressor of ACtin	1254501	1252537	1
YGL175C	SAE2	DELETION	Sporulation in the Absence of spo Eleven	174322	173285	-1
YBR280C	SAF1	DELETION	SCF Associated Factor	764697	762784	-1
YER129W	SAK1	DELETION	Snf1 Activating Kinase	420709	417281	1
YLR180W	SAM1	DELETION	S-AdenosylMethionine requiring	516410	515262	1
YMR060C	SAM37	DELETION	Sorting and Assembly Machinery	392515	391532	-1
YFR040W	SAP155	DELETION	Sit4 Associated Protein	237250	234242	1
YJL098W	SAP185	DELETION	Sit4 Associated Protein	245258	242082	1
YKR028W	SAP190	DELETION	Sit4 Associated Protein	497358	494257	1
YMR263W	SAP30	DELETION	Sin3-Associated Polypeptide	795524	794919	1
YMR127C	SAS2	DELETION	Something About Silencing	523345	522329	-1
YBL052C	SAS3	DELETION	Something About Silencing	121874	119379	-1
YDR181C	SAS4	DELETION	Something About Silencing	827355	825910	-1
YOR213C	SAS5	DELETION	Something About Silencing	745281	744535	-1
YCR008W	SAT4	DELETION		130281	128470	1
YAL027W	SAW1	DELETION	Single-strand Annealing Weakened	95472	94687	1
YPR129W	SCD6	DELETION	Suppressor of Clathrin Deficiency	793736	792687	1
YMR214W	SCJ1	DELETION	S. Cerevisiae DnaJ	696483	695350	1
YER120W	SCS2	DELETION	Suppressor of Choline Sensitivity	401869	401135	1
YGL126W	SCS3	DELETION	Suppressor of Choline Sensitivity	272139	270997	1
YMR272C	SCS7	DELETION	Suppressor of Ca2+ Sensitivity	810777	809623	-1
YBL011W	SCT1	DELETION	Suppressor of Choline-Transport mutants	205817	203538	1
YGL028C	SCW11	DELETION	Soluble Cell Wall protein	442909	441281	-1
YDR469W	SDC1	DELETION	Set1c, homologue of Dpy30 from C.elegans	1399542	1399015	1
YPR022C	SDD4	DELETION	Suppressor of Degenerative Death	607312	603911	-1
YBR269C	SDH8	DELETION	Succinate DeHydrogenase	742576	742160	-1
YIL084C	SDS3	DELETION	Suppressor of Defective Silencing	203259	202276	-1
YLR268W	SEC22	DELETION	SECretory	680844	680200	1
YIL076W	SEC28	DELETION	SECretory	217548	216658	1
YBR171W	SEC66	DELETION	SECretory	578984	578364	1
YLR292C	SEC72	DELETION	SECretory	720370	719789	-1
YCR067C	SED4	DELETION	Suppressor of Erd2 Deletion	236322	233125	-1
YBL066C	SEF1	DELETION	Suppressor of Essential Function	100115	96669	-1
YDR363W-A	SEM1	DELETION	Suppressor of Exocyst Mutations	1202397	1202128	1
YOR184W	SER1	DELETION	SERine requiring	680544	679357	1
YGR208W	SER2	DELETION	SERine requiring	912812	911883	1
YJL168C	SET2	DELETION	SET domain-containing	104428	102227	-1
YKR029C	SET3	DELETION	SET domain-containing	499833	497578	-1
YJL105W	SET4	DELETION	SET domain-containing	226737	225055	1
YHR207C	SET5	DELETION	SET domain-containing	516485	514905	-1
YPL165C	SET6	DELETION	SET domain-containing	239077	237956	-1
YOR165W	SEY1	DELETION	Synthetic Enhancement of YOP1	646896	644566	1
YNL049C	SFB2	DELETION	Sed Five Binding	537911	535281	-1
YOR140W	SFL1	DELETION	Suppressor gene for FLocculation	589281	586981	1
YPL047W	SGF11	DELETION	SaGa associated Factor 11kDa	466261	465962	1
YCL010C	SGF29	DELETION	SaGa associated Factor	104350	103571	-1
YGL066W	SGF73	DELETION	SaGa associated Factor, 73 kDa	379582	377609	1
YJR134C	SGM1	DELETION	Slow growth on Galactose and Mannose	675852	673729	-1
YIR001C	SGN1	DELETION	Slower Growth on Non-fermentable carbon sources	356895	356143	-1
YMR190C	SGS1	DELETION	Slow Growth Suppressor	645258	640915	-1
YOR057W	SGT1	DAmP	Suppressor of G2 (Two) allele of skp1	433373	432186	1
YKR043C	SHB17	DELETION	SedoHeptulose 1,7-Bisphosphatase	521712	520897	-1
YGL228W	SHE10	DELETION	Sensitivity to High Expression	69331	67598	1
YOR035C	SHE4	DELETION	Swi5p-dependent HO Expression	400104	397735	-1
YDR393W	SHE9	DELETION	Sensitivity to High Expression	1261271	1259901	1
YBL058W	SHP1	DELETION	Suppressor of High-copy PP1	112708	111437	1
YLR079W	SIC1	DELETION	Substrate/Subunit Inhibitor of Cyclin-dependent protein kinase	287674	286820	1
YBR103W	SIF2	DELETION	Sir4p-Interacting Factor	449316	447709	1
YOL031C	SIL1	DELETION	Suppressor of the Ire1/Lhs1 double mutant	267529	266264	-1
YOL004W	SIN3	DELETION	Switch INdependent	321548	316938	1
YNL236W	SIN4	DELETION	Switch INdependent	209854	206930	1
YDR422C	SIP1	DELETION	SNF1-Interacting Protein	1317773	1315326	-1
YKR101W	SIR1	DELETION	Silent Information Regulator	642504	640540	1
YLR442C	SIR3	DELETION	Silent Information Regulator	1022251	1019315	-1
YKR072C	SIS2	DELETION	SIt4 Suppressor	578123	576435	-1
YNL032W	SIW14	DELETION	Synthetic Interaction with Whi2	575351	574506	1
YDR409W	SIZ1	DELETION	SAP and mIZ-finger domain	1292120	1289406	1
YKR100C	SKG1	DELETION	Suppressor of lethality of Kex2 Gas1 double null mutant	639968	638901	-1
YLR398C	SKI2	DELETION	SuperKIller	919019	915156	-1
YPR189W	SKI3	DELETION	SuperKIller	916962	912664	1
YOR076C	SKI7	DELETION	SuperKIller	471620	469377	-1
YGL213C	SKI8	DELETION	SuperKIller	91247	90054	-1
YHR206W	SKN7	DELETION	Suppressor of Kre Null	514600	512732	1
YNL167C	SKO1	DELETION	Suppressor of Kinase Overexpression	321359	319416	-1
YNL311C	SKP2	DELETION	homology with human SKP2	51688	49397	-1
YBL061C	SKT5	DELETION		107406	105316	-1
YMR216C	SKY1	DELETION	SRPK1-like Kinase in Yeast	701039	698811	-1
YBL007C	SLA1	DELETION	Synthetic Lethal with ABP1	216366	212632	-1
YDL052C	SLC1	DELETION	SphingoLipid Compensation	363583	362672	-1
YOR008C	SLG1	DELETION	Synthetic Lethal with Gap	342414	341278	-1
YBR156C	SLI15	DELETION	Synthetically Lethal with Ipl1	553200	551104	-1
YOR195W	SLK19	DELETION	Synthetic Lethal Kar3p	715331	712866	1
YIL105C	SLM1	DELETION	Synthetic Lethal with Mss4	169641	167581	-1
YDL033C	SLM3	DELETION	Synthetic Lethal with Mss4	393912	392659	-1
YBR266C	SLM6	DELETION	Synthetic Lethal with Mss4	740388	739936	-1
YOR154W	SLP1	DELETION	SUN-Like Protein	626492	624729	1
YHR030C	SLT2	DELETION	Suppressor of the LyTic phenotype	170344	168890	-1
YBR228W	SLX1	DELETION	Synthetic Lethal of unknown (X) function	676227	675313	1
YLR135W	SLX4	DELETION	Synthetic Lethal of unknown (X) function	415527	413281	1
YDL013W	SLX5	DELETION	Synthetic Lethal of unknown [X] function	430926	429067	1
YER116C	SLX8	DELETION	Synthetic Lethal of unknown (X) function	396172	395348	-1
YGR081C	SLX9	DELETION		643780	643148	-1
YOR307C	SLY41	DELETION	Suppressor of Loss of Ypt1	894092	892731	-1
YML066C	SMA2	DELETION	Spore Membrane Assembly	141533	140424	-1
YGR229C	SMI1	DELETION	Suppressor of MAR Inhibitor	950899	949382	-1
YPR054W	SMK1	DELETION		667446	666280	1
YDR510W	SMT3	DAmP	Suppressor of Mif Two	1469705	1469400	1
YKL079W	SMY1	DELETION	Suppressor of MYo2-66	288573	286603	1
YOR327C	SNC2	DELETION	Suppressor of the Null allele of CAP	931081	930734	-1
YDR477W	SNF1	DELETION	Sucrose NonFermenting	1414274	1412373	1
YDR073W	SNF11	DELETION	Sucrose NonFermenting	592948	592439	1
YOR290C	SNF2	DELETION	Sucrose NonFermenting	860258	855147	-1
YDL194W	SNF3	DELETION	Sucrose NonFermenting	114234	111580	1
YGL115W	SNF4	DELETION	Sucrose NonFermenting	293001	292033	1
YBR289W	SNF5	DELETION	Sucrose NonFermenting	782384	779667	1
YHL025W	SNF6	DELETION	Sucrose NonFermenting	55849	54851	1
YGR197C	SNG1	DELETION		894140	892497	-1
YNL086W	SNN1	DELETION	SNapiN	466642	466334	1
YCR033W	SNT1	DELETION	SaNT domains	190169	186489	1
YGL131C	SNT2	DELETION		265859	261648	-1
YOR308C	SNU66	DELETION	Small NUclear ribonucleoprotein associated	896387	894624	-1
YJL036W	SNX4	DELETION	Sorting NeXin	380096	378825	1
YGL127C	SOH1	DELETION	Suppressor Of Hpr1	270775	270392	-1
YMR016C	SOK2	DELETION	Suppressor Of Kinase	305593	303236	-1
YLL021W	SPA2	DELETION	Spindle Pole Antigen	105347	100947	1
YJR010C-A	SPC1	DELETION	Signal Peptidase Complex	458361	458077	-1
YML055W	SPC2	DELETION	Signal Peptidase Complex	165326	164790	1
YPR069C	SPE3	DELETION	SPErmidine auxotroph	685437	684556	-1
YLR146C	SPE4	DELETION	SPErmidine auxotroph	433725	432823	-1
YEL031W	SPF1	DELETION	Sensitivity to Pichia Farinosa killer toxin	93905	90258	1
YPL138C	SPP1	DELETION	Set1c, Phd finger Protein	292427	291366	-1
YER161C	SPT2	DELETION	SuPpressor of Ty's	500348	499347	-1
YOL148C	SPT20	DELETION	SuPpressor of Ty	47574	45760	-1
YMR179W	SPT21	DELETION	SuPpressor of Ty	622134	619858	1
YKL020C	SPT23	DELETION	SuPpressor of Ty	402080	398832	-1
YDR392W	SPT3	DELETION	SuPpressor of Ty's	1259709	1258696	1
YBR081C	SPT7	DELETION	SuPpressor of Ty's	405251	401253	-1
YLR055C	SPT8	DELETION	SuPpressor of Ty	253080	251272	-1
YNL224C	SQS1	DELETION	SQuelch of Splicing suppression	227099	224796	-1
YHR041C	SRB2	DELETION	Suppressor of RNA polymerase B	189864	189131	-1
YER022W	SRB4	DAmP	Suppressor of RNA polymerase B	200875	198812	1
YGR104C	SRB5	DELETION	Suppressor of RNA polymerase B	698368	697445	-1
YDR308C	SRB7	DAmP	Suppressor of RNA polymerase B	1078449	1078027	-1
YCR081W	SRB8	DELETION	Suppressor of RNA polymerase B	258654	254371	1
YML034W	SRC1	DELETION	Spliced mRNA and Cell cycle regulated gene	212155	209525	1
YLR082C	SRL2	DELETION	Suppressor of Rad53 null Lethality	293572	292394	-1
YLR119W	SRN2	DELETION	Suppressor of Rna mutations, Number 2	386175	385534	1
YPR032W	SRO7	DELETION	Suppressor of rho3	637224	634123	1
YCL037C	SRO9	DELETION	Suppressor of rho3	58678	57374	-1
YKR092C	SRP40	DELETION	Serine Rich Protein	613885	612665	-1
YJL092W	SRS2	DELETION	Suppressor of Rad Six	260947	257423	1
YLL024C	SSA2	DELETION	Stress-Seventy subfamily A	97485	95566	-1
YBL075C	SSA3	DELETION	Stress-Seventy subfamily A	86448	84499	-1
YDR293C	SSD1	DELETION	Suppressor of SIT4 Deletion	1049392	1045640	-1
YPL106C	SSE1	DELETION	Stress Seventy subfamily E	352275	350194	-1
YHR066W	SSF1	DELETION	Suppressor of ste4 (Four)	230696	229335	1
YDR312W	SSF2	DELETION	Suppressor of ste4 (Four)	1088942	1087581	1
YBR283C	SSH1	DELETION	Sec Sixty-one Homolog	770415	768943	-1
YLR006C	SSK1	DELETION	Suppressor of Sensor Kinase	163893	161755	-1
YNR031C	SSK2	DELETION	Suppressor of Sensor Kinase	685433	680694	-1
YIL030C	SSM4	DELETION	Suppressor of mrna Stability Mutant	300009	296050	-1
YDR443C	SSN2	DELETION	Suppressor of SNf1	1349938	1345676	-1
YPL042C	SSN3	DELETION	Suppressor of SNf1	474707	473040	-1
YNL025C	SSN8	DELETION	Suppressor of SNf1	585291	584320	-1
YLR452C	SST2	DELETION	SuperSensiTive	1041366	1039270	-1
YNL309W	STB1	DELETION	Sin Three Binding protein	53924	52662	1
YHR178W	STB5	DELETION	Sin Three Binding protein	461530	459299	1
YOR047C	STD1	DELETION	Suppressor of Tbp Deletion	417681	416347	-1
YJR117W	STE24	DELETION	STErile	643368	642007	1
YCL032W	STE50	DELETION	STErile	64481	63441	1
YIL126W	STH1	DAmP	SNF Two Homolog	122071	117992	1
YOR027W	STI1	DELETION	STress Inducible	382822	381053	1
YLR150W	STM1	DELETION	Suppressor of ToM1	441288	440467	1
YDR463W	STP1	DELETION	Species-specific tRNA Processing	1388375	1386816	1
YHR006W	STP2	DELETION	protein with similarity to Stp1p	119439	117814	1
YCL008C	STP22	DELETION	STerile Pseudoreversion	106853	105696	-1
YDL048C	STP4	DELETION	protein with similarity to Stp1p	368211	366739	-1
YMR054W	STV1	DELETION	Similar To VPH1	385975	383303	1
YPR086W	SUA7	DAmP	Suppressor of Upstream AUG	711138	710101	1
YMR039C	SUB1	DELETION	SUppressor of TFIIB mutations	349522	348644	-1
YDR310C	SUM1	DELETION	SUppresor of Mar1-1	1084316	1081128	-1
YPL057C	SUR1	DELETION	SUppressor of Rvs161 and rvs167 mutations	453057	451909	-1
YDR297W	SUR2	DELETION	SUppressor of Rvs161 and rvs167 mutations	1057600	1056551	1
YPR009W	SUT2	DELETION	Sterol UpTake	577358	576552	1
YHR181W	SVP26	DELETION	Sed5 Vesicle Protein	467914	467228	1
YDR320C	SWA2	DELETION	Synthetic lethal With Arf1	1108101	1106095	-1
YAL011W	SWC3	DELETION	SWr Complex	134076	132199	1
YBR231C	SWC5	DELETION	SWr Complex	683090	682179	-1
YAR003W	SWD1	DELETION	Set1c, WD40 repeat protein	156285	155005	1
YBR175W	SWD3	DELETION	Set1c, WD40 repeat protein	583355	582408	1
YJL187C	SWE1	DELETION	Saccharomyces WEe1	79262	76803	-1
YDR126W	SWF1	DELETION	Spore Wall Formation	704244	703234	1
YJL176C	SWI3	DELETION	SWItching deficient	94530	92053	-1
YER111C	SWI4	DELETION	SWItching deficient	385876	382595	-1
YDR146C	SWI5	DELETION	SWItching deficient	750742	748613	-1
YLR182W	SWI6	DELETION	SWItching deficient	520351	517940	1
YDR260C	SWM1	DELETION	Spore Wall Maturation	977229	976717	-1
YNR004W	SWM2	DELETION	Synthetic With mud2-delta	636383	635943	1
YFL049W	SWP82	DELETION	SWi/snf-associated Protein	38674	36803	1
YDR334W	SWR1	DELETION	SWi2/snf2-Related	1140476	1135932	1
YDR395W	SXM1	DELETION	Suppressor of mRNA eXport Mutant	1266158	1263324	1
YOR179C	SYC1	DELETION	Similar to Ysh1 C-terminal	672411	671845	-1
YGR129W	SYF2	DELETION	SYnthetic lethal with cdc40 (Forty)	751047	750400	1
YIL047C	SYG1	DELETION	Suppressor of Yeast Gpa1	267823	265115	-1
YJL004C	SYS1	DELETION	Suppressor of Ypt Six	432200	431589	-1
YDR167W	TAF10	DAmP	TATA binding protein-Associated Factor	790069	789449	1
YML015C	TAF11	DAmP	TATA binding protein-Associated Factor	243029	241989	-1
YDR145W	TAF12	DAmP	TATA binding protein-Associated Factor	748357	746738	1
YML098W	TAF13	DAmP	TATA binding protein-Associated Factor	77770	77267	1
YPL011C	TAF3	DAmP	TATA binding protein-Associated Factor	534703	533642	-1
YMR005W	TAF4	DAmP	TATA binding protein-Associated Factor	277211	276045	1
YMR227C	TAF7	DAmP	TATA binding protein-Associated Factor	724385	722613	-1
YML114C	TAF8	DAmP	TATA binding protein-Associated Factor	43575	42043	-1
YMR236W	TAF9	DAmP	TATA binding protein-Associated Factor	743444	742971	1
YGL232W	TAN1	DELETION	Trna AcetylatioN	63002	62075	1
YBR069C	TAT1	DELETION	Tyrosine and tryptophan Amino acid Transporter	378433	376574	-1
YOL020W	TAT2	DELETION	Tryptophan Amino acid Transporter	287950	286172	1
YPR140W	TAZ1	DELETION	TAfaZzin	815536	814391	1
YBR150C	TBS1	DELETION	ThiaBendazole Sensitive	544493	541209	-1
YEL048C	TCA17	DELETION	TRAPP Complex Associated protein	65167	64709	-1
YNL087W	TCB2	DELETION	Three Calcium and lipid Binding domains (TriCalBins)	465947	462411	1
YML072C	TCB3	DELETION	Three Calcium and lipid Binding domains (TriCalBins)	129367	124730	-1
YPL180W	TCO89	DELETION	Tor Complex One	207647	205248	1
YHR009C	TDA3	DELETION	Topoisomerase I Damage Affected	125680	124109	-1
YLR426W	TDA5	DELETION	Topoisomerase I Damage Affected	988113	987062	1
YBR223C	TDP1	DELETION	Tyrosyl-DNA Phosphodiesterase	670297	668663	-1
YBR083W	TEC1	DELETION	Transposon Enhancement Control	410629	409169	1
YIL039W	TED1	DELETION	Trafficking of Emp24p/Erv25p-dependent cargo Disrupted	279847	278426	1
YKL081W	TEF4	DELETION	Translation Elongation Factor	284455	282891	1
YBL088C	TEL1	DELETION	TELomere maintenance	59382	51019	-1
YNL128W	TEP1	DELETION	TEnsin-like Phosphatase	383663	382359	1
YNL253W	TEX1	DELETION	TrEX component	171286	170018	1
YKL028W	TFA1	DAmP	Transcription Factor a, subunit 1	387206	385758	1
YKR062W	TFA2	DAmP	Transcription Factor a, subunit 2	560652	559666	1
YDR311W	TFB1	DAmP	Transcription Factor B	1086993	1085065	1
YPL122C	TFB2	DAmP	Transcription Factor B subunit 2	320767	319226	-1
YDR460W	TFB3	DAmP	Transcription Factor B subunit 3	1384776	1383811	1
YPR056W	TFB4	DAmP	Transcription Factor B subunit 4	672142	671126	1
YGR186W	TFG1	DAmP	Transcription Factor G	869981	867774	1
YKL140W	TGL1	DELETION	TriGlyceride Lipase	182425	180779	1
YPL157W	TGS1	DELETION	TrimethylGuanosine Synthase	255761	254814	1
YDL080C	THI3	DELETION	THIamine metabolism	312471	310642	-1
YPL214C	THI6	DELETION	THIamine biosynthesis	150191	148569	-1
YHR167W	THP2	DELETION	THO2 - HPR1 Phenotype	440127	439342	1
YPR045C	THP3	DELETION	THO-related Protein	656552	655140	-1
YHR025W	THR1	DELETION	THReonine requiring	160511	159438	1
YCR053W	THR4	DELETION	THReonine requiring	218241	216697	1
YKR059W	TIF1	DELETION	Translation Initiation Factor	556174	554987	1
YJL138C	TIF2	DELETION	Translation Initiation Factor	154691	153504	-1
YGL049C	TIF4632	DELETION	Translation Initiation Factor	409604	406860	-1
YGR181W	TIM13	DELETION	Translocase of the Inner Mitochondrial membrane	858604	858287	1
YOR297C	TIM18	DELETION	Translocase of the Inner Mitochondrial membrane	875321	874743	-1
YIL011W	TIR3	DELETION	TIp1-Related	334536	333727	1
YOL018C	TLG2	DELETION	T-snare affecting a Late Golgi compartment	292074	290881	-1
YKL056C	TMA19	DELETION	Translation Machinery Associated	334915	334412	-1
YMR269W	TMA23	DELETION	Translation Machinery Associated	805091	804456	1
YNL273W	TOF1	DELETION	TOpoisomerase I-interacting Factor	126599	122883	1
YKR010C	TOF2	DELETION	TOpoisomerase I-interacting Factor	461239	458924	-1
YNL070W	TOM7	DELETION	Translocase of the Outer Mitochondrial membrane	493548	493366	1
YOL006C	TOP1	DELETION	TOPoisomerase	315387	313078	-1
YLR234W	TOP3	DELETION	TOPoisomerase	611753	609783	1
YJR066W	TOR1	DELETION	Target Of Rapamycin	566828	559416	1
YBR162C	TOS1	DELETION	Target Of Sbf	564570	563203	-1
YKL166C	TPK3	DELETION	Takashi's Protein Kinase	135705	134509	-1
YNL079C	TPM1	DELETION	TroPoMyosin	479165	478566	-1
YIL138C	TPM2	DELETION	TroPoMyosin	89715	89230	-1
YBR126C	TPS1	DELETION	Trehalose-6-Phosphate Synthase	490392	488905	-1
YDR074W	TPS2	DELETION	Trehalose-6-Phosphate Synthase/phosphatase	596583	593893	1
YNL299W	TRF5	DELETION	Topoisomerase one-Related Function	68445	66517	1
YDR120C	TRM1	DELETION	tRNA Methyltransferase	693261	691549	-1
YOL093W	TRM10	DELETION	Transfer RNA Methyltransferase	143696	142815	1
YBR061C	TRM7	DELETION	Transfer RNA Methyltransferase	365719	364787	-1
YKL211C	TRP3	DELETION	TRyPtophan	38153	36699	-1
YOR115C	TRS33	DELETION	TRapp Subunit	539465	538659	-1
YGR166W	TRS65	DELETION	TRapp Subunit	832197	830515	1
YDR108W	TRS85	DELETION	TRapp Subunit	673365	671269	1
YML028W	TSA1	DELETION	Thiol-Specific Antioxidant	220728	220138	1
YML100W	TSL1	DELETION	Trehalose Synthase Long chain	73920	70624	1
YLR435W	TSR2	DELETION	Twenty S rRNA accumulation	1006995	1006378	1
YOR006C	TSR3	DELETION	Twenty S rRNA accumulation	338621	337680	-1
YML124C	TUB3	DELETION	TUBulin	23683	22048	-1
YCR084C	TUP1	DELETION	dTMP-UPtake	262452	260311	-1
YLR425W	TUS1	DELETION	TOR Unique function Suppressor	986817	982894	1
YOR344C	TYE7	DELETION	Ty1-mediated Expression	978069	977194	-1
YBR166C	TYR1	DELETION	TYRosine	571200	569842	-1
YPR066W	UBA3	DELETION	UBiquitin-like protein-Activating enzyme	682112	681213	1
YHR111W	UBA4	DELETION	UBiquitin-Activating	334394	333072	1
YDR177W	UBC1	DAmP	UBiquitin-Conjugating	817525	816878	1
YOR339C	UBC11	DELETION	UBiquitin Carrier	958832	958362	-1
YLR306W	UBC12	DELETION	UBiquitin-Conjugating	744851	744151	1
YDR092W	UBC13	DELETION	UBiquitin-Conjugating	630605	629876	1
YBR082C	UBC4	DELETION	UBiquitin-Conjugating	407169	406628	-1
YDR059C	UBC5	DELETION	UBiquitin-Conjugating	569770	569234	-1
YMR022W	UBC7	DELETION	UBiquitin-Conjugating enzyme	319177	318680	1
YEL012W	UBC8	DELETION	UBiquitin-Conjugating	132551	131772	1
YLL039C	UBI4	DELETION	Ubiquitin	65207	64062	-1
YDL122W	UBP1	DELETION	UBiquitin-specific Protease	244981	242552	1
YKR098C	UBP11	DELETION	UBiquitin-specific Protease	635179	633026	-1
YJL197W	UBP12	DELETION	UBiquitin-specific Protease	67569	63805	1
YBL067C	UBP13	DELETION	UBiquitin-specific Protease	95882	93639	-1
YBR058C	UBP14	DELETION	UBiquitin-specific Protease	356017	353672	-1
YMR304W	UBP15	DELETION	UBiquitin-specific Protease	878679	874987	1
YPL072W	UBP16	DELETION	UBiquitin-specific Protease	420011	418512	1
YOR124C	UBP2	DELETION	UBiquitin-specific Protease	558642	554824	-1
YER151C	UBP3	DELETION	UBiquitin-specific Protease	472424	469686	-1
YER144C	UBP5	DELETION	UBiquitin-specific Protease	460223	457806	-1
YFR010W	UBP6	DELETION	UBiquitin-specific Protease	166566	165067	1
YIL156W	UBP7	DELETION	UBiquitin-specific Protease	51306	48091	1
YMR223W	UBP8	DELETION	UBiquitin-specific processing Protease	718130	716715	1
YER098W	UBP9	DELETION	UBiquitin-specific Protease	357730	355466	1
YGR184C	UBR1	DELETION		865753	859901	-1
YLR024C	UBR2	DELETION		193281	187663	-1
YML013W	UBX2	DELETION	UBiquitin regulatory X	245903	244149	1
YDL091C	UBX3	DELETION	UBiquitin regulatory X	294759	293392	-1
YMR067C	UBX4	DELETION	UBiquitin regulatory X	405573	404323	-1
YDR330W	UBX5	DELETION	UBiquitin regulatory X	1129374	1127872	1
YJL048C	UBX6	DELETION	UBiquitin regulatory X	348637	347447	-1
YBR273C	UBX7	DELETION	UBiquitin regulatory X	749371	748061	-1
YLR224W	UCC1	DELETION	Ubiquitination of Citrate synthase in the glyoxylate Cycle	587573	586464	1
YDL190C	UFD2	DELETION	Ubiquitin Fusion Degradation	121592	118707	-1
YML088W	UFO1	DELETION	UV-F-box-HO	94241	92235	1
YGR019W	UGA1	DELETION	Utilization of GAba	526644	525229	1
YDL170W	UGA3	DELETION	Utilization of GAba	157904	156318	1
YOR191W	ULS1	DELETION	Ubiquitin Ligase for SUMO conjugates	697334	692475	1
YPL139C	UME1	DELETION	Unscheduled Meiotic gene Expression	291051	289669	-1
YDR207C	UME6	DELETION	Unscheduled Meiotic gene Expression	867522	865012	-1
YGR072W	UPF3	DELETION	UP Frameshift	635467	634304	1
YNL229C	URE2	DELETION	UREidosuccinate transport	220201	219137	-1
YIL008W	URM1	DELETION	Ubiquitin Related Modifier	342835	342536	1
YPR152C	URN1	DELETION	U2-U5-U6 snRNP, RES complex, and NTC interacting protein	833458	832061	-1
YML029W	USA1	DELETION	U1-Snp1 Associating	219878	217362	1
YKR042W	UTH1	DELETION	yoUTH	520624	519527	1
YLR386W	VAC14	DELETION	VACuole morphology and inheritance mutant	896270	893628	1
YNL054W	VAC7	DELETION	VACuolar segregation	529583	526086	1
YEL013W	VAC8	DELETION	VACuole related	130561	128825	1
YOR068C	VAM10	DELETION	VAcuolar Morphogenesis	454213	453869	-1
YOR106W	VAM3	DELETION	VAcuolar Morphogenesis	519972	519121	1
YDL077C	VAM6	DELETION	VAcuolar Morphogenesis	320120	316971	-1
YGL212W	VAM7	DELETION	VAcuolar Morphogenesis	92382	91432	1
YER064C	VHR2	DELETION	VHt1 Regulator	284222	282705	-1
YLR373C	VID22	DELETION	Vacuolar Import and Degradation	871367	868662	-1
YGL227W	VID30	DELETION	Vacuolar Import and Degradation	72547	69671	1
YPL253C	VIK1	DELETION	Vegetative Interaction with Kar3p	73006	71063	-1
YLR410W	VIP1	DELETION		940981	937541	1
YDL185W	VMA1	DELETION	Vacuolar Membrane Atpase	130002	126787	1
YGR105W	VMA21	DELETION	Vacuolar Membrane Atpase	698832	698599	1
YDR049W	VMS1	DELETION	VCP/Cdc48-associated Mitochondrial Stress-responsive	555152	553254	1
YKR001C	VPS1	DELETION	Vacuolar Protein Sorting	442722	440608	-1
YLL040C	VPS13	DELETION	Vacuolar Protein Sorting	63645	54211	-1
YOR132W	VPS17	DELETION	Vacuolar Protein Sorting	574830	573175	1
YOR089C	VPS21	DELETION	Vacuolar Protein Sorting	490828	490196	-1
YKL041W	VPS24	DELETION	Vacuolar Protein Sorting	360817	360143	1
YNR006W	VPS27	DELETION	Vacuolar Protein Sorting	638854	636986	1
YHR012W	VPS29	DELETION	Vacuolar Protein Sorting	130448	129481	1
YPL120W	VPS30	DELETION	Vacuolar Protein Sorting	323744	322071	1
YJL154C	VPS35	DELETION	Vacuolar Protein Sorting	133935	131101	-1
YLR360W	VPS38	DELETION	Vacuolar Protein Sorting	847422	846103	1
YPR173C	VPS4	DELETION	Vacuolar Protein Sorting	887837	886524	-1
YDR080W	VPS41	DELETION	Vacuolar Protein Sorting	606986	604008	1
YOR069W	VPS5	DELETION	Vacuolar Protein Sorting	455795	453768	1
YKR020W	VPS51	DELETION	Vacuolar Protein Sorting	478832	478338	1
YJL029C	VPS53	DELETION	Vacuolar Protein Sorting	390853	388385	-1
YJR126C	VPS70	DELETION	Vacuolar Protein Sorting	658689	656254	-1
YML041C	VPS71	DELETION	Vacuolar Protein Sorting	195755	194913	-1
YDR485C	VPS72	DELETION	Vacuolar Protein Sorting	1427207	1424820	-1
YDR372C	VPS74	DELETION	Vacuolar Protein Sorting	1222149	1221112	-1
YNL246W	VPS75	DELETION	Vacuolar Protein Sorting	186349	185460	1
YAL002W	VPS8	DELETION	Vacuolar Protein Sorting	147531	143707	1
YML097C	VPS9	DELETION	Vacuolar Protein Sorting	79690	78335	-1
YLR337C	VRP1	DELETION	VeRProlin	805106	802653	-1
YLR181C	VTA1	DELETION	VpsTwenty Associated	517670	516678	-1
YER072W	VTC1	DELETION	Vacuolar Transporter Chaperone	303195	302806	1
YOR043W	WHI2	DELETION	WHIskey	412330	410870	1
YNL197C	WHI3	DELETION	WHIskey	269593	267608	-1
YDL224C	WHI4	DELETION	WHIskey	56346	54397	-1
YOR083W	WHI5	DELETION	WHIskey	480420	479533	1
YHL028W	WSC4	DELETION	cell Wall integrity and Stress response Component	50580	48763	1
YHR134W	WSS1	DELETION	Weak Suppressor of Smt3	372558	371749	1
YGL173C	XRN1	DELETION	eXoRiboNuclease	180113	175527	-1
YDR369C	XRS2	DELETION	X-Ray Sensitive	1217580	1215016	-1
YNL107W	YAF9	DELETION	Yeast homolog of the human leukemogenic protein AF9	420778	420098	1
YML007W	YAP1	DELETION	Yeast AP-1	255800	253848	1
YHL009C	YAP3	DELETION	Yeast AP-1	85060	84068	-1
YIR018W	YAP5	DELETION	Yeast AP-1	385346	384609	1
YPL239W	YAR1	DELETION	Yeast Ankyrin Repeat	100086	99484	1
YGL060W	YBP2	DELETION	Yap1-Binding Protein	391990	390065	1
YGR203W	YCH1	DELETION	Yeast Cdc25 Homologue	905683	905237	1
YHR135C	YCK1	DELETION	Yeast Casein Kinase I homologue	374310	372694	-1
YNL154C	YCK2	DELETION	Yeast Casein Kinase	345276	343636	-1
YER123W	YCK3	DELETION	Yeast Casein Kinase	406387	404813	1
YNL064C	YDJ1	DELETION	Yeast dnaJ	507097	505868	-1
YEL041W	YEF1	DELETION		77431	75944	1
YDR451C	YHP1	DELETION	Yeast Homeo-Protein	1362181	1361120	-1
YNL044W	YIP3	DELETION	Ypt-Interacting Protein	545877	545268	1
YGL161C	YIP5	DELETION	Ypt-Interacting Protein	200142	199210	-1
YLR200W	YKE2	DELETION	Yeast ortholog of mouse KE2	549356	549012	1
YMR284W	YKU70	DELETION	Yeast KU protein	839995	838187	1
YMR106C	YKU80	DELETION	Yeast KU protein	480190	478301	-1
YML038C	YMD8	DELETION		204103	202775	-1
YPR024W	YME1	DELETION	Yeast Mitochondrial Escape	612724	610481	1
YER005W	YND1	DELETION	Yeast Nucleoside Diphosphatase	162442	160550	1
YOR064C	YNG1	DELETION	Yeast iNG1 homolog	446738	446079	-1
YHR090C	YNG2	DELETION	Yeast iNG1 homolog	284625	283777	-1
YDR057W	YOS9	DELETION	Yeast OS-9 homolog	567555	565927	1
YER031C	YPT31	DELETION	Yeast Protein Two	214747	214076	-1
YLR262C	YPT6	DELETION	Yeast Protein Two	668891	668244	-1
YML001W	YPT7	DELETION	Yeast Protein Two	267800	267174	1
YBR162W-A	YSY6	DELETION		565428	565231	1
YGR270W	YTA7	DELETION	Yeast Tat-binding Analog	1031509	1027370	1
YJL139C	YUR1	DELETION	Yeast Unknown Reading frame	152999	151713	-1
YMR273C	ZDS1	DELETION	Zillion Different Screens	813980	811233	-1
YGL255W	ZRT1	DELETION	Zinc-Regulated Transporter	22108	20978	1
YGL081W		DELETION		358339	357377	1
YNR065C		DELETION		753700	750350	-1
YMR010W		DELETION	Antagonizes Neo1 Yeast phospholipid flippase	286317	285100	1
YPR084W		DELETION		708342	706972	1
YBL036C		DELETION		151220	150447	-1
YBL081W		DELETION		72972	71866	1
YBL086C		DELETION		62602	61202	-1
YBR238C		DELETION		697302	695107	-1
YCL001W-A		DELETION		113541	113080	1
YCR050C		DELETION		213772	213464	-1
YCR061W		DELETION		227458	225563	1
YCR087C-A		DELETION		264467	264006	-1
YDL176W		DELETION		144223	142097	1
YDR061W		DELETION		575783	574164	1
YDR131C		DELETION		718460	716790	-1
YDR306C		DELETION		1075171	1073735	-1
YEL043W		DELETION		73348	70478	1
YER156C		DELETION		484341	483325	-1
YGL242C		DELETION		45197	44652	-1
YGR054W		DELETION		598621	596693	1
YGR122W		DELETION		735143	733935	1
YGR237C		DELETION		965655	963298	-1
YHR078W		DELETION		258018	256360	1
YIL029C		DELETION		301257	300829	-1
YJL055W		DELETION	LOnely Guy	334094	333357	1
YJR011C		DELETION		459426	458641	-1
YJR084W		DELETION		585004	583733	1
YKL023W		DELETION		394554	393721	1
YLR177W		DELETION		512940	511054	1
YLR278C		DELETION		704024	699999	-1
YLR287C		DELETION		712058	710991	-1
YML108W		DELETION		55110	54793	1
YML119W		DELETION		31684	30611	1
YMR102C		DELETION		472352	469848	-1
YMR111C		DELETION		493792	492404	-1
YMR209C		DELETION		687284	685911	-1
YOR342C		DELETION		967625	966666	-1
YPL068C		DELETION		425096	424215	-1
YPL113C		DELETION		337143	335953	-1
YPL150W		DELETION		270893	268188	1
YPR063C		DELETION		678320	677812	-1
YPR174C		DELETION		888708	888043	-1
