# Supplementary material for: The effect of acetaminophen on ubiquitin homeostasis in Saccharomyces cerevisiae
Source: PLoS One. 2017 Mar 14;12(3):e0173573. doi: 10.1371/journal.pone.0173573 (PMC5349473; doi:10.1371/journal.pone.0173573)
Supplement: S3 Table — (XLSX) [file pone.0173573.s005.xlsx]

## Sheet: APAP resistant 37C 107 strains
				Area size	Area size
Systematic Name	Standard Name	Gene name	Mutation	80 mM APAP	no apap	Feature
YEL033W	MTC7	Maintenance of Telomere Capping	DELETION	1308	516	Predicted metabolic role based on network analysis derived from ChIP experiments, a large-scale deletion study and localization of transcription factor binding sites; null mutant is sensitive to temperature oscillation in a cdc13-1 mutant
YHR077C	NMD2	Nonsense-mediated MRNA Decay	DELETION	1130	356	Protein involved in the nonsense-mediated mRNA decay (NMD) pathway; interacts with Nam7p and Upf3p; involved in telomere maintenance
YOR006C	TSR3	Twenty S rRNA accumulation	DELETION	1129	647	Putative protein of unknown function; green fluorescent protein (GFP)-fusion protein localizes to both the cytoplasm and the nucleus
YKL032C	IXR1	Intrastrand cross (X)-link Recognition	DELETION	1104	788	Protein that binds DNA containing intrastrand cross-links formed by cisplatin, contains two HMG (high mobility group box) domains, which confer the ability to bend cisplatin-modified DNA; mediates aerobic transcriptional repression of COX5b
YDR054C	CDC34	Cell Division Cycle	DAmP	1034	579	Ubiquitin-conjugating enzyme (E2) and catalytic subunit of SCF ubiquitin-protein ligase complex (together with Skp1p, Rbx1p, Cdc53p, and an F-box protein) that regulates cell cycle progression by targeting key substrates for degradation
YOR178C	GAC1	Glycogen ACcumulation	DELETION	1031	763	Regulatory subunit for Glc7p type-1 protein phosphatase (PP1), tethers Glc7p to Gsy2p glycogen synthase, binds Hsf1p heat shock transcription factor, required for induction of some HSF-regulated genes under heat shock
YPL041C			DELETION	1026	323	Protein of unknown function involved in maintenance of proper telomere length
YDL165W	CDC36	Cell Division Cycle	DAmP	1023	533	Component of the CCR4-NOT complex, which has multiple roles in regulating mRNA levels including regulation of transcription and destabilizing mRNAs by deadenylation; basal transcription factor
YNL032W	SIW14	Synthetic Interaction with Whi2	DELETION	1012	454	Tyrosine phosphatase that plays a role in actin filament organization and endocytosis; localized to the cytoplasm
YOR269W	PAC1	Perish in the Absence of Cin8p	DELETION	931	370	Protein involved in nuclear migration, part of the dynein/dynactin pathway; targets dynein to microtubule tips, which is necessary for sliding of microtubules along bud cortex; synthetic lethal with bni1; homolog of human LIS1
YIR023W	DAL81	Degradation of Allantoin	DELETION	908	636	Positive regulator of genes in multiple nitrogen degradation pathways; contains DNA binding domain but does not appear to bind the dodecanucleotide sequence present in the promoter region of many genes involved in allantoin catabolism
YHR166C	CDC23	Cell Division Cycle	DAmP	903	541	Subunit of the Anaphase-Promoting Complex/Cyclosome (APC/C), which is a ubiquitin-protein ligase required for degradation of anaphase inhibitors, including mitotic cyclins, during the metaphase/anaphase transition
YOR303W	CPA1	Carbamyl Phosphate synthetase A	DELETION	884	445	Small subunit of carbamoyl phosphate synthetase, which catalyzes a step in the synthesis of citrulline, an arginine precursor; translationally regulated by an attenuator peptide encoded by YOR302W within the CPA1 mRNA 5'-leader
YNL070W	TOM7	Translocase of the Outer Mitochondrial membrane	DELETION	884	292	Component of the TOM (translocase of outer membrane) complex responsible for recognition and initial import steps for all mitochondrially directed proteins; promotes assembly and stability of the TOM complex
YGR072W	UPF3	UP Frameshift	DELETION	884	277	Component of the nonsense-mediated mRNA decay (NMD) pathway, along with Nam7p and Nmd2p; involved in decay of mRNA containing nonsense codons; involved in telomere maintenance
YOL054W	PSH1	Pob3/Spt16 Histone associated	DELETION	879	405	Nuclear protein, putative RNA polymerase II elongation factor; isolated as Pob3p/Spt16p-binding protein
YOR275C	RIM20	Regulator of IME2	DELETION	864	436	Protein involved in proteolytic activation of Rim101p in response to alkaline pH; PalA/AIP1/Alix family member; interaction with the ESCRT-III subunit Snf7p suggests a relationship between pH response and multivesicular body formation
YPL001W	HAT1	Histone AcetylTransferase	DELETION	859	323	Catalytic subunit of the Hat1p-Hat2p histone acetyltransferase complex that uses the cofactor acetyl coenzyme A, to acetylate free nuclear and cytoplasmic histone H4; involved in telomeric silencing and DNA double-strand break repair
YGL087C	MMS2	Methyl MethaneSulfonate sensitivity	DELETION	841	598	Ubiquitin-conjugating enzyme variant involved in error-free postreplication repair; forms a heteromeric complex with Ubc13p, an active ubiquitin-conjugating enzyme; cooperates with chromatin-associated RING finger proteins, Rad18p and Rad5p
YGL081W			DELETION	838	323	Putative protein of unknown function; non-essential gene; interacts genetically with CHS5, a gene involved in chitin biosynthesis
YGR003W	CUL3	CULlin	DELETION	825	392	Ubiquitin-protein ligase, member of the cullin family with similarity to Cdc53p and human CUL3; required for ubiquitin-dependent degredation of the RNA Polymerase II subunit RPO21
YDR099W	BMH2	Brain Modulosignalin Homologue	DELETION	824	415	14-3-3 protein, minor isoform; controls proteome at post-transcriptional level, binds proteins and DNA, involved in regulation of many processes including exocytosis, vesicle transport, Ras/MAPK signaling, and rapamycin-sensitive signaling
YOR339C	UBC11	UBiquitin Carrier	DELETION	824	454	Ubiquitin-conjugating enzyme most similar in sequence to Xenopus ubiquitin-conjugating enzyme E2-C, but not a true functional homolog of this E2; unlike E2-C, not required for the degradation of mitotic cyclin Clb2
YBR162W-A	YSY6		DELETION	822	256	Protein whose expression suppresses a secretory pathway mutation in E. coli; has similarity to the mammalian RAMP4 protein involved in secretion
YOL049W	GSH2	Glutathione	DELETION	810	299	Glutathione synthetase, catalyzes the ATP-dependent synthesis of glutathione (GSH) from gamma-glutamylcysteine and glycine; induced by oxidative stress and heat shock
YNL273W	TOF1	TOpoisomerase I-interacting Factor	DELETION	808	571	Subunit of a replication-pausing checkpoint complex (Tof1p-Mrc1p-Csm3p) that acts at the stalled replication fork to promote sister chromatid cohesion after DNA damage, facilitating gap repair of damaged DNA; interacts with the MCM helicase
YNL098C	RAS2	homologous to RAS proto-oncogene	DELETION	806	466	GTP-binding protein that regulates the nitrogen starvation response, sporulation, and filamentous growth; farnesylation and palmitoylation required for activity and localization to plasma membrane; homolog of mammalian Ras proto-oncogenes
YPR152C	URN1	U2-U5-U6 snRNP, RES complex, and NTC interacting protein	DELETION	805	396	Putative protein of unknown function containing WW and FF domains; overexpression causes accumulation of cells in G1 phase
YJR119C	JHD2	JmjC domain-containing Histone Demethylase	DELETION	799	253	JmjC domain family histone demethylase specific for H3-K4 (histone H3 Lys4); removes methyl groups specifically added by Set1p methyltransferase; protein levels regulated by Not4p (E3 ubiquitin ligase) polyubiquitin-mediated degradation
YER125W	RSP5	Reverses Spt- Phenotype	DAmP	784	274	Ubiquitin-protein ligase involved in ubiquitin-mediated protein degradation; functions in multivesicular body sorting, heat shock response and ubiquitylation of arrested RNAPII; contains a hect (homologous to E6-AP carboxyl terminus) domain
YMR065W	KAR5	KARyogamy	DELETION	771	294	Protein required for nuclear membrane fusion during karyogamy, localizes to the membrane with a soluble portion in the endoplasmic reticulum lumen, may form a complex with Jem1p and Kar2p; expression of the gene is regulated by pheromone
YJR050W	ISY1	Interactor of SYf1p	DELETION	762	219	Component of the spliceosome complex involved in pre-mRNA splicing, auxiliary splicing factor that may modulate Syf1p activity and help optimize splicing; isy1 syf2 double mutation activates the spindle checkpoint, causing cell cycle arrest
YGL252C	RTG2	ReTroGrade regulation	DELETION	762	292	Sensor of mitochondrial dysfunction; regulates the subcellular location of Rtg1p and Rtg3p, transcriptional activators of the retrograde (RTG) and TOR pathways; Rtg2p is inhibited by the phosphorylated form of Mks1p
YDR508C	GNP1	GlutamiNe Permease	DELETION	761	456	High-affinity glutamine permease, also transports Leu, Ser, Thr, Cys, Met and Asn; expression is fully dependent on Grr1p and modulated by the Ssy1p-Ptr3p-Ssy5p (SPS) sensor of extracellular amino acids
YHR206W	SKN7	Suppressor of Kre Null	DELETION	756	280	Nuclear response regulator and transcription factor, part of a branched two-component signaling system; required for optimal induction of heat-shock genes in response to oxidative stress; involved in osmoregulation
YLL039C	UBI4	Ubiquitin	DELETION	756	716	Ubiquitin, becomes conjugated to proteins, marking them for selective degradation via the ubiquitin-26S proteasome system; essential for the cellular stress response; encoded as a polyubiquitin precursor comprised of 5 head-to-tail repeats
YMR294W	JNM1	Just Nuclear Migration	DELETION	755	296	Component of the yeast dynactin complex, consisting of Nip100p, Jnm1p, and Arp1p; required for proper nuclear migration and spindle partitioning during mitotic anaphase B
YOR064C	YNG1	Yeast homolog of mammalian Ing1	DELETION	755	268	Subunit of the NuA3 histone acetyltransferase complex that acetylates histone H3; contains PHD finger domain that interacts with methylated histone H3, has similarity to the human tumor suppressor ING1
YDL155W	CLB3	CycLin B	DELETION	754	268	B-type cyclin involved in cell cycle progression; activates Cdc28p to promote the G2/M transition; may be involved in DNA replication and spindle assembly; accumulates during S phase and G2, then targeted for ubiquitin-mediated degradation
YER022W	SRB4	Suppressor of RNA polymerase B	DAmP	754	259	Subunit of the RNA polymerase II mediator complex; associates with core polymerase subunits to form the RNA polymerase II holoenzyme; essential for transcriptional regulation
YAL019W	FUN30	Function Unknown Now	DELETION	747	284	Protein whose overexpression affects chromosome stability, potential Cdc28p substrate; homolog of Snf2p; the authentic, non-tagged protein is detected in highly purified mitochondria in high-throughput studies
YER129W	SAK1	Snf1 Activating Kinase	DELETION	747	249	Upstream serine/threonine kinase for the SNF1 complex; partially redundant with Elm1p and Tos3p; members of this family have functional orthology with LKB1, a mammalian kinase associated with Peutz-Jeghers cancer-susceptibility syndrome
YOL013C	HRD1	HMG-coA Reductase Degradation	DELETION	743	268	Ubiquitin-protein ligase required for endoplasmic reticulum-associated degradation (ERAD) of misfolded proteins; genetically linked to the unfolded protein response (UPR); regulated through association with Hrd3p; contains an H2 ring finger
YIL138C	TPM2	TroPoMyosin	DELETION	742	301	Minor isoform of tropomyosin, binds to and stabilizes actin cables and filaments, which direct polarized cell growth and the distribution of several organelles; appears to have distinct and also overlapping functions with Tpm1p
YMR214W	SCJ1	S. Cerevisiae DnaJ	DELETION	731	576	One of several homologs of bacterial chaperone DnaJ, located in the ER lumen where it cooperates with Kar2p to mediate maturation of proteins
YER077C			DELETION	731	176	Putative protein of unknown function; green fluorescent protein (GFP)-fusion protein localizes to the mitochondrion; null mutation results in a decrease in plasma membrane electron transport
YML114C	TAF8	TATA binding protein-Associated Factor	DAmP	729	177	TFIID subunit (65 kDa), involved in RNA polymerase II transcription initiation
YPR168W	NUT2	Negative regulation of URS Two	DAmP	726	253	Subunit of the RNA polymerase II mediator complex; associates with core polymerase subunits to form the RNA polymerase II holoenzyme; required for transcriptional activation and has a role in basal transcription
YDR404C	RPB7	RNA Polymerase B	DAmP	724	238	RNA polymerase II subunit B16; forms two subunit dissociable complex with Rpb4p
YNR065C			DELETION	724	391	Protein of unknown function; protein-protein interactions suggest a possible role in actin patch formation; YNR065C is not an essential gene
YDL243C	AAD4	Aryl-Alcohol Dehydrogenase	DELETION	722	294	Putative aryl-alcohol dehydrogenase with similarity to P. chrysosporium aryl-alcohol dehydrogenase, involved in the oxidative stress response; expression induced in cells treated with the mycotoxin patulin
YDL056W	MBP1	MluI-box Binding Protein	DELETION	721	229	Transcription factor involved in regulation of cell cycle progression from G1 to S phase, forms a complex with Swi6p that binds to MluI cell cycle box regulatory element in promoters of DNA synthesis genes
YER095W	RAD51	RADiation sensitive	DELETION	719	306	Strand exchange protein, forms a helical filament with DNA that searches for homology; involved in the recombinational repair of double-strand breaks in DNA during vegetative growth and meiosis; homolog of Dmc1p and bacterial RecA protein
YHR058C	MED6	MEDiator complex	DAmP	717	750	Subunit of the RNA polymerase II mediator complex; associates with core polymerase subunits to form the RNA polymerase II holoenzyme; essential for transcriptional regulation
YLR388W	RPS29A	Ribosomal Protein of the Small subunit	DELETION	715	213	Protein component of the small (40S) ribosomal subunit; nearly identical to Rps29Bp and has similarity to rat S29 and E. coli S14 ribosomal proteins
YPR052C	NHP6A	Non-Histone Protein	DELETION	713	163	High-mobility group non-histone chromatin protein, functionally redundant with Nhp6Bp; homologous to mammalian high mobility group proteins 1 and 2; acts to recruit transcription factor Rcs1p to certain promoters
YMR227C	TAF7	TATA binding protein-Associated Factor	DAmP	711	196	TFIID subunit (67 kDa), involved in RNA polymerase II transcription initiation
YDL048C	STP4	protein with similarity to Stp1p	DELETION	705	307	Protein containing a Kruppel-type zinc-finger domain; has similarity to Stp1p, Stp2p, and Stp3p
YPL183C	RTT10	Regulator of Ty1 Transposition	DELETION	704	283	Cytoplasmic protein with a role in regulation of Ty1 transposition
YCR020C	PET18	PETite colonies	DELETION	700	325	Protein required for respiratory growth and stability of the mitochondrial genome
YMR080C	NAM7	Nuclear Accommodation of Mitochondria	DELETION	699	182	ATP-dependent RNA helicase of the SFI superfamily involved in nonsense mediated mRNA decay; required for efficient translation termination at nonsense codons and targeting of NMD substrates to P-bodies; involved in telomere maintenance
YLR224W			DELETION	686	863	F-box protein and component of SCF ubiquitin ligase complexes involved in ubiquitin-dependent protein catabolism; readily monoubiquitinated in vitro by SCF-Ubc4 complexes; YLR224W is not an essential gene
YLL045C	RPL8B	Ribosomal Protein of the Large subunit	DELETION	685	262	Ribosomal protein L4 of the large (60S) ribosomal subunit, nearly identical to Rpl8Ap and has similarity to rat L7a ribosomal protein; mutation results in decreased amounts of free 60S subunits
YDR092W	UBC13	UBiquitin-Conjugating	DELETION	682	269	Ubiquitin-conjugating enzyme involved in the error-free DNA postreplication repair pathway; interacts with Mms2p to assemble ubiquitin chains at the Ub Lys-63 residue; DNA damage triggers redistribution from the cytoplasm to the nucleus
YMR255W	GFD1	Good For Dbp5p	DELETION	680	826	Coiled-coiled protein of unknown function, identified as a high-copy suppressor of a dbp5 mutation
YDL125C	HNT1	Histidine triad NucleoTide-binding	DELETION	680	267	Adenosine 5'-monophosphoramidase; interacts physically and genetically with Kin28p, a CDK and TFIIK subunit, and genetically with CAK1; member of the histidine triad (HIT) superfamily of nucleotide-binding proteins and similar to Hint
YPR056W	TFB4	Transcription Factor B subunit 4	DAmP	680	249	Subunit of TFIIH complex, involved in transcription initiation, similar to 34 kDa subunit of human TFIIH; interacts with Ssl1p
YKL059C	MPE1	Mutant PCF11 Extragenic suppressor	DAmP	672	643	Essential conserved subunit of CPF (cleavage and polyadenylation factor), plays a role in 3' end formation of mRNA via the specific cleavage and polyadenylation of pre-mRNA, contains a putative RNA-binding zinc knuckle motif
YNL270C	ALP1		DELETION	670	367	Arginine transporter; expression is normally very low and it is unclear what conditions would induce significant expression
YBR154C	RPB5	RNA Polymerase B	DAmP	670	261	RNA polymerase subunit ABC27, common to RNA polymerases I, II, and III; contacts DNA and affects transactivation
YJR017C	ESS1	ESSential	DAmP	669	260	Peptidylprolyl-cis/trans-isomerase (PPIase) specific for phosphorylated serine and threonine residues N-terminal to proline; regulates phosphorylation of the RNA polymerase II large subunit (Rpo21p) C-terminal domain
YLR071C	RGR1	Resistant to Glucose Repression	DAmP	669	269	Subunit of the RNA polymerase II mediator complex; associates with core polymerase subunits to form the RNA polymerase II holoenzyme; required for glucose repression, HO repression, RME1 repression and sporulation
YOL067C	RTG1	ReTroGrade regulation	DELETION	668	170	Transcription factor (bHLH) involved in interorganelle communication between mitochondria, peroxisomes, and nucleus
YBL103C	RTG3	ReTroGrade regulation	DELETION	665	177	Basic helix-loop-helix-leucine zipper (bHLH/Zip) transcription factor that forms a complex with another bHLH/Zip protein, Rtg1p, to activate the retrograde (RTG) and TOR pathways
YER123W	YCK3	Yeast Casein Kinase	DELETION	662	267	Palmitoylated, vacuolar membrane-localized casein kinase I isoform; negatively regulates vacuole fusion during hypertonic stress via phosphorylation of Vps41p; shares essential functions with Hrr25p; regulates vesicle fusion in AP-3 pathway
YHR009C			DELETION	661	290	Putative protein of unknown function; not an essential gene
YLR192C	HCR1	High-Copy suppressor of Rpg1	DELETION	655	251	Dual function protein involved in translation initiation as a substoichiometric component (eIF3j) of translation initiation factor 3 (eIF3) and required for processing of 20S pre-rRNA; binds to eIF3 subunits Rpg1p and Prt1p and 18S rRNA
YBR272C	HSM3	enHanced Spontaneous Mutability	DELETION	650	274	Proteasome-interacting protein involved in the assembly of the base subcomplex of the 19S proteasomal regulatory particle (RP); involved in DNA mismatch repair during slow growth; weak similarity to Msh1p; related to human 19S subunit S5b
YKL205W	LOS1	Loss Of Suppression	DELETION	646	298	Nuclear pore protein involved in nuclear export of pre-tRNA
YDL175C	AIR2	Arginine methyltransferase-Interacting RING finger protein	DELETION	643	242	Zinc knuckle protein, involved in nuclear RNA quality control as a component of the TRAMP complex; stimulates the poly(A) polymerase activity of Pap2p in vitro; functionally redundant with Air1p
YNL076W	MKS1	Multicopy Kinase Suppressor	DELETION	638	281	Pleiotropic negative transcriptional regulator involved in Ras-CAMP and lysine biosynthetic pathways and nitrogen regulation; involved in retrograde (RTG) mitochondria-to-nucleus signaling
YKR100C	SKG1	Suppressor of lethality of Kex2 Gas1 double null mutant	DELETION	634	328	Transmembrane protein with a role in cell wall polymer composition; localizes on the inner surface of the plasma membrane at the bud and in the daughter cell
YER174C	GRX4	GlutaRedoXin	DELETION	631	263	Hydroperoxide and superoxide-radical responsive glutathione-dependent oxidoreductase; monothiol glutaredoxin subfamily member along with Grx3p and Grx5p; protects cells from oxidative damage
YLR083C	EMP70		DELETION	630	326	Protein with a role in cellular adhesion and filamentous growth; similar to Tmn2p and Tmn3p; member of Transmembrane Nine family of proteins with 9 transmembrane segments; 24kDa cleavage product found in endosome-enriched membrane fractions
YDR118W	APC4	Anaphase Promoting Complex	DAmP	629	213	Subunit of the Anaphase-Promoting Complex/Cyclosome (APC/C), which is a ubiquitin-protein ligase required for degradation of anaphase inhibitors, including mitotic cyclins, during the metaphase/anaphase transition
YHR129C	ARP1	Actin-Related Protein	DELETION	627	288	Actin-related protein of the dynactin complex; required for spindle orientation and nuclear migration; putative ortholog of mammalian centractin
YKR098C	UBP11	UBiquitin-specific Protease	DELETION	626	1192	Ubiquitin-specific protease that cleaves ubiquitin from ubiquitinated proteins
YML057W	CMP2	CalModulin binding Protein	DELETION	619	260	Calcineurin A; one isoform (the other is CNA1) of the catalytic subunit of calcineurin, a Ca++/calmodulin-regulated protein phosphatase which regulates Crz1p (a stress-response transcription factor), the other calcineurin subunit is CNB1
YIL149C	MLP2	Myosin-Like Protein	DELETION	619	501	Myosin-like protein associated with the nuclear envelope, connects the nuclear pore complex with the nuclear interior; involved in the Tel1p pathway that controls telomere length
YBL046W	PSY4	Platinum SensitivitY	DELETION	616	236	Putative regulatory subunit of an evolutionarily conserved protein phosphatase; localization is cell-cycle dependent and regulated by Cdc28p phosphorylation; required for cisplatin resistance; homolog of mammalian R2
YDL059C	RAD59	RADiation sensitive	DELETION	615	276	Protein involved in the repair of double-strand breaks in DNA during vegetative growth via recombination and single-strand annealing; anneals complementary single-stranded DNA; homologous to Rad52p
YIL133C	RPL16A	Ribosomal Protein of the Large subunit	DELETION	613	304	N-terminally acetylated protein component of the large (60S) ribosomal subunit, binds to 5.8 S rRNA; has similarity to Rpl16Bp, E. coli L13 and rat L13a ribosomal proteins; transcriptionally regulated by Rap1p
YDR145W	TAF12	TATA binding protein-Associated Factor	DAmP	611	229	Subunit (61/68 kDa) of TFIID and SAGA complexes, involved in RNA polymerase II transcription initiation and in chromatin modification, similar to histone H2A
YKL213C	DOA1	Degradation Of Alpha	DELETION	609	238	WD repeat protein required for ubiquitin-mediated protein degradation, forms complex with Cdc48p, plays a role in controlling cellular ubiquitin concentration; also promotes efficient NHEJ in postdiauxic/stationary phase
YCL036W	GFD2	Great for Full DEAD box protein activity	DELETION	609	212	Protein of unknown function, identified as a high-copy suppressor of a dbp5 mutation
YHR025W	THR1	THReonine requiring	DELETION	607	275	Homoserine kinase, conserved protein required for threonine biosynthesis; expression is regulated by the GCN4-mediated general amino acid control pathway
YKR101W	SIR1	Silent Information Regulator	DELETION	605	281	Protein involved in repression of transcription at the silent mating-type loci HML and HMR; recruitment to silent chromatin requires interactions with Orc1p and with Sir4p, through a common Sir1p domain; binds to centromeric chromatin
YGL232W	TAN1	Trna AcetylatioN	DELETION	597	177	Putative tRNA acetyltransferase, RNA-binding protein required for the formation of the modified nucleoside N(4)-acetylcytidine in serine and leucine tRNAs but not required for the same modification in 18S rRNA
YIR001C	SGN1	Slower Growth on Non-fermentable carbon sources	DELETION	594	440	Cytoplasmic RNA-binding protein, contains an RNA recognition motif (RRM); may have a role in mRNA translation, as suggested by genetic interactions with genes encoding proteins involved in translational initiation
YNL255C	GIS2	GIg Suppressor	DELETION	592	290	Protein with seven cysteine-rich CCHC zinc-finger motifs, similar to human CNBP, proposed to be involved in the RAS/cAMP signaling pathway
YDR460W	TFB3	Transcription initiation Factor IIB	DAmP	580	166	Subunit of TFIIH and nucleotide excision repair factor 3 complexes, involved in transcription initiation, required for nucleotide excision repair; ring finger protein similar to mammalian CAK and TFIIH subunit
YPL180W	TCO89	Tor Complex One	DELETION	577	208	Subunit of TORC1 (Tor1p or Tor2p-Kog1p-Lst8p-Tco89p), a complex that regulates growth in response to nutrient availability; cooperates with Ssd1p in the maintenance of cellular integrity; deletion strains are hypersensitive to rapamycin
YJL098W	SAP185	Sit4 Associated Protein	DELETION	575	384	Protein that forms a complex with the Sit4p protein phosphatase and is required for its function; member of a family of similar proteins including Sap4p, Sap155p, and Sap190p
YNL001W	DOM34	Duplication Of Multilocus region	DELETION	571	243	Endoribonuclease; functions in no-go mRNA decay, protein translation to promote G1 progression and differentiation, required for meiotic cell division; similar to the eukaryotic Pelota
YJL073W	JEM1	DnaJ-like protein of the ER Membrane	DELETION	570	275	DnaJ-like chaperone required for nuclear membrane fusion during mating, localizes to the ER membrane; exhibits genetic interactions with KAR2
YCL056C			DELETION	563	251	Protein of unknown function; green fluorescent protein (GFP)-fusion protein localizes to the cytoplasm in a punctate pattern; null mutant displays decreased thermotolerance
YJL105W	Set4	Protein of unknown function, contains a SET domain	DELETION	551	254	Protein of unknown function, contains a SET domain
