# Supplementary material for: The effect of acetaminophen on ubiquitin homeostasis in Saccharomyces cerevisiae
Source: PLoS One. 2017 Mar 14;12(3):e0173573. doi: 10.1371/journal.pone.0173573 (PMC5349473; doi:10.1371/journal.pone.0173573)
Supplement: S4 Table — (XLSX) [file pone.0173573.s006.xlsx]

## Sheet: APAP sensitive 30C 72 strains
Gene	Gene	Gene			Area size	areasize	Ratio
Primary DIBD	Systematic name	Standard Name	mutation	Gene name	control	60 mM	ratio 60mM/control
S000003617	YAL011W	SWC3	DELETION	SWr Complex	581	0	0
S000004075	YBR126C	TPS1	DELETION	Trehalose-6-Phosphate Synthase	408	160	0.392157
S000000404	YBR200W	BEM1	DELETION	Bud EMergence	247	24	0.097166
S000003420	YBR231C	SWC5	DELETION	SWr Complex	407	4	0.00982801
S000005552	YCR034W	FEN1	DELETION	fatty acid ELOngation	232	0	0
S000001871	YDL185W	TFP1	DELETION	Vacuolar Membrane Atpase	173	0	0
S000004641	YDR074W	TPS2	DELETION	Trehalose-6-Phosphate Synthase/phosphatase	149	43	0.288591
S000000364	YDR159W	SAC3	DELETION	Suppressor of ACtin	270	46	0.17037
S000004077	YDR176W	ADA3	DELETION		177	11	0.0621469
S000004580	YDR245W	MNN10	DELETION	MaNNosyltransferase	261	88	0.337165
S000001732	YDR293C	SSD1	DELETION	Suppressor of SIT4 Deletion	218	69	0.316514
S000001895	YDR303C	RSC3	DAmP	Remodel the Structure of Chromatin	307	7	0.0228013
S000003011	YDR311W	TFB1	DAmP	Transcription Factor B	354	114	0.322034
S000000630	YDR315C	IPK1	DELETION	Inositol Polyphosphate Kinase	237	6	0.0253165
S000004364	YDR320C	SWA2	DELETION	Synthetic lethal With Arf1	292	2	0.00684932
S000004046	YDR334W	SWR1	DELETION	SWi2/snf2-Related	218	0	0
S000003022	YDR378C	LSM6	DELETION	Like SM	178	60	0.337079
S000005770	YDR392W	SPT3	DELETION	SuPpressor of Ty's	225	33	0.146667
S000004334	YDR485C	VPS72	DELETION	Vacuolar Protein Sorting	361	4	0.0110803
S000004924	YER083C	GET2	DELETION	Guided Entry of Tail-anchored proteins	202	41	0.20297
S000003484	YFL001W	DEG1	DELETION	DEpressed Growth rate	178	69	0.38764
S000005143	YFL023W	BUD27	DELETION	BUD site selection	175	31	0.177143
S000000885	YGL043W	DST1	DELETION	DNA Strand Transfer	258	64	0.248062
S000003850	YGL054C	ERV14	DELETION	ER Vesicle	257	24	0.0933852
S000003052	YGL066W	SGF73	DELETION	SaGa associated Factor, 73 kDa	459	158	0.344227
S000005372	YGL070C	RPB9	DELETION	RNA Polymerase B	150	16	0.106667
S000002723	YGL084C	GUP1	DELETION	Glycerol UPtake	518	185	0.357143
S000005182	YGL219C	MDM34	DELETION	Mitochondrial Distribution and Morphology	237	53	0.223629
S000005266	YGR105W	VMA21	DELETION	Vacuolar Membrane Atpase	234	36	0.153846
S000005267	YGR186W	TFG1	DAmP	Transcription Factor G	265	58	0.218868
S000003660	YGR188C	BUB1	DELETION	Budding Uninhibited by Benzimidazole	186	36	0.193548
S000002786	YGR229C	SMI1	DELETION	Suppressor of MAR Inhibitor	507	191	0.376726
S000003187	YGR252W	GCN5	DELETION	General Control Nonderepressible	152	0	0
S000005495	YHR041C	SRB2	DELETION	Suppressor of RNA polymerase B	205	82	0.4
S000002653	YIL021W	RPB3	DAmP	RNA Polymerase B	181	0	0
S000004837	YIL126W	STH1	DAmP	SNF Two Homolog	282	95	0.336879
S000002583	YJL029C	VPS53	DELETION	Vacuolar Protein Sorting	449	85	0.18931
S000004530	YJL081C	ARP4	DAmP	Actin-Related Protein	239	0	0
S000005361	YJL124C	LSM1	DELETION	Like SM	310	64	0.206452
S000005335	YJL176C	SWI3	DELETION	SWItching deficient	279	102	0.365591
S000001763	YJR090C	GRR1	DELETION	Glucose Repression-Resistant	218	87	0.399083
S000001283	YKL081W	TEF4	DELETION	Translation Elongation Factor	531	171	0.322034
S000003038	YKL212W	SAC1	DELETION	Suppressor of ACtin	229	0	0
S000002711	YKR001C	VPS1	DELETION	Vacuolar Protein Sorting	325	21	0.0646154
S000001695	YKR020W	VPS51	DELETION	Vacuolar Protein Sorting	350	121	0.345714
S000002566	YKR024C	DBP7	DELETION	Dead Box Protein	325	81	0.249231
S000003034	YKR055W	RHO4	DELETION	Ras HOmolog	161	16	0.0993789
S000005561	YLR056W	ERG3	DELETION	ERGosterol biosynthesis	262	0	0
S000003461	YLR085C	ARP6	DELETION	Actin-Related Protein	315	20	0.0634921
S000002800	YLR087C	CSF1	DELETION	Cold Sensitive for Fermentation	279	108	0.387097
S000001083	YLR242C	ARV1	DELETION	ARE2 Required for Viability	183	44	0.240437
S000002701	YLR342W	FKS1	DELETION	FK506 Sensitivity	306	100	0.326797
S000001388	YLR372W	SUR4	DELETION	fatty acid ELOngation	281	52	0.185053
S000002728	YML041C	VPS71	DELETION	Vacuolar Protein Sorting	254	0	0
S000000009	YML065W	Orc1	DAmP	Origin Recognition Complex	193	53	0.274611
S000000435	YML112W	CTK3	DELETION	Carboxy-Terminal domain Kinase	427	131	0.306792
S000003712	YMR038C	CCS1	DELETION	Copper Chaperone for SOD1	532	184	0.345865
S000002742	YMR224C	MRE11	DELETION	Meiotic REcombination	529	210	0.396975
S000001564	YMR307W	GAS1	DELETION	Glycophospholipid-Anchored Surface protein	189	0	0
S000002719	YNL107W	YAF9	DELETION	Yeast homolog of the human leukemogenic protein AF9	290	0	0
S000003418	YNL199C	GCR2	DELETION	GlyColysis Regulation	191	42	0.219895
S000005366	YNL238W	KEX2	DELETION	Killer EXpression defective	299	67	0.22408
S000000330	YNL322C	KRE1	DELETION	Killer toxin REsistant	325	97	0.298462
S000002481	YNL323W	LEM3	DELETION	Ligand-Effect Modulator	239	0	0
S000002344	YNR052C	POP2	DELETION	PGK promoter directed OverProduction	228	84	0.368421
S000003337	YOL001W	PHO80	DELETION	PHOsphate metabolism	478	163	0.341004
S000001709	YOL006C	TOP1	DELETION	TOPoisomerase	260	96	0.369231
S000001728	YOL012C	HTZ1	DELETION	Histone Two A Z1	353	0	0
S000003566	YOL135C	MED7	DAmP	MEDiator complex	196	1	0.00510204
S000004505	YOR026W	BUB3	DELETION	Budding Uninhibited by Benzimidazole	180	36	0.2
S000002893	YOR035C	SHE4	DELETION	Swi5p-dependent HO Expression	130	45	0.346154
S000005051	YOR244W	Esa1	DAmP		190	21	0.110526
