# Supplementary material for: The effect of acetaminophen on ubiquitin homeostasis in Saccharomyces cerevisiae
Source: PLoS One. 2017 Mar 14;12(3):e0173573. doi: 10.1371/journal.pone.0173573 (PMC5349473; doi:10.1371/journal.pone.0173573)
Supplement: S5 Table — (XLSX) [file pone.0173573.s007.xlsx]

## Sheet: APAP sensitive 37C 53 strains
Gene	Gene	Gene			control	control	60 mM	60 mM
Primary DIBD	Systematic name	Standard Name	Gene name		30graden__01	37graden__01	30graden__03	37graden__05	37/30 no APAP	37/30 60 mM	30C 60/0	37C 60/0	37C/30C 60/0	30/37C 60/0	30C 60/0 /37/30 60 mM
S000000120	YBL024W	NCL1	DELETION	NuCLear protein	841	770	867	300	0.915577	0.346021	1.03092	0.38961	0.377927	2.64602	2.97935
S000000168	YBL072C	RPS8A	DELETION	Ribosomal Protein of the Small subunit	604	607	633	261	1.00497	0.412322	1.04801	0.429984	0.410284	2.43733	2.54173
S000002156	YBR084C-A	RPL19A	DELETION	Ribosomal Protein of the Large subunit	537	562	602	226	1.04655	0.375415	1.12104	0.402135	0.358715	2.78773	2.98614
S000000330	YBR126C	TPS1	DELETION	Trehalose-6-Phosphate Synthase	810	938	696	43	1.15802	0.0617816	0.859259	0.0458422	0.0533509	18.7438	13.908
S000000364	YBR160W	CDC28	DAmP	Cell Division Cycle	410	483	315	75	1.17805	0.238095	0.768293	0.15528	0.20211	4.9478	3.22683
S000000368	YBR164C	ARL1	DELETION	ADP-Ribosylation factor-Like	706	858	823	371	1.2153	0.45079	1.16572	0.432401	0.37093	2.69593	2.58596
S000000433	YBR229C	ROT2	DELETION	Reversal Of Tor2 lethality	750	811	842	375	1.08133	0.445368	1.12267	0.462392	0.411869	2.42795	2.52076
S000000601	YCR008W	SAT4	DELETION		649	779	718	311	1.20031	0.433148	1.10632	0.39923	0.360864	2.77113	2.55413
S000002251	YDL093W	PMT5	DELETION	Protein O-MannosylTransferase	1128	1172	1159	375	1.03901	0.323555	1.02748	0.319966	0.311408	3.21122	3.17561
S000002273	YDL115C	IWR1	DELETION	Interacts With RNA polymerase II	620	619	593	172	0.998387	0.290051	0.956452	0.277868	0.290519	3.44211	3.29753
S000002294	YDL135C	RDI1	DELETION	Rho GDP Dissociation Inhibitor	1191	1202	911	252	1.00924	0.276619	0.764903	0.209651	0.274088	3.64847	2.76519
S000002432	YDR025W	RPS11A	DELETION	Ribosomal Protein of the Small subunit	775	706	691	186	0.910968	0.269175	0.891613	0.263456	0.295483	3.38429	3.31239
S000002481	YDR074W	TPS2	DELETION	Trehalose-6-Phosphate Synthase/phosphatase	507	584	446	70	1.15187	0.156951	0.879684	0.119863	0.136257	7.33908	5.60485
S000002487	YDR080W	VPS41	DELETION	Vacuolar Protein Sorting	794	816	923	258	1.02771	0.279523	1.16247	0.316176	0.271987	3.67664	4.15875
S000002515	YDR108W	TRS85	DELETION	TRapp Subunit	667	734	762	344	1.10045	0.451444	1.14243	0.468665	0.410236	2.43762	2.53061
S000002534	YDR127W	ARO1	DELETION	AROmatic amino acid requiring	723	891	739	291	1.23237	0.393775	1.02213	0.326599	0.319528	3.12961	2.59572
S000002610	YDR202C	RAV2	DELETION	Regulator of (H+)-ATPase in Vacuolar membrane	770	860	851	375	1.11688	0.440658	1.10519	0.436047	0.394543	2.53458	2.50806
S000002684	YDR276C	PMP3	DELETION	Plasma Membrane Proteolipid	770	895	696	138	1.16234	0.198276	0.903896	0.15419	0.170584	5.86222	4.55878
S000002771	YDR363W	ESC2	DELETION	Establishment of Silent Chromatin	790	778	795	152	0.98481	0.191195	1.00633	0.195373	0.194144	5.15082	5.26337
S000002918	YDR510W	SMT3	DAmP	Suppressor of Mif Two	585	756	534	236	1.29231	0.441948	0.912821	0.312169	0.341983	2.92412	2.06545
S000002973	YGL005C	COG7	DELETION	Conserved Oligomeric Golgi complex	914	934	717	97	1.02188	0.135286	0.784464	0.103854	0.132389	7.5535	5.79856
S000002995	YGL027C	CWH41	DELETION	Calcofluor White Hypersensitive	764	765	783	281	1.00131	0.358876	1.02487	0.36732	0.358407	2.79012	2.85577
S000003034	YGL066W	SGF73	DELETION	SaGa associated Factor, 73 kDa	836	899	715	193	1.07536	0.26993	0.855263	0.214683	0.251014	3.98384	3.16846
S000003180	YGL212W	VAM7	DELETION	VAcuolar Morphogenesis	558	656	587	263	1.17563	0.448041	1.05197	0.400915	0.381108	2.62393	2.34794
S000003303	YGR071C	ENV11	DELETION	late ENdosome and Vacuole interface function	976	925	973	353	0.947746	0.362795	0.996926	0.381622	0.382798	2.61234	2.7479
S000001054	YHR012W	VPS29	DELETION	Vacuolar Protein Sorting	1146	1098	859	202	0.958115	0.235157	0.749564	0.183971	0.245437	4.07436	3.1875
S000001415	YIL153W	RRD1	DELETION	Resistant to Rapamycin Deletion	616	708	753	331	1.14935	0.439575	1.2224	0.467514	0.382455	2.61469	2.78087
S000003573	YJL036W	SNX4	DELETION	Sorting NeXin	568	797	746	252	1.40317	0.337802	1.31338	0.316186	0.240742	4.15383	3.88802
S000003834	YJR073C	OPI3	DELETION	OverProducer of Inositol	631	663	717	307	1.05071	0.428173	1.13629	0.463047	0.407507	2.45395	2.65381
S000003906	YJR145C	RPS4A	DELETION	Ribosomal Protein of the Small subunit	517	749	765	296	1.44874	0.386928	1.47969	0.395194	0.267079	3.74422	3.8242
S000001539	YKL056C	TMA19	DELETION	Translation Machinery Associated	1008	1026	915	371	1.01786	0.405464	0.907738	0.361598	0.398351	2.51035	2.23876
S000001659	YKL176C	LST4	DELETION	Lethal with Sec Thirteen	910	899	876	159	0.987912	0.181507	0.962637	0.176863	0.183728	5.44284	5.30359
S000001715	YKR007W	MEH1	DELETION	Multicopy suppressor of Ers1 Hygromycin B sensitivity	542	690	557	261	1.27306	0.468582	1.02768	0.378261	0.368074	2.71684	2.19316
S000004029	YLR039C	RIC1	DELETION	RIbosome Control	719	769	794	328	1.06954	0.413098	1.10431	0.426528	0.386239	2.58907	2.67324
S000004034	YLR044C	PDC1	DELETION	Pyruvate DeCarboxylase	949	1159	815	313	1.22129	0.384049	0.858799	0.27006	0.314463	3.18002	2.23617
S000004206	YLR216C	CPR6	DELETION	Cyclosporin-sensitive Proline Rotamase	598	795	706	321	1.32943	0.454674	1.1806	0.403774	0.342007	2.92392	2.59659
S000004252	YLR262C	YPT6	DELETION	Yeast Protein Two	619	649	628	260	1.04847	0.414013	1.01454	0.400616	0.394875	2.53245	2.4505
S000004258	YLR268W	SEC22	DELETION	SECretory	721	795	873	399	1.10264	0.457045	1.21082	0.501887	0.414502	2.41253	2.64923
S000004352	YLR360W	VPS38	DELETION	Vacuolar Protein Sorting	745	806	846	345	1.08188	0.407801	1.13557	0.42804	0.376938	2.65296	2.78462
S000004365	YLR373C	VID22	DELETION	Vacuolar Import and Degradation	657	785	574	243	1.19482	0.423345	0.873668	0.309554	0.354315	2.82234	2.06373
S000004536	YML071C	COG8	DELETION	Conserved Oligomeric Golgi complex	603	645	547	207	1.06965	0.378428	0.907131	0.32093	0.353786	2.82657	2.3971
S000004590	YML121W	GTR1	DELETION	GTp binding protein Resemblance	637	708	594	144	1.11146	0.242424	0.932496	0.20339	0.218113	4.58477	3.84655
S000004722	YMR116C	ASC1	DELETION	Absence of growth Suppressor of Cyp1	603	602	658	202	0.998342	0.306991	1.09121	0.335548	0.307501	3.25202	3.55454
S000004811	YMR198W	CIK1	DELETION	Chromosome Instability and Karyogamy	551	536	586	170	0.972777	0.290102	1.06352	0.317164	0.298221	3.35322	3.66602
S000004849	YMR236W	TAF9	DAmP	TATA binding protein-Associated Factor	645	784	621	208	1.2155	0.334944	0.962791	0.265306	0.275559	3.62898	2.87449
S000004982	YNL037C	IDH1	DELETION	Isocitrate DeHydrogenase	571	615	547	234	1.07706	0.427788	0.957968	0.380488	0.397182	2.51774	2.23935
S000004986	YNL041C	COG6	DELETION	Conserved Oligomeric Golgi complex	648	681	552	113	1.05093	0.20471	0.851852	0.165932	0.19479	5.13373	4.16126
S000004996	YNL051W	COG5	DELETION	Conserved Oligomeric Golgi complex	736	874	666	169	1.1875	0.253754	0.904891	0.193364	0.213687	4.67973	3.56602
S000005330	YNR047W	FPK1	DELETION	FliPase Kinase 1	606	714	645	225	1.17822	0.348837	1.06436	0.315126	0.296072	3.37756	3.05116
S000005595	YOR069W	VPS5	DELETION	Vacuolar Protein Sorting	661	849	744	301	1.28442	0.40457	1.12557	0.354535	0.314983	3.17477	2.78213
S000005632	YOR106W	VAM3	DELETION	VAcuolar Morphogenesis	1049	1180	1061	328	1.12488	0.309142	1.01144	0.277966	0.274822	3.63872	3.27176
S000005635	YOR109W	INP53	DELETION	INositol polyphosphate 5-Phosphatase	623	699	625	182	1.12199	0.2912	1.00321	0.260372	0.259539	3.85299	3.44509
S000005658	YOR132W	VPS17	DELETION	Vacuolar Protein Sorting	1216	1613	1393	505	1.32648	0.362527	1.14556	0.313081	0.2733	3.65898	3.15993
									no difference	diff between	not sensitive at	sensitive at 37
									between two tem	30 en 37	30C
									at 0 APAP
									0,85-1,45	0,06-0,47	0,75-1,48	0,05-0,5
