# Supplementary material for: The effect of acetaminophen on ubiquitin homeostasis in Saccharomyces cerevisiae
Source: PLoS One. 2017 Mar 14;12(3):e0173573. doi: 10.1371/journal.pone.0173573 (PMC5349473; doi:10.1371/journal.pone.0173573)
Supplement: S6 Table — (XLSX) [file pone.0173573.s008.xlsx]

## Sheet: APAP resistant 30C 179 strains 
				Area size	Ratio
Systematic Name	Standard Name	Row	Column	100 mM 30oC	100 mM 30C/WT avg	Desription
YDL243C	AAD4	28	33	594	1.29624	Aryl-Alcohol Dehydrogenase
YML050W	AIM32	29	13	566	1.23513	Altered Inheritance rate of Mitochondria
YDL175C	AIR2	20	23	555	1.21113	Arginine methyltransferase-Interacting RING finger protein
YJL122W	ALB1	30	47	526	1.14785	Arx1 Little Brother
YNL172W	APC1	28	12	682	1.48827	Anaphase Promoting Complex subunit
YLR127C	APC2	4	40	526	1.14785	Anaphase Promoting Complex
YDR118W	APC4	20	8	582	1.27005	Anaphase Promoting Complex
YDR421W	ARO80	31	11	584	1.27441	AROmatic amino acid requiring
YDL070W	BDF2	2	48	571	1.24604	BromoDomain Factor
YFL007W	BLM10	24	18	523	1.1413	BLeoMycin resistance
YER114C	BOI2	20	2	590	1.28751	Bem1 (One) Interacting protein
YFL025C	BST1	24	48	689	1.50355	Bypass of Sec Thirteen
YMR055C	BUB2	32	2	549	1.19804	Budding Uninhibited by Benzimidazole
YCL014W	BUD3	32	38	562	1.2264	BUD site selection
YML102W	CAC2	2	43	538	1.17403	Chromatin Assembly Complex
YIL034C	CAP2	30	21	529	1.15439	CAPping
YPL178W	CBC2	27	17	543	1.18494	Cap Binding Complex
YHR166C	CDC23	20	48	783	1.70867	Cell Division Cycle
YDR054C	CDC34	16	48	919	2.00546	Cell Division Cycle
YDL165W	CDC36	8	48	860	1.8767	Cell Division Cycle
YCR093W	CDC39	20	24	576	1.25696	Cell Division Cycle
YGR108W	CLB1	13	28	595	1.29842	CycLin B
YML057W	CMP2	17	25	541	1.18058	CalModulin binding Protein
YOR303W	CPA1	29	31	566	1.23513	Carbamyl Phosphate synthetase A
YLR429W	CRN1	32	5	524	1.14348	CoRoNin
YBR036C	CSG2	28	35	684	1.49264	Calcium Sensitive Growth
YPL181W	CTI6	19	25	658	1.4359	Cyc8-Tup1 Interacting protein
YGR003W	CUL3	31	46	638	1.39225	CULlin
YIR023W	DAL81	2	4	750	1.63666	Degradation of Allantoin
YGL078C	DBP3	27	48	534	1.1653	Dead Box Protein
YIL049W	DFG10	14	45	596	1.3006	Defective for Filamentous Growth
YOR030W	DFG16	1	47	660	1.44026	Defective for Filamentous Growth
YNL116W	DMA2	2	2	588	1.28314	Defective in Mitotic Arrest
YER088C	DOT6	30	3	561	1.22422	Disruptor Of Telomeric silencing
YJL090C	DPB11	28	28	699	1.52537	DNA Polymerase B (II)
YPR175W	DPB2	28	20	612	1.33552	DNA Polymerase B subunit 2
YMR176W	Ecm5	29	33	569	1.24168	ExtraCellular Mutant
YLL038C	ENT4	25	1	633	1.38134	Epsin N-Terminal homology
YJR017C	ESS1	12	20	561	1.22422	ESSential
YLR238W	FAR10	31	2	638	1.39225	Factor ARrest
YMR029C	FAR8	13	45	609	1.32897	Factor ARrest
YNL135C	FPR1	32	43	599	1.30715	Fk 506-sensitive Proline Rotamase
YNR060W	FRE4	32	9	650	1.41844	Ferric REductase
YAL019W	FUN30	9	9	524	1.14348	Function Unknown Now
YOR178C	GAC1	5	48	650	1.41844	Glycogen ACcumulation
YCL036W	GFD2	13	34	549	1.19804	Great for Full DEAD box protein activity
YDR508C	GNP1	18	48	688	1.50136	GlutamiNe Permease
YER020W	GPA2	19	39	587	1.28096	G Protein Alpha subunit
YER174C	GRX4	12	22	559	1.21986	GlutaRedoXin
YFL027C	GYP8du	16	4	536	1.16967	Gtpase-activating protein for Ypt Proteins
YPL001W	HAT1	19	8	535	1.16748	Histone AcetylTransferase
YBL032W	HEK2	7	40	549	1.19804	HEterogeneous nuclear rnp K-like gene
YBR034C	HMT1	24	39	554	1.20895	HnRNP MethylTransferase
YDL125C	HNT1	20	19	654	1.42717	Histidine triad NucleoTide-binding
YPR068C	HOS1	22	43	533	1.16312	Hda One Similar
YBR272C	HSM3	6	46	528	1.15221	enHanced Spontaneous Mutability
YGL141W	HUL5	8	2	543	1.18494	Hect Ubiquitin Ligase
YIL002C	INP51	18	33	546	1.19149	INositol polyphosphate 5-Phosphatase
YJR050W	ISY1	16	19	650	1.41844	Interactor of SYf1p
YGL133W	ITC1	4	2	599	1.30715	Imitation switch Two Complex
YKL032C	IXR1	1	16	713	1.55592	Intrastrand cross (X)-link Recognition
YMR065W	KAR5	6	19	524	1.14348	KARyogamy
YIL125W	KGD1	14	2	551	1.2024	alpha-KetoGlutarate Dehydrogenase
YHL003C	LAG1	32	48	614	1.33988	Longevity Assurance Gene
YGL090W	LIF1	6	1	573	1.25041	Ligase Interacting Factor
YHR156C	LIN1	29	6	536	1.16967	LINk
YNL147W	LSM7	32	46	537	1.17185	Like SM
YGL086W	MAD1	2	1	533	1.16312	Mitotic Arrest-Deficient
YDL056W	MBP1	18	28	656	1.43153	MluI-box Binding Protein
YHR058C	MED6	32	4	705	1.53846	MEDiator complex
YGL035C	MIG1	23	40	531	1.15876	Multicopy Inhibitor of GAL gene expression
YGL087C	MMS2	2	5	625	1.36388	Methyl MethaneSulfonate sensitivity
YHR204W	MNL1	1	42	564	1.23077	MaNnosidase-Like protein
YKL059C	MPE1	32	16	666	1.45336	Mutant PCF11 Extragenic suppressor
YOL090W	MSH2	22	7	548	1.19585	MutS Homolog
YEL033W	MTC7	3	47	785	1.71304	Maintenance of Telomere Capping
YMR080C	NAM7	10	19	565	1.23295	Nuclear Accommodation of Mitochondria
YNL119W	NCS2	22	14	526	1.14785	Needs Cla4 to Survive
YPR052C	NHP6A	18	43	645	1.40753	Non-Histone Protein
YHR077C	NMD2	25	2	835	1.82215	Nonsense-mediated MRNA Decay
YJL208C	NUC1	17	48	588	1.28314	NUClease
YPR168W	NUT2	20	28	619	1.35079	Negative regulation of URS Two
YAL051W	OAF1	5	1	645	1.40753	Oleate-Activated transcription Factor
YNL099C	OCA1	10	26	707	1.54283	Oxidant-induced Cell-cycle Arrest
YHL029C	OCA5	17	2	570	1.24386	Oxidant-induced Cell-cycle Arrest
YOR269W	PAC1	10	4	609	1.32897	Perish in the Absence of Cin8p
YKR065C	PAM17	2	37	605	1.32024	Presequence translocase-Associated Motor
YGR178C	PBP1	1	6	539	1.17621	Pab1p-Binding Protein
YER149C	PEA2	24	2	561	1.22422	PEAnut shmoo mutant
YAL055W	PEX22	1	1	529	1.15439	PEroXisome related
YGR231C	PHB2	31	8	532	1.16094	ProHiBitin
YML123C	PHO84	30	15	597	1.30278	PHOsphate metabolism
YJL117W	PHO86	4	1	581	1.26787	PHOsphate metabolism
YDR490C	PKH1	14	48	556	1.21331	Pkb-activating Kinase Homolog
YMR129W	POM152	22	31	538	1.17403	POre Membrane
YDL188C	PPH22	28	15	530	1.15657	Protein PHosphatase
YML016C	PPZ1	5	45	597	1.30278	Protein Phosphatase Z
YOL061W	PRS5	7	25	550	1.20022	PhosphoRibosylpyrophosphate Synthetase
YBL046W	PSY4	15	32	569	1.24168	Platinum SensitivitY
YJR059W	PTK2	32	3	616	1.34424	Putative serine/Threonine protein Kinase
YDL230W	PTP1	20	41	539	1.17621	Protein Tyrosine Phosphatase
YPL212C	PUS1	23	17	599	1.30715	PseudoUridine Synthase
YHR001W-A	QCR10	21	2	580	1.26568	ubiQuinol-cytochrome C oxidoReductase
YER095W	RAD51	6	31	571	1.24604	RADiation sensitive
YOR101W	RAS1	29	12	537	1.17185	homologous to RAS proto-oncogene
YNL098C	RAS2	2	6	670	1.46208	homologous to RAS proto-oncogene
YOL080C	REX4	31	1	651	1.42062	Rna EXonuclease
YLR071C	RGR1	24	16	658	1.4359	Resistant to Glucose Repression
YMR154C	RIM13	28	1	762	1.66285	Regulator of IME2
YOR275C	RIM20	2	16	630	1.3748	Regulator of IME2
YGL046W	RIM8	31	32	594	1.29624	Regulator of IME2
YDR156W	RPA14	31	14	532	1.16094	RNA Polymerase A
YOR151C	RPB2	32	20	560	1.22204	RNA Polymerase B
YBR154C	RPB5	4	36	579	1.2635	RNA Polymerase B
YIL133C	RPL16A	6	14	548	1.19585	Ribosomal Protein of the Large subunit
YIL052C	RPL34B	22	45	767	1.67376	Ribosomal Protein of the Large subunit
YLL045C	RPL8B	13	17	553	1.20676	Ribosomal Protein of the Large subunit
YKR008W	Rsc4	4	48	680	1.48391	Remodel the Structure of Chromatin
YER125W	RSP5	8	44	569	1.24168	Reverses Spt- Phenotype
YOL067C	RTG1	23	9	568	1.2395	ReTroGrade regulation
YGL252C	RTG2	31	38	659	1.43808	ReTroGrade regulation
YDR388W	RVS167	31	7	607	1.3246	Reduced Viability on Starvation
YJL098W	SAP185	4	9	526	1.14785	Sit4 Associated Protein
YMR214W	SCJ1	5	3	528	1.15221	S. Cerevisiae DnaJ
YGL126W	SCS3	26	48	609	1.32897	Suppressor of Choline Sensitivity
YGL028C	SCW11	15	48	652	1.4228	Soluble Cell Wall protein
YJL105W	Set4	10	12	556	1.21331	SET domain-containing
YOR035C	SHE4	13	35	550	1.20022	Swi5p-dependent HO Expression
YDR422C	SIP1	3	43	528	1.15221	SNF1-Interacting Protein
YNL032W	SIW14	4	47	642	1.40098	Synthetic Interaction with Whi2
YPR189W	SKI3	23	12	601	1.31151	SuperKIller
YGL213C	SKI8	23	38	571	1.24604	SuperKIller
YHR206W	SKN7	5	38	622	1.35734	Suppressor of Kre Null
YBR228W	SLX1	31	41	580	1.26568	Synthetic Lethal of unknown (X) function
YLR135W	SLX4	25	30	526	1.14785	Synthetic Lethal of unknown (X) function
YML066C	SMA2	14	12	561	1.22422	Spore Membrane Assembly
YGL131C	Snt2	30	48	542	1.18276
YML055W	SPC2	21	21	615	1.34206	Signal Peptidase Complex
YER161C	SPT2	16	14	604	1.31806	SuPpressor of Ty's
YNL309W	STB1	21	11	533	1.16312	Sin Three Binding protein
YJR117W	STE24	28	17	585	1.2766	STErile
YDR463W	STP1	10	48	706	1.54064	Species-specific tRNA Processing
YHR006W	STP2	24	1	631	1.37698	protein with similarity to Stp1p
YDL048C	STP4	6	40	541	1.18058	protein with similarity to Stp1p
YDR395W	SXM1	15	27	742	1.6192	Suppressor of mRNA eXport Mutant
YDR145W	TAF12	16	12	560	1.22204	TATA binding protein-Associated Factor
YMR227C	TAF7	16	40	537	1.17185	TATA binding protein-Associated Factor
YML114C	TAF8	12	44	731	1.5952	TATA binding protein-Associated Factor
YDR460W	TFB3	16	24	666	1.45336	Transcription Factor B subunit 3
YPR056W	TFB4	28	16	625	1.36388	Transcription Factor B subunit 4
YIL011W	TIR3	22	29	634	1.38352	TIp1-Related
YMR269W	TMA23	32	42	599	1.30715	Translation Machinery Associated
YIL138C	TPM2	14	6	553	1.20676	TroPoMyosin
YOL093W	TRM10	26	3	532	1.16094	Transfer RNA Methyltransferase
YBR166C	TYR1	2	40	526	1.14785	TYRosine
YML028W	TSA1	21	25	569	1.24168	Thiol-Specific Antioxidant
YOR006C	TSR3	1	43	527	1.15003	Twenty S rRNA accumulation
YPR066W	UBA3	28	48	658	1.4359	UBiquitin-like protein-Activating enzyme
YOR339C	UBC11	29	47	599	1.30715	UBiquitin Carrier
YDR092W	UBC13	11	15	589	1.28532	UBiquitin-Conjugating
YKR098C	UBP11	32	1	897	1.95745	UBiquitin-specific Protease
YER144C	UBP5	31	4	531	1.15876	UBiquitin-specific Protease
YDL190C	UFD2	32	11	546	1.19149	Ubiquitin Fusion Degradation
YGR019W	UGA1	3	4	650	1.41844	Utilization of GAba
YPL139C	UME1	23	29	604	1.31806	Unscheduled Meiotic gene Expression
YGR072W	UPF3	5	32	546	1.19149	UP Frameshift
YML029W	USA1	17	29	537	1.17185	U1-Snp1 Associating
YCL056C		29	18	574	1.25259	PEroXin
YER077C		26	7	552	1.20458	Mitochondrial oRganization of gene eXpression (MIOREX)
YGL081W		31	44	639	1.39444
YGR122W		25	16	526	1.14785
YGR203W	YCH1	9	6	543	1.18494	Yeast Cdc25 Homolog
YDR451C	YHP1	30	24	537	1.17185	Yeast Homeo-Protein
YMR284W	YKU70	21	3	581	1.26787	Yeast KU protein
YLR224W	UCC1	1	4	649	1.41626	Ubiquitination of Citrate synthase in the glyoxylate Cycle
YMR010W		9	45	536	1.16967	Antagonizes Neo1 Yeast phospholipid flippase
YOR342C		3	1	641	1.3988
YPR084W		26	43	563	1.22859
YBR162W-A	YSY6	26	12	607	1.3246

## Sheet: APAP resistant 37C 179 strains 
				Area size	Ratio
Systematic Name	Standard Name	Row	Column	70 mM 37oC	70 mM 37C/WT avg	Gene name
YAL019W	FUN30	9	9	671	1.21411	Function Unknown Now
YAL051W	OAF1	5	1	661	1.19602	Oleate-Activated transcription Factor
YAL055W	PEX22	1	1	757	1.36972	PEroXisome related
YBL016W	FUS3	19	24	702	1.2702	cell FUSion
YBL046W	PSY4	15	32	675	1.22135	Platinum SensitivitY
YBL082C	ALG3	7	48	769	1.39144	Asparagine Linked Glycosylation
YBL101C	ECM21	32	23	744	1.3462	ExtraCellular Mutant
YBL103C	RTG3	16	43	649	1.17431	ReTroGrade regulation
YBR036C	CSG2	28	35	767	1.38782	Calcium Sensitive Growth
YBR041W	FAT1	32	31	658	1.19059	FATty acid transporter
YBR154C	RPB5	4	36	773	1.39867	RNA Polymerase B
YBR162W-A	YSY6	26	12	757	1.36972
YBR181C	RPS6B	31	29	660	1.19421	Ribosomal Protein of the Small subunit
YBR228W	SLX1	31	41	639	1.15621	Synthetic Lethal of unknown (X) function
YBR272C	HSM3	6	46	680	1.2304	enHanced Spontaneous Mutability
YBR274W	CHK1	32	37	639	1.15621	CHeckpoint Kinase
YCL014W	BUD3	32	38	666	1.20507	BUD site selection
YCL036W	GFD2	13	34	725	1.31182	Great for Full DEAD box protein activity
YCL056C	PEX34	29	18	745	1.34801	PEroXin
YCR020C	PET18	29	22	711	1.28649	PETite colonies
YCR093W	CDC39	20	24	769	1.39144	Cell Division Cycle
YDL048C	STP4	6	40	737	1.33353	protein with similarity to Stp1p
YDL056W	MBP1	18	28	821	1.48552	MluI-box Binding Protein
YDL059C	RAD59	22	24	734	1.32811	RADiation sensitive
YDL122W	UBP1	16	23	677	1.22497	UBiquitin-specific Protease
YDL125C	HNT1	20	19	774	1.40048	Histidine triad NucleoTide-binding
YDL155W	CLB3	12	31	754	1.36429	CycLin B
YDL165W	CDC36	8	48	1040	1.88179	Cell Division Cycle
YDL175C	AIR2	20	23	701	1.2684	Arginine methyltransferase-Interacting RING finger protein
YDL243C	AAD4	28	33	807	1.46019	Aryl-Alcohol Dehydrogenase
YDR054C	CDC34	16	48	953	1.72437	Cell Division Cycle
YDR092W	UBC13	11	15	735	1.32992	UBiquitin-Conjugating
YDR097C	MSH6	19	7	646	1.16888	MutS Homolog
YDR099W	BMH2	23	3	707	1.27925	Brain Modulosignalin Homolog
YDR118W	APC4	20	8	797	1.4421	Anaphase Promoting Complex
YDR145W	TAF12	16	12	746	1.34982	TATA binding protein-Associated Factor
YDR221W	GTB1	31	22	655	1.18516	Glucosidase Two Beta-subunit
YDR388W	RVS167	31	7	797	1.4421	Reduced Viability on Starvation
YDR395W	SXM1	15	27	904	1.63571	Suppressor of mRNA eXport Mutant
YDR451C	YHP1	30	24	681	1.23221	Yeast Homeo-Protein
YDR460W	TFB3	16	24	796	1.44029	Transcription Factor B subunit 3
YDR463W	STP1	10	48	701	1.2684	Species-specific tRNA Processing
YDR490C	PKH1	14	48	777	1.40591	Pkb-activating Kinase Homolog
YDR508C	GNP1	18	48	837	1.51448	GlutamiNe Permease
YEL033W	MTC7	3	47	853	1.54343	Maintenance of Telomere Capping
YER022W	SRB4	12	16	756	1.36791	Suppressor of RNA polymerase B
YER077C	MRX1	26	7	771	1.39505	Mitochondrial oRganization of gene eXpression (MIOREX)
YER114C	BOI2	20	2	731	1.32268	Bem1 (One) Interacting protein
YER125W	RSP5	8	44	748	1.35344	Reverses Spt- Phenotype
YER129W	SAK1	16	10	720	1.30277	Snf1 Activating Kinase
YER149C	PEA2	24	2	723	1.3082	PEAnut shmoo mutant
YER174C	GRX4	12	22	778	1.40772	GlutaRedoXin
YFL009W	CDC4	32	24	653	1.18154	Cell Division Cycle
YFL025C	BST1	24	48	739	1.33715	Bypass of Sec Thirteen
YFL027C	GYP8	16	4	735	1.32992	Gtpase-activating protein for Ypt Proteins
YGL028C	SCW11	15	48	920	1.66466	Soluble Cell Wall protein
YGL078C	DBP3	27	48	638	1.1544	Dead Box Protein
YGL081W	YGL081W	31	44	881	1.59409
YGL086W	MAD1	2	1	700	1.26659	Mitotic Arrest-Deficient
YGL087C	MMS2	2	5	743	1.34439	Methyl MethaneSulfonate sensitivity
YGL090W	LIF1	6	1	743	1.34439	Ligase Interacting Factor
YGL141W	HUL5	8	2	647	1.17069	Hect Ubiquitin Ligase
YGL213C	SKI8	23	38	781	1.41315	SuperKIller
YGL232W	TAN1	27	38	641	1.15983	Trna AcetylatioN
YGL252C	RTG2	31	38	865	1.56514	ReTroGrade regulation
YGR003W	CUL3	31	46	692	1.25211	CULlin
YGR072W	UPF3	5	32	669	1.21049	UP Frameshift
YGR108W	CLB1	13	28	695	1.25754	CycLin B
YGR122W	YGR122W	25	16	642	1.16164
YGR135W	PRE9	27	43	648	1.1725	PRoteinase yscE
YGR178C	PBP1	1	6	682	1.23402	Pab1p-Binding Protein
YGR184C	UBR1	1	10	734	1.32811
YGR196C	FYV8	5	6	690	1.24849	Function required for Yeast Viability
YGR203W	YCH1	9	6	735	1.32992	Yeast Cdc25 Homolog
YGR261C	APL6	10	3	711	1.28649	clathrin Adaptor Protein complex Large chain
YHR006W	STP2	24	1	981	1.77503	protein with similarity to Stp1p
YHR009C	TDA3	4	25	653	1.18154	Topoisomerase I Damage Affected
YHR058C	MED6	32	4	921	1.66647	MEDiator complex
YHR077C	NMD2	25	2	991	1.79312	Nonsense-mediated MRNA Decay
YHR166C	CDC23	20	48	830	1.50181	Cell Division Cycle
YHR204W	MNL1	1	42	733	1.3263	MaNnosidase-Like protein
YHR206W	SKN7	5	38	749	1.35525	Suppressor of Kre Null
YIL011W	TIR3	22	29	713	1.29011	TIp1-Related
YIL034C	CAP2	30	21	685	1.23945	CAPping
YIL084C	SDS3	26	33	674	1.21954	Suppressor of Defective Silencing
YIL125W	KGD1	14	2	708	1.28106	alpha-KetoGlutarate Dehydrogenase
YIL131C	FKH1	12	26	671	1.21411	ForK head Homolog
YIL133C	RPL16A	6	14	679	1.22859	Ribosomal Protein of the Large subunit
YIL138C	TPM2	14	6	637	1.15259	TroPoMyosin
YIL154C	IMP2'	10	14	696	1.25935	Independent of Mitochondrial Particle
YIL159W	BNR1	18	6	726	1.31363	BNi1 Related
YIR009W	MSL1	14	14	723	1.3082	MUD Synthetic Lethal
YIR023W	DAL81	2	4	821	1.48552	Degradation of Allantoin
YJL090C	DPB11	28	28	786	1.4222	DNA Polymerase B (II)
YJL105W	SET4	10	12	690	1.24849	SET domain-containing
YJL128C	PBS2	14	8	641	1.15983	Polymyxin B Sensitivity
YJR017C	ESS1	12	20	718	1.29916	ESSential
YJR040W	GEF1	32	22	678	1.22678	Glycerol Ethanol, Ferric requiring
YJR050W	ISY1	16	19	813	1.47105	Interactor of SYf1p
YJR059W	PTK2	32	3	699	1.26478	Putative serine/Threonine protein Kinase
YJR070C	LIA1	12	33	642	1.16164	Ligand of eIF5A
YJR117W	STE24	28	17	688	1.24487	STErile
YJR119C	JHD2	4	45	743	1.34439	JmjC domain-containing Histone Demethylase
YKL007W	CAP1	1	8	668	1.20869	CAPping
YKL032C	IXR1	1	16	1110	2.00844	Intrastrand cross (X)-link Recognition
YKL059C	MPE1	32	16	896	1.62123	Mutant PCF11 Extragenic suppressor
YKL206C	ADD66	22	5	648	1.1725	Alpha1-proteinase inhibitor-Degradation Deficient
YKR077W	MSA2	18	3	664	1.20145	Mbf and Sbf Associated
YKR098C	UBP11	32	1	926	1.67551	UBiquitin-specific Protease
YLL024C	SSA2	21	5	678	1.22678	Stress-Seventy subfamily A
YLL038C	ENT4	25	1	919	1.66285	Epsin N-Terminal homology
YLL045C	RPL8B	13	17	715	1.29373	Ribosomal Protein of the Large subunit
YLR006C	SSK1	28	10	662	1.19783	Suppressor of Sensor Kinase
YLR071C	RGR1	24	16	813	1.47105	Resistant to Glucose Repression
YLR127C	APC2	4	40	686	1.24125	Anaphase Promoting Complex
YLR135W	SLX4	25	30	702	1.2702	Synthetic Lethal of unknown (X) function
YLR224W	UCC1	1	4	762	1.37877	Ubiquitination of Citrate synthase in the glyoxylate Cycle
YLR289W	GUF1	19	22	649	1.17431	Gtpase of Unknown Function
YLR388W	RPS29A	19	10	679	1.22859	Ribosomal Protein of the Small subunit
YLR398C	SKI2	27	2	686	1.24125	SuperKIller
YML050W	AIM32	29	13	686	1.24125	Altered Inheritance rate of Mitochondria
YML057W	CMP2	17	25	690	1.24849	CalModulin binding Protein
YML066C	SMA2	14	12	692	1.25211	Spore Membrane Assembly
YML111W	BUL2	28	22	638	1.1544	Binds Ubiquitin Ligase
YML114C	TAF8	12	44	891	1.61218	TATA binding protein-Associated Factor
YML123C	PHO84	30	15	686	1.24125	PHOsphate metabolism
YMR010W	ANY1	9	45	638	1.1544	Antagonizes Neo1 Yeast phospholipid flippase
YMR029C	FAR8	13	45	664	1.20145	Factor ARrest
YMR052W	FAR3	24	10	649	1.17431	Factor ARrest
YMR065W	KAR5	6	19	724	1.31001	KARyogamy
YMR080C	NAM7	10	19	760	1.37515	Nuclear Accommodation of Mitochondria
YMR102C	YMR102C	18	31	658	1.19059
YMR133W	REC114	26	27	660	1.19421	RECombination
YMR154C	RIM13	28	1	911	1.64837	Regulator of IME2
YMR214W	SCJ1	5	3	639	1.15621	S. Cerevisiae DnaJ
YMR227C	TAF7	16	40	709	1.28287	TATA binding protein-Associated Factor
YMR247C	RKR1	13	3	702	1.2702	RING domain mutant Killed by Rtf1 deletion
YMR269W	TMA23	32	42	958	1.73341	Translation Machinery Associated
YNL032W	SIW14	4	47	844	1.52714	Synthetic Interaction with Whi2
YNL070W	TOM7	6	26	758	1.37153	Translocase of the Outer Mitochondrial membrane
YNL076W	MKS1	18	14	682	1.23402	Multicopy Kinase Suppressor
YNL080C	EOS1	26	6	682	1.23402	ER-localized and Oxidants Sensitive
YNL098C	RAS2	2	6	682	1.23402	homologous to RAS proto-oncogene
YNL099C	OCA1	10	26	691	1.2503	Oxidant-induced Cell-cycle Arrest
YNL116W	DMA2	2	2	659	1.1924	Defective in Mitotic Arrest
YNL172W	APC1	28	12	767	1.38782	Anaphase Promoting Complex subunit
YNL214W	PEX17	18	1	658	1.19059	PEroXisome related
YNL233W	BNI4	10	1	736	1.33172	Bud Neck Involved
YNL270C	ALP1	9	31	641	1.15983
YNL273W	TOF1	1	39	814	1.47286	TOpoisomerase I-interacting Factor
YNR032W	PPG1	20	35	653	1.18154	Protein Phosphatase involved in Glycogen accumulation
YNR065C	YNR065C	4	41	641	1.15983
YOL013C	HRD1	7	17	727	1.31544	HMG-coA Reductase Degradation
YOL049W	GSH2	23	5	774	1.40048	Glutathione
YOL051W	GAL11	27	1	660	1.19421	GALactose metabolism
YOL067C	RTG1	23	9	760	1.37515	ReTroGrade regulation
YOR006C	TSR3	1	43	778	1.40772	Twenty S rRNA accumulation
YOR023C	AHC1	17	27	754	1.36429	Ada Histone acetyltransferase complex Component
YOR030W	DFG16	1	47	747	1.35163	Defective for Filamentous Growth
YOR064C	YNG1	17	35	699	1.26478	Yeast iNG1 homolog
YOR151C	RPB2	32	20	874	1.58142	RNA Polymerase B
YOR178C	GAC1	5	48	834	1.50905	Glycogen ACcumulation
YOR269W	PAC1	10	4	806	1.45838	Perish in the Absence of Cin8p
YOR275C	RIM20	2	16	695	1.25754	Regulator of IME2
YOR303W	CPA1	29	31	834	1.50905	Carbamyl Phosphate synthetase A
YOR339C	UBC11	29	47	716	1.29554	UBiquitin Carrier
YOR355W	GDS1	7	5	664	1.20145
YOR358W	HAP5	11	1	668	1.20869	Heme Activator Protein
YPL001W	HAT1	19	8	794	1.43667	Histone AcetylTransferase
YPL041C	MRX11	19	4	844	1.52714	Mitochondrial oRganization of gene eXpression (MIOREX)
YPL178W	CBC2	27	17	677	1.22497	Cap Binding Complex
YPL181W	CTI6	19	25	723	1.3082	Cyc8-Tup1 Interacting protein
YPL183C	RTT10	26	46	813	1.47105	Regulator of Ty1 Transposition
YPL184C	MRN1	15	29	660	1.19421	Multicopy supressor of rsc nhp6
YPR052C	NHP6A	18	43	797	1.4421	Non-Histone Protein
YPR056W	TFB4	28	16	781	1.41315	Transcription Factor B subunit 4
YPR129W	SCD6	11	20	650	1.17612	Suppressor of Clathrin Deficiency
YPR168W	NUT2	20	28	821	1.48552	Negative regulation of URS Two
YPR175W	DPB2	28	20	766	1.38601	DNA Polymerase B subunit 2

## Sheet: 30C 37C APAP res. overlap
Systematic Name	Standard Name	Gene name
YAL019W	FUN30	Function Unknown Now
YAL051W	OAF1	Oleate-Activated transcription Factor
YAL055W	PEX22	PEroXisome related
YBL046W	PSY4	Platinum SensitivitY
YBR036C	CSG2	Calcium Sensitive Growth
YBR154C	RPB5	RNA Polymerase B
YBR228W	SLX1	Synthetic Lethal of unknown (X) function
YBR272C	HSM3	enHanced Spontaneous Mutability
YCL014W	BUD3	BUD site selection
YCL036W	GFD2	Great for Full DEAD box protein activity
YCL056C	PEX34	PEroXin
YCR093W	CDC39	Cell Division Cycle
YEL033W	MTC7	Maintenance of Telomere Capping
YER077C	MRX1	Mitochondrial oRganization of gene eXpression (MIOREX)
YER114C	BOI2	Bem1 (One) Interacting protein
YER125W	RSP5	Reverses Spt- Phenotype
YER149C	PEA2	PEAnut shmoo mutant
YER174C	GRX4	GlutaRedoXin
YHR006W	STP2	protein with similarity to Stp1p
YHR058C	MED6	MEDiator complex
YHR077C	NMD2	Nonsense-mediated MRNA Decay
YHR166C	CDC23	Cell Division Cycle
YHR204W	MNL1	MaNnosidase-Like protein
YHR206W	SKN7	Suppressor of Kre Null
YIL011W	TIR3	TIp1-Related
YIL034C	CAP2	CAPping
YIL125W	KGD1	alpha-KetoGlutarate Dehydrogenase
YIL133C	RPL16A	Ribosomal Protein of the Large subunit
YIL138C	TPM2	TroPoMyosin
YIR023W	DAL81	Degradation of Allantoin
YKL032C	IXR1	Intrastrand cross (X)-link Recognition
YKL059C	MPE1	Mutant PCF11 Extragenic suppressor
YKR098C	UBP11	UBiquitin-specific Protease
YFL027C	GYP8	Gtpase-activating protein for Ypt Proteins
YFL025C	BST1	Bypass of Sec Thirteen
YBR162W-A	YSY6
YDL048C	STP4	protein with similarity to Stp1p
YDL056W	MBP1	MluI-box Binding Protein
YDL125C	HNT1	Histidine triad NucleoTide-binding
YDL165W	CDC36	Cell Division Cycle
YDL175C	AIR2	Arginine methyltransferase-Interacting RING finger protein
YDL243C	AAD4	Aryl-Alcohol Dehydrogenase
YDR054C	CDC34	Cell Division Cycle
YDR092W	UBC13	UBiquitin-Conjugating
YDR118W	APC4	Anaphase Promoting Complex
YDR145W	TAF12	TATA binding protein-Associated Factor
YDR388W	RVS167	Reduced Viability on Starvation
YDR395W	SXM1	Suppressor of mRNA eXport Mutant
YDR451C	YHP1	Yeast Homeo-Protein
YDR460W	TFB3	Transcription Factor B subunit 3
YDR463W	STP1	Species-specific tRNA Processing
YDR490C	PKH1	Pkb-activating Kinase Homolog
YDR508C	GNP1	GlutamiNe Permease
YGL028C	SCW11	Soluble Cell Wall protein
YGL078C	DBP3	Dead Box Protein
YGL081W	YGL081W
YGL086W	MAD1	Mitotic Arrest-Deficient
YGL087C	MMS2	Methyl MethaneSulfonate sensitivity
YGL090W	LIF1	Ligase Interacting Factor
YGL141W	HUL5	Hect Ubiquitin Ligase
YGL213C	SKI8	SuperKIller
YGL252C	RTG2	ReTroGrade regulation
YGR003W	CUL3	CULlin
YGR072W	UPF3	UP Frameshift
YGR108W	CLB1	CycLin B
YGR122W	YGR122W
YGR178C	PBP1	Pab1p-Binding Protein
YGR203W	YCH1	Yeast Cdc25 Homolog
YJL090C	DPB11	DNA Polymerase B (II)
YJL105W	SET4	SET domain-containing
YJR017C	ESS1	ESSential
YJR050W	ISY1	Interactor of SYf1p
YJR059W	PTK2	Putative serine/Threonine protein Kinase
YJR117W	STE24	STErile
YLL038C	ENT4	Epsin N-Terminal homology
YLL045C	RPL8B	Ribosomal Protein of the Large subunit
YLR071C	RGR1	Resistant to Glucose Repression
YLR127C	APC2	Anaphase Promoting Complex
YLR135W	SLX4	Synthetic Lethal of unknown (X) function
YLR224W	UCC1	Ubiquitination of Citrate synthase in the glyoxylate Cycle
YML050W	AIM32	Altered Inheritance rate of Mitochondria
YML057W	CMP2	CalModulin binding Protein
YML066C	SMA2	Spore Membrane Assembly
YML114C	TAF8	TATA binding protein-Associated Factor
YML123C	PHO84	PHOsphate metabolism
YMR010W	ANY1	Antagonizes Neo1 Yeast phospholipid flippase
YMR029C	FAR8	Factor ARrest
YMR065W	KAR5	KARyogamy
YMR080C	NAM7	Nuclear Accommodation of Mitochondria
YMR154C	RIM13	Regulator of IME2
YMR214W	SCJ1	S. Cerevisiae DnaJ
YMR227C	TAF7	TATA binding protein-Associated Factor
YMR269W	TMA23	Translation Machinery Associated
YNL032W	SIW14	Synthetic Interaction with Whi2
YNL098C	RAS2	homologous to RAS proto-oncogene
YNL099C	OCA1	Oxidant-induced Cell-cycle Arrest
YNL116W	DMA2	Defective in Mitotic Arrest
YNL172W	APC1	Anaphase Promoting Complex subunit
YOL067C	RTG1	ReTroGrade regulation
YOR006C	TSR3	Twenty S rRNA accumulation
YOR030W	DFG16	Defective for Filamentous Growth
YOR151C	RPB2	RNA Polymerase B
YOR178C	GAC1	Glycogen ACcumulation
YOR269W	PAC1	Perish in the Absence of Cin8p
YOR275C	RIM20	Regulator of IME2
YOR303W	CPA1	Carbamyl Phosphate synthetase A
YOR339C	UBC11	UBiquitin Carrier
YPL001W	HAT1	Histone AcetylTransferase
YPL178W	CBC2	Cap Binding Complex
YPL181W	CTI6	Cyc8-Tup1 Interacting protein
YPR052C	NHP6A	Non-Histone Protein
YPR056W	TFB4	Transcription Factor B subunit 4
YPR168W	NUT2	Negative regulation of URS Two
YPR175W	DPB2	DNA Polymerase B subunit 2
